# Supplementary material for: Control of cotton fibre elongation by a homeodomain transcription factor GhHOX3
Source: Nat Commun. 2014 Nov 21;5:5519. doi: 10.1038/ncomms6519 (PMC4263147; doi:10.1038/ncomms6519)
Supplement: Supplementary Data 1 — Pairwise comparison of differentially expressed genes in 6-DPA fiber of GhHOX3 co-suppression line 5-8 and the wild-type G. hirsutum cv. R15. [file ncomms6519-s2.xls]

## Sheet: Wildtype_R15-VS-HOX3silenced_5_
Supplementary Data 1 Pairwise comparison of differentially expressed genes in 6-DPA fiber of GhHOX3 co-suppression line 5-8 and the wild-type G. hirsutum cv. R15.
GeneID	log2Ratio(HOX3silenced/Wildtype_R15)	Q-value	KEGG Orthology	GO Component	GO Function	GO Process	Blast nr
Gorai.008G167400.1|PACid:26815420	-0.503671	0.502938	K11275|1|3e-08|56.2|gmx:100785055|histone H1/5	GO:0043231//intracellular membrane-bounded organelle;GO:0000785//chromatin	GO:0003676//nucleic acid binding	GO:0006351//transcription, DNA-dependent;GO:0034728//nucleosome organization	gi|224099519|ref|XP_002311516.1|/2.70083e-26/high mobility group family [Populus trichocarpa]
Gorai.008G267200.1|PACid:26816615	0.381576	0.455089	-	-	-	-	gi|361069551|gb|AEW09087.1|/5.89922e-12/Pinus taeda anonymous locus CL3702Contig1_01 genomic sequence
Gorai.008G240900.1|PACid:26814804	-0.38146	0.447038	-	-	GO:0005488//binding	-	gi|89258500|gb|ABD65463.1|/5.22065e-87/DNA binding/zinc ion binding protein [Gossypium hirsutum]
Gorai.002G152200.1|PACid:26794163	-6.60163	0.46314	K02878|1|1e-29|125|vvi:4025020|large subunit ribosomal protein L16	GO:0030529//ribonucleoprotein complex;GO:0009536//plastid	GO:0003723//RNA binding;GO:0005198//structural molecule activity	GO:0010467//gene expression	gi|325210984|ref|YP_004286041.1|/5.37773e-29/ribosomal protein L16 [Gossypium thurberi]
Gorai.010G088100.6|PACid:26759434	-5.16472	0.290498	-	GO:0043231//intracellular membrane-bounded organelle	GO:0016407//acetyltransferase activity	-	gi|297831700|ref|XP_002883732.1|/1.26566e-60/hypothetical protein ARALYDRAFT_480213 [Arabidopsis lyrata subsp. lyrata]
Gorai.011G071900.1|PACid:26810014	0.516973	0.239219	K04124|1|3e-07|54.7|vvi:100267924|gibberellin 3-beta-dioxygenase [EC:1.14.11.15];K05933|2|1e-06|52.4|ath:AT1G77330|aminocyclopropanecarboxylate oxidase [EC:1.14.17.4]	-	-	-	gi|224116148|ref|XP_002317225.1|/7.58706e-127/predicted protein [Populus trichocarpa]
Gorai.013G168400.4|PACid:26788166	0.843173	0.269503	-	-	-	-	gi|224128119|ref|XP_002329086.1|/6.58635e-137/predicted protein [Populus trichocarpa]
Gorai.002G199900.1|PACid:26792807	0.733448	0.468634	-	GO:0044464//cell part	-	-	gi|255560509|ref|XP_002521269.1|/1.63992e-93/conserved hypothetical protein [Ricinus communis]
Gorai.006G080100.2|PACid:26830131	0.0812621	0.207506	K14510|1|9e-100|363|ppp:PHYPADRAFT_30352|serine/threonine-protein kinase CTR1 [EC:2.7.11.1];K04424|2|2e-97|355|aly:ARALYDRAFT_909157|sterile alpha motif and leucine zipper containing kinase AZK [EC:2.7.11.25]	-	GO:0004871//signal transducer activity;GO:0004674//protein serine/threonine kinase activity	GO:0044260;GO:0044238//primary metabolic process	gi|255556394|ref|XP_002519231.1|/0/map3k delta-1 protein kinase, putative [Ricinus communis]
Gorai.007G137900.1|PACid:26781130	-5.95735	0.781811	-	-	-	-	gi|224085487|ref|XP_002307592.1|/1.4703e-31/predicted protein [Populus trichocarpa]
Gorai.006G061700.1|PACid:26834710	-2.28976	0.5967	K02715|1|5e-14|73.9|bdi:6439860|PsbN protein	GO:0009523//photosystem II;GO:0031224//intrinsic to membrane;GO:0009534//chloroplast thylakoid;GO:0031410//cytoplasmic vesicle	-	GO:0044237//cellular metabolic process	gi|172072875|ref|YP_001806636.1|/1.41839e-13/photosystem II protein N [Cryptomeria japonica]
Gorai.008G243100.1|PACid:26814041	0.941349	0.599221	K01641|1|0.0|851|rcu:RCOM_1683050|hydroxymethylglutaryl-CoA synthase [EC:2.3.3.10]	-	GO:0046912//transferase activity, transferring acyl groups, acyl groups converted into alkyl on transfer;GO:0016747//transferase activity, transferring acyl groups other than amino-acyl groups	GO:0006720//isoprenoid metabolic process	gi|255537251|ref|XP_002509692.1|/0/hydroxymethylglutaryl-CoA synthase, putative [Ricinus communis]
Gorai.013G220400.1|PACid:26788965	-1.52948	0.483528	-	GO:0043231//intracellular membrane-bounded organelle	GO:0001071//nucleic acid binding transcription factor activity;GO:0003677//DNA binding	GO:0009642//response to light intensity;GO:0000302//response to reactive oxygen species;GO:0009743//response to carbohydrate stimulus;GO:0009408//response to heat;GO:0006351//transcription, DNA-dependent;GO:0006986//response to unfolded protein	gi|255550065|ref|XP_002516083.1|/8.07715e-130/Heat shock factor protein HSF30, putative [Ricinus communis]
Gorai.005G211300.1|PACid:26804951	-0.11177	0.271585	K15601|1|0.0|917|vvi:100261347|lysine-specific demethylase 3 [EC:1.14.11.-];K11449|2|0.0|821|vvi:100244450|jumonji domain-containing protein 1C [EC:1.14.11.-]	-	-	-	gi|359484070|ref|XP_002271972.2|/0/PREDICTED: uncharacterized protein LOC100261347 [Vitis vinifera]
Gorai.007G298500.1|PACid:26784828	0.682694	0.249046	K06634|1|7e-137|484|gmx:547736|cyclin H	GO:0043231//intracellular membrane-bounded organelle	GO:0016301//kinase activity;GO:0005488//binding	GO:0007049//cell cycle	gi|356516489|ref|XP_003526926.1|/7.63556e-136/PREDICTED: cyclin-H1-1 isoform 1 [Glycine max]
Gorai.006G271000.1|PACid:26831331	0.824528	0.302656	K10526|1|1e-125|448|aly:ARALYDRAFT_472278|OPC-8:0 CoA ligase 1 [EC:6.2.1.-]	GO:0042579//microbody	GO:0016703;GO:0016408	GO:0009694//jasmonic acid metabolic process;GO:0009850//auxin metabolic process	gi|255540313|ref|XP_002511221.1|/0/AMP dependent CoA ligase, putative [Ricinus communis]
Gorai.012G098600.1|PACid:26825638	-0.193851	0.279897	K13289|1|0.0|751|rcu:RCOM_1406210|cathepsin A (carboxypeptidase C) [EC:3.4.16.5];K08249|3|3e-164|576|pop:POPTR_1084309|hydroxymandelonitrile lyase [EC:4.1.2.11]	GO:0031410//cytoplasmic vesicle;GO:0043231//intracellular membrane-bounded organelle	GO:0004180//carboxypeptidase activity	GO:0019538//protein metabolic process	gi|255574994|ref|XP_002528403.1|/0/serine carboxypeptidase, putative [Ricinus communis]
Gorai.005G222600.2|PACid:26805341	1.02824	0.262667	K06630|1|6e-100|338|pop:POPTR_651251|tyrosine 3-monooxygenase/tryptophan 5-monooxygenase activation protein	GO:0005576//extracellular region;GO:0016020//membrane;GO:0009536//plastid	GO:0051219//phosphoprotein binding	GO:0043401//steroid hormone mediated signaling pathway;GO:0048827//phyllome development;GO:0010038//response to metal ion	gi|164652940|gb|ABY65003.1|/1.88063e-112/14-3-3d protein [Gossypium hirsutum]
Gorai.002G089100.5|PACid:26794915	0.0107346	0.188512	-	-	-	-	gi|297745622|emb|CBI40787.3|/1.46856e-98/unnamed protein product [Vitis vinifera]
Gorai.012G110800.1|PACid:26825467	-0.230431	0.320742	-	-	-	-	gi|359481698|ref|XP_002277149.2|/0/PREDICTED: DUF246 domain-containing protein At1g04910 [Vitis vinifera]
Gorai.005G253300.1|PACid:26803255	-0.276402	0.287971	K13946|1|0.0|872|rcu:RCOM_0714960|auxin influx carrier (AUX1 LAX family)	GO:0031224//intrinsic to membrane	GO:0015291//secondary active transmembrane transporter activity;GO:0005275//amine transmembrane transporter activity	GO:0015837//amine transport;GO:0048856//anatomical structure development;GO:0009755//hormone-mediated signaling pathway;GO:0051707//response to other organism	gi|365189140|emb|CCF23027.1|/0/auxin influx carrier protein [Mangifera indica]
Gorai.007G372400.1|PACid:26784746	0.624317	0.471509	-	-	-	-	gi|255556820|ref|XP_002519443.1|/0/conserved hypothetical protein [Ricinus communis]
Gorai.006G110700.1|PACid:26832586	0.0761078	0.238883	-	GO:0009536//plastid	GO:0004553//hydrolase activity, hydrolyzing O-glycosyl compounds	GO:0009793//embryo development ending in seed dormancy;GO:0006073//cellular glucan metabolic process	gi|399138444|gb|AFP23358.1|/0/neutral invertase [Litchi chinensis]
Gorai.009G311200.3|PACid:26765897	-2.24067	0.290493	K12837|1|1e-179|628|vvi:100241076|splicing factor U2AF 65 kDa subunit	GO:0043231//intracellular membrane-bounded organelle	GO:0003676//nucleic acid binding	GO:0006396//RNA processing	gi|359476715|ref|XP_002271463.2|/2.94473e-179/PREDICTED: splicing factor U2af large subunit B-like [Vitis vinifera]
Gorai.002G227100.1|PACid:26794414	-0.025752	0.197836	-	-	-	-	-
Gorai.001G055000.1|PACid:26822416	-0.614167	0.290626	K15340|1|8e-07|52.8|ppp:PHYPADRAFT_135525|DNA cross-link repair 1A protein	-	-	-	gi|255540095|ref|XP_002511112.1|/1.41754e-69/hypothetical protein RCOM_1504550 [Ricinus communis]
Gorai.009G396700.1|PACid:26767937	-4.10554	0.239011	K09561|1|4e-07|54.3|cre:CHLREDRAFT_120414|STIP1 homology and U-box containing protein 1 [EC:6.3.2.19]	-	GO:0019787//small conjugating protein ligase activity	GO:0006950//response to stress;GO:0016567//protein ubiquitination;GO:0002252;GO:0009743//response to carbohydrate stimulus	gi|224088100|ref|XP_002308324.1|/1.52163e-144/predicted protein [Populus trichocarpa]
Gorai.010G229200.1|PACid:26756890	-0.0280552	0.197194	K13460|1|3e-146|517|ath:AT1G12220|disease resistance protein RPS5;K13459|2|2e-120|431|rcu:RCOM_1047690|disease resistance protein RPS2	-	-	-	gi|225443158|ref|XP_002263674.1|/0/PREDICTED: probable disease resistance protein At5g63020-like [Vitis vinifera]
Gorai.008G272300.1|PACid:26814140	-0.672331	0.226518	K03155|1|0.0|1245|vvi:100246656|timeless	-	-	-	gi|225462663|ref|XP_002266509.1|/0/PREDICTED: protein timeless homolog [Vitis vinifera]
Gorai.007G079100.1|PACid:26780212	0.193724	0.302477	-	GO:0043231//intracellular membrane-bounded organelle	-	GO:0009755//hormone-mediated signaling pathway	gi|225452845|ref|XP_002283688.1|/9.91182e-116/PREDICTED: uncharacterized protein LOC100264659 [Vitis vinifera]
Gorai.008G288700.2|PACid:26813113	0.593537	0.284495	K10638|1|0.0|796|rcu:RCOM_0571480|E3 ubiquitin-protein ligase UHRF1 [EC:6.3.2.19]	GO:0043231//intracellular membrane-bounded organelle;GO:0044427//chromosomal part	GO:0046914//transition metal ion binding;GO:0005515//protein binding;GO:0000166//nucleotide binding;GO:0019787//small conjugating protein ligase activity;GO:0003690//double-stranded DNA binding	GO:0006346//methylation-dependent chromatin silencing;GO:0031055//chromatin remodeling at centromere;GO:0032776//DNA methylation on cytosine;GO:0032446//protein modification by small protein conjugation	gi|255577358|ref|XP_002529559.1|/0/zinc finger protein, putative [Ricinus communis]
Gorai.012G007100.1|PACid:26828968	0.129775	0.263268	K14432|1|2e-06|51.2|mtr:MTR_7g088090|ABA responsive element binding factor	GO:0043231//intracellular membrane-bounded organelle	-	GO:0050794//regulation of cellular process;GO:0010467//gene expression;GO:0010033//response to organic substance	gi|224086126|ref|XP_002307824.1|/5.81797e-46/predicted protein [Populus trichocarpa]
Gorai.010G188200.5|PACid:26756651	-4.99654	0.278665	-	GO:0009526//plastid envelope;GO:0009532//plastid stroma;GO:0009534//chloroplast thylakoid	-	GO:0006950//response to stress	gi|255564051|ref|XP_002523024.1|/7.23423e-53/amino acid binding protein, putative [Ricinus communis]
Gorai.009G321100.1|PACid:26767766	0.576012	0.477009	K13493|1|7e-127|452|ath:AT5G05860|cytokinin-N-glucosyltransferase [EC:2.4.1.-];K13228|3|5e-86|316|zma:100274317|UDP-glucosyltransferase BX9 [EC:2.4.1.202];K13227|4|8e-79|292|zma:100277344|UDP-glucosyltransferase BX8 [EC:2.4.1.202];K13030|5|2e-56|218|sbi:SORBI_01g001220|cyanohydrin beta-glucosyltransferase [EC:2.4.1.85]	-	GO:0035251//UDP-glucosyltransferase activity	-	gi|225449296|ref|XP_002281324.1|/1.21769e-153/PREDICTED: UDP-glycosyltransferase 76C4 [Vitis vinifera]
Gorai.007G105100.3|PACid:26778862	2.67216	0.356891	K09060|1|2e-114|410|gmx:100781875|plant G-box-binding factor	-	GO:0005488//binding	-	gi|356573189|ref|XP_003554746.1|/2.05029e-113/PREDICTED: common plant regulatory factor 1-like [Glycine max]
Gorai.008G168800.2|PACid:26817676	-3.52402	0.227241	K14439|1|0.0|846|vvi:100252853|SWI/SNF-related matrix-associated actin-dependent regulator of chromatin subfamily A containing DEAD/H box 1 [EC:3.6.4.12]	GO:0044464//cell part	GO:0017111//nucleoside-triphosphatase activity;GO:0003676//nucleic acid binding;GO:0032559	-	gi|359473688|ref|XP_003631348.1|/0/PREDICTED: helicase SWR1-like [Vitis vinifera]
Gorai.005G142900.5|PACid:26806584	-0.108623	0.198802	K04424|1|1e-40|165|aly:ARALYDRAFT_909157|sterile alpha motif and leucine zipper containing kinase AZK [EC:2.7.11.25];K14510|3|7e-39|159|rcu:RCOM_0382890|serine/threonine-protein kinase CTR1 [EC:2.7.11.1]	-	GO:0004672//protein kinase activity;GO:0032559	GO:0006464//cellular protein modification process;GO:0010051//xylem and phloem pattern formation;GO:0043401//steroid hormone mediated signaling pathway	gi|224101399|ref|XP_002312262.1|/5.14149e-153/predicted protein [Populus trichocarpa]
Gorai.001G014100.1|PACid:26820286	0.0988269	0.285258	K10357|1|0.0|1286|aly:ARALYDRAFT_887631|myosin V;K03165|3|0.0|1152|ota:Ot06g03550|DNA topoisomerase III [EC:5.99.1.2];K10394|4|4e-06|53.1|cre:CHLREDRAFT_150766|kinesin family member 3/17;K09291|5|5e-06|52.8|sbi:SORBI_04g028320|nucleoprotein TPR	GO:0015629//actin cytoskeleton	GO:0008092//cytoskeletal protein binding;GO:0017111//nucleoside-triphosphatase activity;GO:0032559	GO:0051640//organelle localization;GO:0040007//growth;GO:0048608//reproductive structure development;GO:0007275//multicellular organismal development;GO:0030029//actin filament-based process;GO:0000904//cell morphogenesis involved in differentiation	gi|255546055|ref|XP_002514087.1|/0/myosin XI, putative [Ricinus communis]
Gorai.003G079200.1|PACid:26799835	-0.150361	0.221306	-	GO:0009536//plastid	GO:0000166//nucleotide binding	GO:0022900//electron transport chain;GO:0007275//multicellular organismal development	gi|18402922|ref|NP_566678.1|/7.24996e-27/proton gradient regulation 7 [Arabidopsis thaliana]
Gorai.005G087700.2|PACid:26803091	-1.22983	0.307404	-	GO:0000229;GO:0009536//plastid	-	GO:0006355//regulation of transcription, DNA-dependent	gi|18395008|ref|NP_564144.1|/9.90748e-106/plastid transcriptionally active 6 [Arabidopsis thaliana]
Gorai.006G250700.1|PACid:26829099	-0.216148	0.354826	K03859|1|2e-111|400|vvi:100261218|phosphatidylinositol glycan, class C	GO:0043234//protein complex;GO:0016020//membrane	GO:0016757//transferase activity, transferring glycosyl groups	GO:0009856//pollination;GO:0006497//protein lipidation;GO:0000904//cell morphogenesis involved in differentiation	gi|225423611|ref|XP_002274383.1|/2.08125e-110/PREDICTED: putative phosphatidylinositol N-acetylglucosaminyltransferase subunit C [Vitis vinifera]
Gorai.002G158800.1|PACid:26792771	0.330032	0.422664	-	GO:0009536//plastid	-	-	gi|224132124|ref|XP_002328191.1|/4.83271e-87/predicted protein [Populus trichocarpa]
Gorai.005G094400.1|PACid:26801311	1.68975	0.519798	-	GO:0005618//cell wall	-	GO:0009725//response to hormone stimulus	gi|388510212|gb|AFK43172.1|/2.73259e-89/unknown [Medicago truncatula]
Gorai.013G017100.1|PACid:26790499	-4.26444	0.243638	K15400|1|2e-47|187|vvi:100245819|omega-hydroxypalmitate O-feruloyl transferase [EC:2.3.1.188]	-	-	-	gi|356500043|ref|XP_003518844.1|/1.44381e-112/PREDICTED: benzyl alcohol O-benzoyltransferase-like [Glycine max]
Gorai.008G273900.1|PACid:26814020	0.519331	0.517496	-	GO:0009536//plastid	GO:0005198//structural molecule activity;GO:0016841//ammonia-lyase activity	-	gi|224077488|ref|XP_002305268.1|/8.10748e-111/predicted protein [Populus trichocarpa]
Gorai.012G112000.1|PACid:26825683	0.325795	0.424874	-	GO:0043231//intracellular membrane-bounded organelle	GO:0003676//nucleic acid binding;GO:0001071//nucleic acid binding transcription factor activity	GO:0006351//transcription, DNA-dependent	gi|255588751|ref|XP_002534707.1|/2.69299e-121/DNA binding protein, putative [Ricinus communis]
Gorai.009G288100.5|PACid:26768176	4.218	0.243279	-	GO:0031224//intrinsic to membrane;GO:0009536//plastid	-	GO:0051234//establishment of localization	gi|224136025|ref|XP_002327362.1|/4.19357e-84/predicted protein [Populus trichocarpa]
Gorai.008G109100.1|PACid:26813408	-1.29821	0.64463	K10640|1|4e-103|372|pop:POPTR_551959|E3 ubiquitin-protein ligase RNF25 [EC:6.3.2.19]	-	GO:0046872//metal ion binding	-	gi|224067503|ref|XP_002302496.1|/4.26798e-102/predicted protein [Populus trichocarpa]
Gorai.009G296100.4|PACid:26769750	0.399888	0.262464	K01805|1|0.0|838|rcu:RCOM_0077940|xylose isomerase [EC:5.3.1.5]	GO:0043231//intracellular membrane-bounded organelle;GO:0031410//cytoplasmic vesicle;GO:0031090//organelle membrane	GO:0046872//metal ion binding;GO:0016861//intramolecular oxidoreductase activity, interconverting aldoses and ketoses	GO:0006007//glucose catabolic process;GO:0019321//pentose metabolic process	gi|255583291|ref|XP_002532409.1|/0/Xylose isomerase, putative [Ricinus communis]
Gorai.004G261900.1|PACid:26774632	0.608126	0.548734	-	GO:0044464//cell part	GO:0046914//transition metal ion binding;GO:0001071//nucleic acid binding transcription factor activity	GO:0006351//transcription, DNA-dependent	gi|356568491|ref|XP_003552444.1|/2.51482e-50/PREDICTED: uncharacterized protein LOC100788257 [Glycine max]
Gorai.007G279300.2|PACid:26785541	3.62627	0.227385	K11808|1|0.0|870|rcu:RCOM_0607690|phosphoribosylaminoimidazole carboxylase [EC:4.1.1.21]	GO:0009536//plastid	GO:0016831//carboxy-lyase activity;GO:0032559	GO:0006188//IMP biosynthetic process;GO:0048229//gametophyte development	gi|255561879|ref|XP_002521948.1|/0/phosphoribosylaminoimidazole carboxylase atpase-subunit, putative [Ricinus communis]
Gorai.011G124700.1|PACid:26807554	-0.209627	0.276953	K04688|1|0.0|677|rcu:RCOM_1058560|p70 ribosomal S6 kinase [EC:2.7.11.1];K08282|3|1e-168|591|osa:4332748|non-specific serine/threonine protein kinase [EC:2.7.11.1];K08286|4|2e-162|570|ath:AT3G08730|protein-serine/threonine kinase [EC:2.7.11.-]	GO:0043231//intracellular membrane-bounded organelle;GO:0030529//ribonucleoprotein complex	GO:0004674//protein serine/threonine kinase activity;GO:0032559	GO:0006412//translation;GO:0006970//response to osmotic stress;GO:0006464//cellular protein modification process	gi|255575604|ref|XP_002528702.1|/0/ribosomal protein S6 kinase, putative [Ricinus communis]
Gorai.010G171000.1|PACid:26758144	0.111032	0.285038	K11253|1|1e-60|230|ath:AT4G40030|histone H3	GO:0000785//chromatin;GO:0009536//plastid	GO:0003676//nucleic acid binding	GO:0034728//nucleosome organization	gi|145334271|ref|NP_001078516.1|/1.24353e-59/histone H3 [Arabidopsis thaliana]
Gorai.009G423800.3|PACid:26761817	1.01294	0.276883	K01778|1|2e-134|477|vvi:100241380|diaminopimelate epimerase [EC:5.1.1.7]	GO:0009536//plastid	GO:0047661	GO:0009085//lysine biosynthetic process	gi|225439868|ref|XP_002278566.1|/1.63634e-133/PREDICTED: diaminopimelate epimerase, chloroplastic [Vitis vinifera]
Gorai.N009700.1|PACid:26761665	-0.196812	0.271238	-	-	-	-	-
Gorai.007G268000.1|PACid:26778603	-0.206552	0.365567	-	-	-	-	-
Gorai.002G113700.2|PACid:26791666	-4.96422	0.275929	K01802|1|2e-62|236|ath:AT1G20810|peptidylprolyl isomerase [EC:5.2.1.8]	GO:0044436;GO:0009534//chloroplast thylakoid	GO:0016859//cis-trans isomerase activity;GO:0005527//macrolide binding;GO:0016628//oxidoreductase activity, acting on the CH-CH group of donors, NAD or NADP as acceptor	GO:0044267//cellular protein metabolic process	gi|224083348|ref|XP_002306991.1|/4.74312e-67/predicted protein [Populus trichocarpa]
Gorai.007G191200.2|PACid:26778437	-4.90049	0.272621	K00924|1|6e-32|137|aly:ARALYDRAFT_489138|[EC:2.7.1.-]	GO:0031224//intrinsic to membrane	GO:0004175//endopeptidase activity	GO:0019538//protein metabolic process	gi|225431324|ref|XP_002269880.1|/0/PREDICTED: aspartic proteinase-like protein 1 [Vitis vinifera]
Gorai.008G227100.1|PACid:26816988	1.2816	0.450595	-	-	-	-	gi|224126489|ref|XP_002329567.1|/4.37197e-101/predicted protein [Populus trichocarpa]
Gorai.007G079300.2|PACid:26783630	4.0221	0.236784	-	-	-	-	gi|225452849|ref|XP_002283706.1|/5.83952e-165/PREDICTED: dof zinc finger protein DOF5.2-like [Vitis vinifera]
Gorai.005G137100.3|PACid:26804205	0.0561659	0.192862	K15083|1|0.0|1160|rcu:RCOM_1224050|DNA repair protein RAD16	-	GO:0017111//nucleoside-triphosphatase activity;GO:0046914//transition metal ion binding;GO:0003676//nucleic acid binding;GO:0032559	-	gi|255567695|ref|XP_002524826.1|/0/DNA repair helicase rad5,16, putative [Ricinus communis]
Gorai.006G129100.1|PACid:26829754	6.536	0.454886	K09422|1|1e-76|285|vvi:100243210|myb proto-oncogene protein, plant	-	-	-	gi|356541195|ref|XP_003539066.1|/1.82573e-83/PREDICTED: transcription factor MYB46-like [Glycine max]
Gorai.011G012300.1|PACid:26809732	0.540006	0.387377	K15601|1|0.0|889|rcu:RCOM_0903610|lysine-specific demethylase 3 [EC:1.14.11.-]	-	GO:0046872//metal ion binding	-	gi|255554791|ref|XP_002518433.1|/0/conserved hypothetical protein [Ricinus communis]
Gorai.012G063600.1|PACid:26825602	0.306775	0.424914	-	-	-	-	gi|255567353|ref|XP_002524656.1|/6.94729e-113/DNA binding protein, putative [Ricinus communis]
Gorai.011G051300.1|PACid:26810635	0.0734804	0.220693	K15188|1|0.0|707|vvi:100265067|cyclin T	GO:0043231//intracellular membrane-bounded organelle	-	GO:0048827//phyllome development;GO:0009791//post-embryonic development;GO:0000904//cell morphogenesis involved in differentiation;GO:0051707//response to other organism;GO:0050789//regulation of biological process	gi|359494525|ref|XP_002268838.2|/0/PREDICTED: cyclin-T1-5-like isoform 1 [Vitis vinifera]
Gorai.006G126900.3|PACid:26831420	2.3044	0.345479	K05681|1|2e-64|245|cme:CMS467C|ATP-binding cassette, subfamily G (WHITE), member 2;K12843|2|3e-60|231|vvi:100248403|U4/U6 small nuclear ribonucleoprotein PRP3;K02065|4|4e-16|84.7|gmx:100789283|putative ABC transport system ATP-binding protein;K05658|5|6e-16|84.3|sbi:SORBI_07g003520|ATP-binding cassette, subfamily B (MDR/TAP), member 1	GO:0044464//cell part	GO:0017111//nucleoside-triphosphatase activity;GO:0015604//organic phosphonate transmembrane transporter activity;GO:0032559	GO:0009207;GO:0006970//response to osmotic stress	gi|224106201|ref|XP_002314083.1|/0/white-brown-complex ABC transporter family [Populus trichocarpa]
Gorai.005G019200.1|PACid:26806031	2.14725	0.509208	-	-	-	-	gi|224139892|ref|XP_002323327.1|/2.08009e-115/predicted protein [Populus trichocarpa]
Gorai.009G287100.1|PACid:26766456	1.20416	0.400831	K00423|1|3e-20|97.1|aly:ARALYDRAFT_892557|L-ascorbate oxidase [EC:1.10.3.3]	-	-	-	gi|40218371|gb|AAR83118.1|/7.89543e-75/secretory laccase [Gossypium arboreum]
Gorai.011G226400.1|PACid:26812028	-2.86942	0.628557	K00809|1|0.0|643|rcu:RCOM_0663340|deoxyhypusine synthase [EC:2.5.1.46]	-	GO:0016765//transferase activity, transferring alkyl or aryl (other than methyl) groups	GO:0046203//spermidine catabolic process;GO:0048229//gametophyte development;GO:0018205//peptidyl-lysine modification	gi|255578652|ref|XP_002530187.1|/0/deoxyhypusine synthase, putative [Ricinus communis]
Gorai.011G274700.1|PACid:26809632	-4.87456	0.270371	K13493|1|1e-122|438|ath:AT5G05860|cytokinin-N-glucosyltransferase [EC:2.4.1.-];K13228|3|1e-92|338|zma:100274317|UDP-glucosyltransferase BX9 [EC:2.4.1.202];K13227|4|2e-77|288|zma:100277344|UDP-glucosyltransferase BX8 [EC:2.4.1.202];K13030|5|1e-59|229|sbi:SORBI_01g001220|cyanohydrin beta-glucosyltransferase [EC:2.4.1.85]	-	GO:0035251//UDP-glucosyltransferase activity	-	gi|224102563|ref|XP_002334160.1|/0/predicted protein [Populus trichocarpa]
Gorai.004G095700.1|PACid:26773348	4.0193	0.236784	K09755|1|9e-124|442|rcu:RCOM_0193830|ferulate-5-hydroxylase [EC:1.14.-.-];K00517|2|2e-94|344|ath:AT5G57260|[EC:1.14.-.-]	-	GO:0004497//monooxygenase activity;GO:0005506//iron ion binding	-	gi|225455897|ref|XP_002275826.1|/5.14159e-153/PREDICTED: cytochrome P450 71D10 [Vitis vinifera]
Gorai.004G084200.3|PACid:26775564	5.29518	0.300961	-	GO:0009536//plastid	-	GO:0010726;GO:0002239//response to oomycetes	gi|255567634|ref|XP_002524796.1|/4.13578e-45/conserved hypothetical protein [Ricinus communis]
Gorai.003G174500.1|PACid:26797584	-2.81645	0.213712	-	-	-	-	gi|255556649|ref|XP_002519358.1|/0/leucine-rich repeat-containing protein, putative [Ricinus communis]
Gorai.011G253200.1|PACid:26812161	0.0801933	0.193932	-	-	-	-	gi|224100921|ref|XP_002312069.1|/4.09894e-104/predicted protein [Populus trichocarpa]
Gorai.001G006100.1|PACid:26823932	0.06578	0.212613	-	GO:0009536//plastid	GO:0004549//tRNA-specific ribonuclease activity	GO:0006399//tRNA metabolic process	gi|297738805|emb|CBI28050.3|/0/unnamed protein product [Vitis vinifera]
Gorai.013G165500.1|PACid:26790204	-0.185662	0.295056	-	-	-	-	gi|242073486|ref|XP_002446679.1|/3.08764e-07/hypothetical protein SORBIDRAFT_06g020406 [Sorghum bicolor]
Gorai.009G211100.1|PACid:26765879	-0.516167	0.268583	K14497|1|1e-21|102|smo:SELMODRAFT_179532|protein phosphatase 2C [EC:3.1.3.16]	-	GO:0016791//phosphatase activity	-	gi|255538354|ref|XP_002510242.1|/0/protein phosphatase, putative [Ricinus communis]
Gorai.003G141800.1|PACid:26799547	0.678479	0.545976	-	-	-	-	gi|224106736|ref|XP_002314267.1|/1.22072e-38/predicted protein [Populus trichocarpa]
Gorai.008G272200.1|PACid:26817964	-0.430224	0.475078	K00873|1|0.0|989|rcu:RCOM_1581420|pyruvate kinase [EC:2.7.1.40]	GO:0009532//plastid stroma	GO:0031420;GO:0016301//kinase activity	GO:0006007//glucose catabolic process;GO:0006631//fatty acid metabolic process;GO:0010038//response to metal ion;GO:0006796//phosphate-containing compound metabolic process;GO:0009791//post-embryonic development	gi|255545104|ref|XP_002513613.1|/0/pyruvate kinase, putative [Ricinus communis]
Gorai.002G113200.1|PACid:26796029	0.4488	0.473944	-	-	-	-	gi|224054659|ref|XP_002298345.1|/2.95733e-43/predicted protein [Populus trichocarpa]
Gorai.005G125400.6|PACid:26804942	0.0817183	0.201005	K01802|1|6e-25|111|ath:AT2G43560|peptidylprolyl isomerase [EC:5.2.1.8]	GO:0044436;GO:0009534//chloroplast thylakoid	GO:0016859//cis-trans isomerase activity;GO:0005488//binding	GO:0044267//cellular protein metabolic process	gi|359478215|ref|XP_002274062.2|/6.46947e-31/PREDICTED: probable FKBP-type peptidyl-prolyl cis-trans isomerase 2, chloroplastic-like [Vitis vinifera]
Gorai.012G186100.1|PACid:26825487	-0.369609	0.431329	K06674|1|2e-09|62.8|vcn:VOLCADRAFT_106052|structural maintenance of chromosome 2;K14423|2|5e-08|58.2|aly:ARALYDRAFT_329352|4,4-dimethyl-9beta,19-cyclopropylsterol-4alpha-methyl oxidase [EC:1.14.13.72]	-	GO:0046872//metal ion binding	-	gi|255562978|ref|XP_002522494.1|/0/zinc finger protein, putative [Ricinus communis]
Gorai.010G153300.1|PACid:26759065	0.526584	0.361148	K15078|1|4e-110|397|vvi:100250139|structure-specific endonuclease subunit SLX1 [EC:3.6.1.-];K03798|3|6e-84|310|rcu:RCOM_0340700|cell division protease FtsH [EC:3.4.24.-];K15271|4|2e-72|271|rcu:RCOM_1095670|ATP-dependent DNA helicase HFM1/MER3 [EC:3.6.4.12]	-	-	-	gi|227463000|gb|ACP39952.1|/0/pentatricopeptide repeat protein [Gossypium hirsutum]
Gorai.008G168400.1|PACid:26818107	-6.20044	0.408893	K01528|1|1e-75|282|vcn:VOLCADRAFT_115648|dynamin GTPase [EC:3.6.5.5]	GO:0044444//cytoplasmic part;GO:0016020//membrane	GO:0017111//nucleoside-triphosphatase activity;GO:0032561//guanyl ribonucleotide binding	GO:0009207;GO:0009555//pollen development;GO:0007005//mitochondrion organization	gi|307135835|gb|ADN33706.1|/0/dynamin [Cucumis melo subsp. melo]
Gorai.011G266700.1|PACid:26808143	-0.203145	0.354676	-	GO:0009536//plastid	-	GO:0048513//organ development	gi|356539865|ref|XP_003538413.1|/1.85915e-13/PREDICTED: uncharacterized protein LOC100815379 [Glycine max]
Gorai.005G168300.1|PACid:26801331	0.162217	0.301933	K03004|1|2e-22|102|sbi:SORBI_03g003610|DNA-directed RNA polymerase I subunit RPA43;K03506|4|7e-07|50.8|olu:OSTLU_19031|DNA polymerase epsilon subunit 4 [EC:2.7.7.7]	GO:0043231//intracellular membrane-bounded organelle	GO:0003677//DNA binding;GO:0001071//nucleic acid binding transcription factor activity	GO:0006351//transcription, DNA-dependent	gi|255547732|ref|XP_002514923.1|/5.12352e-48/DNA binding protein, putative [Ricinus communis]
Gorai.009G129200.1|PACid:26770527	0.431836	0.29826	-	GO:0044464//cell part	GO:0003824//catalytic activity	-	gi|225442799|ref|XP_002285259.1|/0/PREDICTED: uncharacterized protein LOC100242968 [Vitis vinifera]
Gorai.001G010600.1|PACid:26824039	1.03545	0.300111	K02140|1|2e-44|175|rcu:RCOM_1048140|F-type H+-transporting ATPase subunit g [EC:3.6.3.14]	GO:0005753//mitochondrial proton-transporting ATP synthase complex	GO:0015077//monovalent inorganic cation transmembrane transporter activity	GO:0006818//hydrogen transport;GO:0006754//ATP biosynthetic process	gi|255546205|ref|XP_002514162.1|/2.2399e-43/hydrogen-transporting ATP synthase, rotational mechanism, putative [Ricinus communis]
Gorai.012G029800.1|PACid:26828087	0.17661	0.198802	K14487|1|0.0|651|vvi:100248869|auxin responsive GH3 gene family	GO:0043231//intracellular membrane-bounded organelle	GO:0016881//acid-amino acid ligase activity	GO:0002831//regulation of response to biotic stimulus;GO:0009725//response to hormone stimulus;GO:0009626//plant-type hypersensitive response;GO:0042742//defense response to bacterium;GO:0032787//monocarboxylic acid metabolic process;GO:0048878//chemical homeostasis;GO:0007165//signal transduction;GO:0009581//detection of external stimulus	gi|225425302|ref|XP_002268278.1|/0/PREDICTED: indole-3-acetic acid-amido synthetase GH3.17-like [Vitis vinifera]
Gorai.008G057700.1|PACid:26814060	-0.016826	0.20469	-	-	-	-	-
Gorai.001G220500.1|PACid:26823612	-0.22584	0.374271	-	GO:0043231//intracellular membrane-bounded organelle	GO:0046914//transition metal ion binding;GO:0042802//identical protein binding;GO:0046983//protein dimerization activity	GO:0010074//maintenance of meristem identity;GO:0010015//root morphogenesis;GO:0003006//developmental process involved in reproduction;GO:0010467//gene expression;GO:0046739//spread of virus in multicellular host	gi|255581794|ref|XP_002531698.1|/0/protein binding protein, putative [Ricinus communis]
Gorai.004G248400.1|PACid:26775545	0.970571	0.408691	K06694|1|2e-10|65.5|ath:AT2G03430|26S proteasome non-ATPase regulatory subunit 10	-	-	-	gi|296087901|emb|CBI35184.3|/6.58458e-58/unnamed protein product [Vitis vinifera]
Gorai.009G238400.1|PACid:26768977	-2.45026	0.647331	-	GO:0016020//membrane	-	-	gi|225459336|ref|XP_002284185.1|/2.92855e-103/PREDICTED: uncharacterized protein LOC100264413 [Vitis vinifera]
Gorai.009G434600.1|PACid:26768389	0.0609336	0.218125	K10615|1|5e-18|90.9|cme:CMB070C|E3 ubiquitin-protein ligase HERC4 [EC:6.3.2.19];K11493|3|1e-14|79.3|ota:Ot03g05690|regulator of chromosome condensation	-	GO:0017016//Ras GTPase binding	-	gi|255575340|ref|XP_002528573.1|/0/Ran GTPase binding protein, putative [Ricinus communis]
Gorai.002G067600.1|PACid:26795590	-0.883075	0.554686	K09286|1|4e-19|92.8|aly:ARALYDRAFT_897795|EREBP-like factor	-	-	-	gi|55419650|gb|AAV51938.1|/3.50182e-40/AP2/EREBP transcription factor ERF-1 [Gossypium hirsutum]
Gorai.002G181000.1|PACid:26792630	-1.0732	0.292349	-	-	-	-	gi|356575634|ref|XP_003555943.1|/1.69545e-23/PREDICTED: uncharacterized protein LOC100795681 [Glycine max]
Gorai.012G005600.4|PACid:26826407	-0.0485863	0.192862	K12837|1|0.0|639|vvi:100241076|splicing factor U2AF 65 kDa subunit	GO:0043231//intracellular membrane-bounded organelle	GO:0003676//nucleic acid binding	GO:0000377;GO:0006952//defense response	gi|359476715|ref|XP_002271463.2|/0/PREDICTED: splicing factor U2af large subunit B-like [Vitis vinifera]
Gorai.013G219100.1|PACid:26786641	0.837721	0.255194	-	GO:0009532//plastid stroma;GO:0044436;GO:0009534//chloroplast thylakoid	GO:0005488//binding	-	gi|359490718|ref|XP_002275994.2|/1.19789e-71/PREDICTED: thylakoid lumenal 17.4 kDa protein, chloroplastic [Vitis vinifera]
Gorai.007G220100.8|PACid:26785870	0.0514232	0.197205	-	-	-	-	gi|224115084|ref|XP_002332233.1|/1.24627e-75/predicted protein [Populus trichocarpa]
Gorai.013G193300.1|PACid:26788094	1.00367	0.236449	K10999|1|8e-34|143|aly:ARALYDRAFT_491486|cellulose synthase A [EC:2.4.1.12]	-	GO:0016740//transferase activity	-	gi|359497539|ref|XP_003635559.1|/7.58877e-125/PREDICTED: cellulose synthase-like protein E6-like [Vitis vinifera]
Gorai.011G036800.1|PACid:26809914	0.67666	0.390015	K10949|1|7e-104|374|vvi:100242851|ER lumen protein retaining receptor	GO:0031224//intrinsic to membrane;GO:0031410//cytoplasmic vesicle;GO:0009526//plastid envelope;GO:0031090//organelle membrane;GO:0044431//Golgi apparatus part	GO:0046923//ER retention sequence binding;GO:0004871//signal transducer activity;GO:0032559	GO:0035437//maintenance of protein localization in endoplasmic reticulum;GO:0006810//transport;GO:0010038//response to metal ion;GO:0044267//cellular protein metabolic process;GO:0006950//response to stress	gi|188509937|gb|ACD56623.1|/1.09565e-113/ERD2-like protein [Gossypium raimondii]
Gorai.002G152700.1|PACid:26792913	-0.81721	0.315756	-	-	-	-	gi|359481867|ref|XP_003632682.1|/2.13773e-09/PREDICTED: uncharacterized protein LOC100853831 [Vitis vinifera]
Gorai.013G208300.1|PACid:26789305	-5.76748	0.350338	K02717|1|1e-09|62.0|gmx:100789641|photosystem II oxygen-evolving enhancer protein 2	GO:0009523//photosystem II;GO:0009532//plastid stroma;GO:0009534//chloroplast thylakoid	GO:0046872//metal ion binding	GO:0044237//cellular metabolic process	gi|311335431|gb|ADP89574.1|/4.43483e-137/PsbP domain protein 1 [Gossypium hirsutum]
Gorai.010G175000.1|PACid:26757938	-6.48846	0.448015	K13083|1|4e-14|75.5|sbi:SORBI_01g034470|cytochrome P450, family 75, subfamily A (flavonoid 3',5'-hydroxylase) [EC:1.14.13.88];K13261|4|4e-13|72.4|gmx:100776878|cytochrome P450, family 93, subfamily A, polypeptide 1 (3,9-dihydroxypterocarpan 6a-monooxygenase) [EC:1.14.13.28]	-	-	-	gi|74273619|gb|ABA01477.1|/1.78905e-42/cytochrome P450 DDWF1 [Gossypium hirsutum]
Gorai.004G017400.1|PACid:26774303	1.17894	0.685967	-	-	-	GO:0051234//establishment of localization	gi|351725153|ref|NP_001238362.1|/2.47865e-40/uncharacterized protein LOC100499687 precursor [Glycine max]
Gorai.006G133300.4|PACid:26829720	0.175525	0.20639	K03013|1|4e-48|189|pop:POPTR_547832|DNA-directed RNA polymerases I, II, and III subunit RPABC1	GO:0055029	GO:0034062//RNA polymerase activity;GO:0003676//nucleic acid binding	GO:0010467//gene expression	gi|255576548|ref|XP_002529165.1|/4.96823e-69/DNA-directed RNA polymerase II, putative [Ricinus communis]
Gorai.006G049800.1|PACid:26830672	-0.802282	0.368829	-	-	-	-	gi|255545216|ref|XP_002513669.1|/4.59573e-58/conserved hypothetical protein [Ricinus communis]
Gorai.012G111700.1|PACid:26828994	0.602288	0.40614	-	GO:0031410//cytoplasmic vesicle	-	GO:0009555//pollen development	gi|297740250|emb|CBI30432.3|/0/unnamed protein product [Vitis vinifera]
Gorai.004G190900.1|PACid:26774306	0.466273	0.46377	K03115|1|4e-154|543|vvi:100262569|casein kinase II subunit beta;K00889|2|3e-33|141|zma:100381628|1-phosphatidylinositol-4-phosphate 5-kinase [EC:2.7.1.68]	-	-	-	gi|359474508|ref|XP_003631483.1|/1.06555e-146/PREDICTED: MORN repeat-containing protein 1-like [Vitis vinifera]
Gorai.006G186800.8|PACid:26829290	-5.49455	0.320291	-	GO:0009526//plastid envelope	GO:0008172	GO:0006730//one-carbon metabolic process	gi|296084363|emb|CBI24751.3|/3.89056e-36/unnamed protein product [Vitis vinifera]
Gorai.005G038100.1|PACid:26804562	-2.56061	0.482897	-	-	-	-	gi|224139892|ref|XP_002323327.1|/3.45206e-121/predicted protein [Populus trichocarpa]
Gorai.008G022900.1|PACid:26816172	4.85176	0.269931	-	GO:0043231//intracellular membrane-bounded organelle	-	-	gi|359475413|ref|XP_002282581.2|/1.21897e-102/PREDICTED: protein unc-50 homolog [Vitis vinifera]
Gorai.001G192600.1|PACid:26819891	0.29209	0.41562	-	-	-	-	gi|224129146|ref|XP_002320512.1|/1.49085e-47/predicted protein [Populus trichocarpa]
Gorai.001G135600.2|PACid:26823336	4.56668	0.256102	K01640|1|1e-123|440|pop:POPTR_833174|hydroxymethylglutaryl-CoA lyase [EC:4.1.3.4]	GO:0043231//intracellular membrane-bounded organelle	GO:0016833//oxo-acid-lyase activity	GO:0009081//branched-chain amino acid metabolic process	gi|224105993|ref|XP_002314006.1|/1.48169e-122/predicted protein [Populus trichocarpa]
Gorai.002G118800.3|PACid:26794180	3.74923	0.22993	K03798|1|0.0|936|vvi:100250509|cell division protease FtsH [EC:3.4.24.-]	GO:0009941//chloroplast envelope;GO:0044436;GO:0031224//intrinsic to membrane;GO:0009534//chloroplast thylakoid	GO:0004175//endopeptidase activity;GO:0032559;GO:0043169//cation binding;GO:0042623//ATPase activity, coupled	GO:0044257//cellular protein catabolic process;GO:0009767//photosynthetic electron transport chain;GO:0009207;GO:0009765//photosynthesis, light harvesting	gi|225459844|ref|XP_002285925.1|/0/PREDICTED: ATP-dependent zinc metalloprotease FTSH, chloroplastic [Vitis vinifera]
Gorai.006G037000.1|PACid:26832882	0.181788	0.313697	-	-	-	GO:0045333//cellular respiration	gi|255571994|ref|XP_002526938.1|/3.16059e-51/hypothetical protein RCOM_0530890 [Ricinus communis]
Gorai.010G149600.1|PACid:26759668	-0.306501	0.395486	-	GO:0016020//membrane	-	-	gi|255567425|ref|XP_002524692.1|/1.49122e-107/structural molecule, putative [Ricinus communis]
Gorai.011G040100.1|PACid:26808155	0.646405	0.456031	-	-	-	-	gi|357518953|ref|XP_003629765.1|/4.80853e-17/SCAR-like protein [Medicago truncatula]
Gorai.008G064000.1|PACid:26813602	-7.86261	0.638407	-	-	GO:0003824//catalytic activity	-	gi|255581408|ref|XP_002531512.1|/1.03968e-79/lactoylglutathione lyase, putative [Ricinus communis]
Gorai.007G038100.1|PACid:26782178	-6.80943	0.491353	-	-	GO:0001071//nucleic acid binding transcription factor activity	GO:0032501//multicellular organismal process	gi|255547357|ref|XP_002514736.1|/5.28158e-126/NAC domain-containing protein 21/22, putative [Ricinus communis]
Gorai.007G178600.1|PACid:26780101	0.412033	0.35091	K15340|1|5e-66|250|cre:CHLREDRAFT_176829|DNA cross-link repair 1A protein	-	GO:0003909//DNA ligase activity;GO:0000166//nucleotide binding	GO:0006259//DNA metabolic process;GO:0032501//multicellular organismal process;GO:0033554//cellular response to stress	gi|255574286|ref|XP_002528057.1|/2.23902e-167/DNA ligase I, putative [Ricinus communis]
Gorai.007G324700.1|PACid:26784161	-2.94887	0.216859	K13457|1|6e-85|314|rcu:RCOM_0742270|disease resistance protein RPM1	-	-	-	gi|255561552|ref|XP_002521786.1|/5.39658e-179/Disease resistance protein RPP13, putative [Ricinus communis]
Gorai.009G101100.1|PACid:26768291	0.644201	0.388679	-	GO:0005746//mitochondrial respiratory chain	-	-	gi|255581117|ref|XP_002531373.1|/7.26924e-26/conserved hypothetical protein [Ricinus communis]
Gorai.002G190300.1|PACid:26791813	-0.367352	0.33766	-	-	-	-	-
Gorai.008G027600.1|PACid:26815773	-6.65569	0.471179	K02639|1|3e-48|187|vvi:100249080|ferredoxin	GO:0009536//plastid	GO:0051536//iron-sulfur cluster binding;GO:0043169//cation binding	GO:0006091//generation of precursor metabolites and energy	gi|388494516|gb|AFK35324.1|/3.27191e-50/unknown [Lotus japonicus]
Gorai.013G037700.1|PACid:26787132	-3.49165	0.224916	K04733|1|1e-100|365|smo:SELMODRAFT_159261|interleukin-1 receptor-associated kinase 4 [EC:2.7.11.1];K13430|4|4e-61|234|rcu:RCOM_1078760|serine/threonine-protein kinase PBS1 [EC:2.7.11.1]	GO:0016020//membrane	GO:0004672//protein kinase activity;GO:0000166//nucleotide binding	GO:0019932//second-messenger-mediated signaling;GO:0009755//hormone-mediated signaling pathway;GO:0048513//organ development	gi|255536819|ref|XP_002509476.1|/1.26557e-139/somatic embryogenesis receptor kinase, putative [Ricinus communis]
Gorai.006G180600.1|PACid:26833472	0.535136	0.24081	K06666|1|3e-14|79.3|zma:100382982|glucose repression regulatory protein TUP1;K14963|3|2e-10|66.6|gmx:100794027|COMPASS component SWD3;K14753|5|2e-10|66.6|ppp:PHYPADRAFT_224024|guanine nucleotide-binding protein subunit beta-2-like 1 protein	-	-	-	gi|297740247|emb|CBI30429.3|/0/unnamed protein product [Vitis vinifera]
Gorai.004G012700.1|PACid:26772433	-1.56878	0.611015	-	-	-	-	gi|356542565|ref|XP_003539737.1|/1.7679e-62/PREDICTED: dof zinc finger protein DOF2.1-like [Glycine max]
Gorai.008G015100.1|PACid:26813061	0.427068	0.441288	-	GO:0044464//cell part	-	-	gi|255571922|ref|XP_002526903.1|/4.82139e-91/conserved hypothetical protein [Ricinus communis]
Gorai.013G064000.1|PACid:26787912	0.145177	0.236703	K14771|1|0.0|685|pop:POPTR_199710|U3 small nucleolar RNA-associated protein 19	GO:0044464//cell part	-	-	gi|224104817|ref|XP_002313577.1|/0/predicted protein [Populus trichocarpa]
Gorai.002G195400.1|PACid:26792676	-0.242528	0.248514	-	-	-	-	gi|356544810|ref|XP_003540840.1|/2.35708e-108/PREDICTED: thaumatin-like protein 1-like [Glycine max]
Gorai.006G101400.1|PACid:26833210	-0.00841477	0.201225	-	GO:0009536//plastid	-	-	gi|297743481|emb|CBI36348.3|/6.16598e-25/unnamed protein product [Vitis vinifera]
Gorai.001G174200.1|PACid:26823604	1.56029	0.577376	K02953|1|4e-76|281|vvi:100242146|small subunit ribosomal protein S13e	GO:0015935//small ribosomal subunit;GO:0031981//nuclear lumen	GO:0005198//structural molecule activity	GO:0009887//organ morphogenesis;GO:0010467//gene expression;GO:0000904//cell morphogenesis involved in differentiation	gi|225453951|ref|XP_002280012.1|/3.50995e-75/PREDICTED: 40S ribosomal protein S13 [Vitis vinifera]
Gorai.007G052400.1|PACid:26785039	0.607246	0.306421	K01354|1|3e-69|261|ppp:PHYPADRAFT_108694|oligopeptidase B [EC:3.4.21.83]	GO:0009536//plastid	GO:0004175//endopeptidase activity	GO:0019538//protein metabolic process	gi|255562711|ref|XP_002522361.1|/0/oligopeptidase B, putative [Ricinus communis]
Gorai.003G124300.1|PACid:26797309	0.547012	0.475436	K03147|1|0.0|1203|gmx:100787350|thiamine biosynthesis protein ThiC	GO:0009532//plastid stroma	GO:0019144//ADP-sugar diphosphatase activity;GO:0051540	GO:0006772//thiamine metabolic process;GO:0033273//response to vitamin;GO:0009581//detection of external stimulus	gi|356566163|ref|XP_003551304.1|/0/PREDICTED: phosphomethylpyrimidine synthase-like [Glycine max]
Gorai.001G058700.1|PACid:26821735	2.14139	0.369754	-	-	-	-	gi|224136179|ref|XP_002322260.1|/3.56681e-55/predicted protein [Populus trichocarpa]
Gorai.008G188500.1|PACid:26816375	-0.373806	0.351807	K01530|1|0.0|1882|vvi:100256123|phospholipid-translocating ATPase [EC:3.6.3.1]	GO:0031224//intrinsic to membrane;GO:0009526//plastid envelope	GO:0042625//ATPase activity, coupled to transmembrane movement of ions;GO:0046872//metal ion binding;GO:0005548//phospholipid transporter activity;GO:0005515//protein binding;GO:0032559	GO:0009206;GO:0006869//lipid transport	gi|225423806|ref|XP_002280418.1|/0/PREDICTED: putative phospholipid-transporting ATPase 9-like isoform 1 [Vitis vinifera]
Gorai.008G114400.1|PACid:26812884	-2.33098	0.535657	K13944|1|6e-39|158|vvi:100261792|LOB domain-containing protein 16;K13945|2|6e-39|158|vvi:100266975|LOB domain-containing protein 29	-	-	GO:0010087//phloem or xylem histogenesis;GO:0010160//formation of organ boundary	gi|224063879|ref|XP_002301295.1|/1.57563e-68/predicted protein [Populus trichocarpa]
Gorai.010G204000.2|PACid:26759578	3.33835	0.222492	K15111|1|3e-33|142|cme:CMR073C|solute carrier family 25 (mitochondrial S-adenosylmethionine transporter), member 26	GO:0019866//organelle inner membrane;GO:0009526//plastid envelope;GO:0031224//intrinsic to membrane	GO:0046872//metal ion binding	GO:0006810//transport	gi|255577655|ref|XP_002529704.1|/0/mitochondrial carrier protein, putative [Ricinus communis]
Gorai.009G135900.1|PACid:26771402	-1.48092	0.519648	K14484|1|5e-52|203|ath:AT3G23050|auxin-responsive protein IAA	-	-	-	gi|337729993|gb|AEI70506.1|/2.75154e-168/auxin-responsive protein [Gossypium hirsutum]
Gorai.001G012100.1|PACid:26823053	-1.52878	0.599655	-	-	-	-	gi|9757987|dbj|BAA97028.2|/4.33032e-39/unnamed protein product [Arabidopsis thaliana]
Gorai.003G182400.2|PACid:26798680	-6.11779	0.396279	K12493|1|1e-112|405|vvi:100252326|ADP-ribosylation factor GTPase-activating protein 2/3;K11855|3|3e-62|237|ppp:PHYPADRAFT_32478|ubiquitin carboxyl-terminal hydrolase 36/42 [EC:3.1.2.15]	-	GO:0008234//cysteine-type peptidase activity	GO:0044248//cellular catabolic process;GO:0044238//primary metabolic process	gi|255573501|ref|XP_002527676.1|/3.64266e-115/conserved hypothetical protein [Ricinus communis]
Gorai.002G267700.1|PACid:26796699	-0.158067	0.27114	K01870|1|0.0|1979|vvi:100250847|isoleucyl-tRNA synthetase [EC:6.1.1.5]	GO:0044444//cytoplasmic part	GO:0004812//aminoacyl-tRNA ligase activity;GO:0046914//transition metal ion binding;GO:0032559	GO:0006418//tRNA aminoacylation for protein translation;GO:0010038//response to metal ion	gi|225433841|ref|XP_002263182.1|/0/PREDICTED: isoleucyl-tRNA synthetase, cytoplasmic-like [Vitis vinifera]
Gorai.003G078700.1|PACid:26797243	-0.0866086	0.256738	-	-	-	-	gi|255537817|ref|XP_002509975.1|/2.6405e-62/conserved hypothetical protein [Ricinus communis]
Gorai.008G048300.1|PACid:26815778	0.527481	0.501695	-	GO:0009536//plastid	GO:0003676//nucleic acid binding;GO:0016667//oxidoreductase activity, acting on a sulfur group of donors	GO:0008152//metabolic process;GO:0006950//response to stress	gi|224120300|ref|XP_002318295.1|/2.62288e-41/predicted protein [Populus trichocarpa]
Gorai.001G012500.2|PACid:26824564	-0.254076	0.311684	K11279|1|7e-130|461|vvi:100261732|nucleosome assembly protein 1-like 1	GO:0043231//intracellular membrane-bounded organelle;GO:0016020//membrane	-	GO:0006259//DNA metabolic process;GO:0034728//nucleosome organization;GO:0009292//genetic transfer;GO:0010038//response to metal ion	gi|359482848|ref|XP_002280211.2|/8.5389e-128/PREDICTED: nucleosome assembly protein 1-like 1-like isoform 1 [Vitis vinifera]
Gorai.001G066200.1|PACid:26819886	-0.189826	0.284466	K13459|1|1e-71|270|rcu:RCOM_1047690|disease resistance protein RPS2	-	-	-	gi|297739493|emb|CBI29675.3|/0/unnamed protein product [Vitis vinifera]
Gorai.007G130600.1|PACid:26782524	-3.59091	0.227322	-	-	GO:0060089	GO:0009314//response to radiation;GO:0000904//cell morphogenesis involved in differentiation;GO:0023052//signaling	gi|255559298|ref|XP_002520669.1|/0/protein binding protein, putative [Ricinus communis]
Gorai.003G004800.1|PACid:26800813	-0.339286	0.434452	-	-	-	-	gi|297798348|ref|XP_002867058.1|/1.50527e-77/hypothetical protein ARALYDRAFT_491071 [Arabidopsis lyrata subsp. lyrata]
Gorai.002G108200.1|PACid:26793526	-2.64543	0.359997	K14709|1|9e-06|49.7|mtr:MTR_3g082050|solute carrier family 39 (zinc transporter), member 1/2/3	GO:0016020//membrane	GO:0015075//ion transmembrane transporter activity	GO:0006811//ion transport	gi|356557034|ref|XP_003546823.1|/2.41359e-155/PREDICTED: metal tolerance protein 10-like [Glycine max]
Gorai.004G291400.1|PACid:26776496	-0.203663	0.360338	K08516|1|2e-106|382|pop:POPTR_561300|synaptobrevin homolog YKT6	GO:0031224//intrinsic to membrane	-	GO:0006810//transport	gi|35187452|gb|AAQ84317.1|/1.01215e-107/fiber NTGP1-related protein [Gossypium barbadense]
Gorai.008G018700.1|PACid:26815483	0.0384576	0.206448	K14837|1|2e-35|147|rcu:RCOM_1278180|nucleolar protein 12;K03243|2|1e-27|121|aly:ARALYDRAFT_313019|translation initiation factor 5B	-	-	-	gi|225432342|ref|XP_002276393.1|/5.79449e-52/PREDICTED: uncharacterized protein LOC100240766 [Vitis vinifera]
Gorai.004G201700.1|PACid:26771699	-13.5514	0.991018	-	GO:0044464//cell part	GO:0005488//binding;GO:0004672//protein kinase activity	-	gi|255537043|ref|XP_002509588.1|/5.44341e-21/lipid binding protein, putative [Ricinus communis]
Gorai.001G253200.1|PACid:26821225	0.483253	0.431739	K08176|1|0.0|911|pop:POPTR_831623|MFS transporter, PHS family, inorganic phosphate transporter	GO:0043231//intracellular membrane-bounded organelle;GO:0031224//intrinsic to membrane	GO:0015291//secondary active transmembrane transporter activity;GO:0015103//inorganic anion transmembrane transporter activity	GO:0015698//inorganic anion transport;GO:0009725//response to hormone stimulus	gi|255567282|ref|XP_002524622.1|/0/inorganic phosphate transporter, putative [Ricinus communis]
Gorai.N018200.1|PACid:26785900	0.991249	0.424562	-	GO:0044464//cell part	-	-	gi|356552007|ref|XP_003544363.1|/6.10264e-12/PREDICTED: uncharacterized protein C1A6.10-like [Glycine max]
Gorai.002G028200.3|PACid:26792086	0.0817327	0.201005	K08511|1|5e-64|241|aly:ARALYDRAFT_915207|vesicle-associated membrane protein 72;K08515|3|5e-53|204|mtr:MTR_4g022570|vesicle-associated membrane protein 7	GO:0031224//intrinsic to membrane	-	GO:0006810//transport	gi|255551725|ref|XP_002516908.1|/4.56357e-66/Vesicle-associated membrane protein, putative [Ricinus communis]
Gorai.006G256300.1|PACid:26830850	-8.24602	0.690282	-	GO:0000325//plant-type vacuole	-	-	gi|224110510|ref|XP_002315542.1|/2.29942e-71/predicted protein [Populus trichocarpa]
Gorai.013G069200.1|PACid:26789699	1.22856	0.656678	K01899|1|2e-146|516|pop:POPTR_827745|succinyl-CoA synthetase alpha subunit [EC:6.2.1.4 6.2.1.5]	GO:0043231//intracellular membrane-bounded organelle	GO:0046914//transition metal ion binding;GO:0004774//succinate-CoA ligase activity;GO:0046912//transferase activity, transferring acyl groups, acyl groups converted into alkyl on transfer;GO:0032559	GO:0009060//aerobic respiration;GO:0006732//coenzyme metabolic process;GO:0043648//dicarboxylic acid metabolic process	gi|224125650|ref|XP_002329684.1|/2.32423e-145/predicted protein [Populus trichocarpa]
Gorai.008G022100.1|PACid:26816819	5.80224	0.355618	-	-	-	-	gi|224073248|ref|XP_002304043.1|/1.38204e-08/predicted protein [Populus trichocarpa]
Gorai.006G222100.1|PACid:26833799	0.400633	0.422977	K03032|1|0.0|1577|vvi:100264792|26S proteasome regulatory subunit N2	GO:0005838//proteasome regulatory particle;GO:0043231//intracellular membrane-bounded organelle;GO:0044444//cytoplasmic part;GO:0016020//membrane	-	GO:0019941//modification-dependent protein catabolic process;GO:0009894	gi|225465653|ref|XP_002270542.1|/0/PREDICTED: 26S proteasome non-ATPase regulatory subunit 1 [Vitis vinifera]
Gorai.007G323300.1|PACid:26783599	3.15227	0.21982	K13459|1|3e-82|305|rcu:RCOM_1047690|disease resistance protein RPS2;K13460|3|2e-71|269|ath:AT1G12220|disease resistance protein RPS5	-	-	-	gi|224145639|ref|XP_002325714.1|/6.28369e-132/BED finger-nbs-lrr resistance protein [Populus trichocarpa]
Gorai.009G310300.1|PACid:26767169	0.41002	0.413353	-	GO:0043231//intracellular membrane-bounded organelle;GO:0031224//intrinsic to membrane	GO:0004872//receptor activity;GO:0016462//pyrophosphatase activity;GO:0032559	GO:0006952//defense response;GO:0012501//programmed cell death;GO:0023052//signaling	gi|255537517|ref|XP_002509825.1|/0/nucleoside-triphosphatase, putative [Ricinus communis]
Gorai.007G011200.1|PACid:26780942	0.0332617	0.216789	K01280|1|0.0|2113|vvi:100248019|tripeptidyl-peptidase II [EC:3.4.14.10]	GO:0005840//ribosome;GO:0031090//organelle membrane;GO:0043231//intracellular membrane-bounded organelle	GO:0004175//endopeptidase activity;GO:0008236//serine-type peptidase activity	GO:0019538//protein metabolic process	gi|302143856|emb|CBI22717.3|/0/unnamed protein product [Vitis vinifera]
Gorai.011G137200.1|PACid:26807629	0.48468	0.42444	K01183|1|1e-83|307|pop:POPTR_826290|chitinase [EC:3.2.1.14]	GO:0030312//external encapsulating structure	-	GO:0009793//embryo development ending in seed dormancy;GO:0033554//cellular response to stress;GO:0008152//metabolic process	gi|224146530|ref|XP_002326040.1|/8.57525e-86/predicted protein [Populus trichocarpa]
Gorai.011G035500.1|PACid:26811382	0.42021	0.407094	K09264|1|1e-95|347|pop:POPTR_758707|MADS-box transcription factor, plant	GO:0043231//intracellular membrane-bounded organelle	GO:0003677//DNA binding;GO:0001071//nucleic acid binding transcription factor activity	GO:0006351//transcription, DNA-dependent	gi|122938393|gb|ABM69042.1|/3.45842e-119/MADS-box protein MADS4 [Gossypium hirsutum]
Gorai.010G101000.1|PACid:26759750	-5.34907	0.306809	-	-	-	-	gi|224088834|ref|XP_002308560.1|/3.50305e-07/predicted protein [Populus trichocarpa]
Gorai.001G213400.1|PACid:26820603	0.475002	0.504263	K02901|1|6e-60|226|pop:POPTR_560241|large subunit ribosomal protein L27e	GO:0015934//large ribosomal subunit	GO:0005198//structural molecule activity	GO:0010467//gene expression	gi|313586471|gb|ADR71246.1|/1.29731e-59/60S ribosomal protein L27C [Hevea brasiliensis]
Gorai.012G111400.1|PACid:26826662	4.30331	0.245922	K01962|1|0.0|1036|rcu:RCOM_0085190|acetyl-CoA carboxylase carboxyl transferase subunit alpha [EC:6.4.1.2]	GO:0009526//plastid envelope;GO:0043234//protein complex;GO:0009532//plastid stroma	GO:0016421//CoA carboxylase activity	GO:0006631//fatty acid metabolic process	gi|156144960|gb|ABU53026.1|/0/chloroplast acetyl-CoA carboxylase carboxyltransferase alpha subunit [Gossypium hirsutum]
Gorai.012G148100.1|PACid:26827967	-0.168168	0.33578	K02980|1|3e-29|124|pop:POPTR_642082|small subunit ribosomal protein S29e	GO:0030529//ribonucleoprotein complex	GO:0005198//structural molecule activity	GO:0010467//gene expression	gi|388494112|gb|AFK35122.1|/1.08373e-29/unknown [Lotus japonicus]
Gorai.008G193600.1|PACid:26815277	-0.899101	0.265021	-	-	GO:0001948//glycoprotein binding	GO:0051707//response to other organism	gi|225436239|ref|XP_002271399.1|/2.81085e-69/PREDICTED: protein PHLOEM PROTEIN 2-LIKE A1 [Vitis vinifera]
Gorai.011G055100.1|PACid:26811143	5.76191	0.738762	K01051|1|0.0|766|vvi:100251413|pectinesterase [EC:3.1.1.11]	GO:0005618//cell wall;GO:0005576//extracellular region;GO:0044424//intracellular part	GO:0004091//carboxylesterase activity;GO:0030234//enzyme regulator activity	GO:0045229//external encapsulating structure organization;GO:0071555//cell wall organization;GO:0051707//response to other organism	gi|401834530|gb|AFQ23194.1|/0/pectin methylesterase [Theobroma cacao]
Gorai.007G263300.1|PACid:26778386	0.46875	0.415279	-	-	-	-	gi|147776009|emb|CAN71369.1|/1.75871e-42/hypothetical protein VITISV_023350 [Vitis vinifera]
Gorai.001G203700.1|PACid:26821392	0.0713277	0.219166	K03798|1|4e-79|294|pop:POPTR_842764|cell division protease FtsH [EC:3.4.24.-]	GO:0031224//intrinsic to membrane	GO:0004175//endopeptidase activity;GO:0046914//transition metal ion binding;GO:0016887//ATPase activity;GO:0032559	-	gi|255569991|ref|XP_002525958.1|/0/Cell division protease ftsH, putative [Ricinus communis]
Gorai.013G234700.1|PACid:26786545	2.42751	0.505223	-	-	-	-	gi|224087116|ref|XP_002308071.1|/2.26213e-27/predicted protein [Populus trichocarpa]
Gorai.002G235600.1|PACid:26795033	-0.610704	0.305033	-	-	-	-	gi|255583576|ref|XP_002532544.1|/5.57906e-29/hypothetical protein RCOM_0437740 [Ricinus communis]
Gorai.009G129000.1|PACid:26769220	3.47471	0.224869	K05681|1|2e-51|203|cme:CMS467C|ATP-binding cassette, subfamily G (WHITE), member 2;K12843|3|4e-48|192|vvi:100248403|U4/U6 small nuclear ribonucleoprotein PRP3	GO:0031224//intrinsic to membrane	GO:0042626//ATPase activity, coupled to transmembrane movement of substances;GO:0015604//organic phosphonate transmembrane transporter activity;GO:0032559	GO:0009207;GO:0051234//establishment of localization	gi|255572793|ref|XP_002527329.1|/0/ATP-binding cassette transporter, putative [Ricinus communis]
Gorai.008G139100.1|PACid:26816108	0.64736	0.29737	K11430|1|0.0|1082|vvi:100255466|enhancer of zeste [EC:2.1.1.43]	GO:0043231//intracellular membrane-bounded organelle	GO:0003723//RNA binding;GO:0016740//transferase activity	GO:0040029//regulation of gene expression, epigenetic;GO:0003006//developmental process involved in reproduction;GO:0044237//cellular metabolic process	gi|225437573|ref|XP_002270605.1|/0/PREDICTED: histone-lysine N-methyltransferase EZA1-like [Vitis vinifera]
Gorai.001G161700.1|PACid:26820625	-0.23169	0.373033	K02261|1|1e-113|408|rcu:RCOM_Mp31|cytochrome c oxidase subunit 2	GO:0031224//intrinsic to membrane;GO:0005746//mitochondrial respiratory chain;GO:0009536//plastid	GO:0015002//heme-copper terminal oxidase activity;GO:0005506//iron ion binding	GO:0022900//electron transport chain;GO:0051234//establishment of localization	gi|157102082|gb|ABV23661.1|/1.86872e-126/cytochrome oxidase subunit 2 [Boehmeria nivea]
Gorai.001G035100.1|PACid:26823880	0.545095	0.453313	-	GO:0031410//cytoplasmic vesicle;GO:0043231//intracellular membrane-bounded organelle	GO:0005488//binding;GO:0008238//exopeptidase activity	-	gi|225430458|ref|XP_002285487.1|/7.1599e-77/PREDICTED: UPF0480 protein At4g32130 [Vitis vinifera]
Gorai.009G314700.2|PACid:26767519	0.0805008	0.193932	-	-	-	-	gi|225449106|ref|XP_002276752.1|/1.43997e-102/PREDICTED: uncharacterized protein LOC100259846 [Vitis vinifera]
Gorai.008G108600.1|PACid:26815998	-5.06353	0.282413	K09286|1|2e-26|117|sbi:SORBI_06g024355|EREBP-like factor;K14517|2|2e-26|117|ath:AT5G47220|ethylene-responsive transcription factor 2	GO:0043231//intracellular membrane-bounded organelle	GO:0003676//nucleic acid binding;GO:0001071//nucleic acid binding transcription factor activity	GO:0000160//two-component signal transduction system (phosphorelay);GO:0009743//response to carbohydrate stimulus;GO:0006351//transcription, DNA-dependent	gi|255541056|ref|XP_002511592.1|/2.12493e-39/Ethylene-responsive transcription factor, putative [Ricinus communis]
Gorai.001G044800.2|PACid:26819801	5.14021	0.288283	K02520|1|7e-69|258|vvi:100243384|translation initiation factor IF-3	GO:0030312//external encapsulating structure;GO:0009536//plastid	GO:0008135//translation factor activity, nucleic acid binding	GO:0006412//translation	gi|225445818|ref|XP_002276984.1|/7.38933e-68/PREDICTED: translation initiation factor IF-3 [Vitis vinifera]
Gorai.006G130000.1|PACid:26833209	0.143544	0.294616	-	GO:0043231//intracellular membrane-bounded organelle	GO:0019136//deoxynucleoside kinase activity;GO:0032559	GO:0034641//cellular nitrogen compound metabolic process;GO:0006796//phosphate-containing compound metabolic process	gi|359493253|ref|XP_002272639.2|/0/PREDICTED: uncharacterized protein LOC100233118 [Vitis vinifera]
Gorai.012G134100.1|PACid:26828717	0.935028	0.434296	K15271|1|6e-91|333|rcu:RCOM_1095670|ATP-dependent DNA helicase HFM1/MER3 [EC:3.6.4.12];K15078|5|2e-85|314|vvi:100250139|structure-specific endonuclease subunit SLX1 [EC:3.6.1.-]	-	-	-	gi|356574121|ref|XP_003555200.1|/0/PREDICTED: pentatricopeptide repeat-containing protein At5g08305-like [Glycine max]
Gorai.011G280600.1|PACid:26812206	-0.717353	0.292534	K13457|1|5e-10|65.9|osa:4342596|disease resistance protein RPM1;K03013|2|4e-09|62.8|vvi:100258335|DNA-directed RNA polymerases I, II, and III subunit RPABC1;K06685|3|5e-09|62.4|ath:AT4G19050|maintenance of ploidy protein MOB1 (MPS1 binder 1)	-	-	-	gi|359487015|ref|XP_003633506.1|/5.46923e-147/PREDICTED: TMV resistance protein N-like [Vitis vinifera]
Gorai.012G014200.10|PACid:26827395	-1.35765	0.243672	K03549|1|0.0|1002|vvi:100232992|KUP system potassium uptake protein	GO:0016020//membrane	GO:0046873//metal ion transmembrane transporter activity	GO:0030001//metal ion transport;GO:0034220//ion transmembrane transport	gi|225448649|ref|XP_002279573.1|/0/PREDICTED: potassium transporter 2 [Vitis vinifera]
Gorai.004G210900.1|PACid:26772200	-0.345686	0.406753	-	-	-	-	gi|224071844|ref|XP_002303582.1|/0/predicted protein [Populus trichocarpa]
Gorai.009G031700.1|PACid:26767565	0.600729	0.534258	-	-	GO:0004672//protein kinase activity;GO:0032559	GO:0006464//cellular protein modification process	gi|57282654|emb|CAE75665.1|/3.19178e-21/hypothetical protein [Gossypium hirsutum]
Gorai.011G155200.1|PACid:26809050	-5.67686	0.340725	K08835|1|7e-59|226|ppp:PHYPADRAFT_119152|oxidative-stress responsive protein 1 [EC:2.7.11.1];K08282|3|3e-47|187|olu:OSTLU_2417|non-specific serine/threonine protein kinase [EC:2.7.11.1];K08839|5|3e-28|124|olu:OSTLU_35807|serine/threonine kinase 25 [EC:2.7.11.22]	GO:0016020//membrane	GO:0016301//kinase activity	-	gi|255576866|ref|XP_002529319.1|/2.11954e-92/serine/threonine protein kinase, putative [Ricinus communis]
Gorai.004G227000.1|PACid:26776576	-5.63156	0.336324	-	GO:0043231//intracellular membrane-bounded organelle	GO:0005488//binding;GO:0003712//transcription cofactor activity;GO:0001071//nucleic acid binding transcription factor activity	GO:0002252;GO:0010467//gene expression	gi|296089037|emb|CBI38740.3|/2.40872e-30/unnamed protein product [Vitis vinifera]
Gorai.009G025800.1|PACid:26765722	-0.787351	0.321419	-	-	-	-	gi|255546445|ref|XP_002514282.1|/1.17901e-53/conserved hypothetical protein [Ricinus communis]
Gorai.009G230500.5|PACid:26765860	-3.17517	0.219843	-	GO:0030133//transport vesicle;GO:0042995//cell projection	GO:0017016//Ras GTPase binding;GO:0005099//Ras GTPase activator activity	GO:0009875//pollen-pistil interaction;GO:0003006//developmental process involved in reproduction;GO:0032321//positive regulation of Rho GTPase activity	gi|356510094|ref|XP_003523775.1|/2.29614e-151/PREDICTED: uncharacterized protein LOC100796201 [Glycine max]
Gorai.008G132600.1|PACid:26813438	-0.18535	0.32213	-	GO:0016020//membrane	-	-	gi|255557162|ref|XP_002519612.1|/1.22556e-25/serine-type endopeptidase inhibitor, putative [Ricinus communis]
Gorai.001G079800.3|PACid:26823174	0.171383	0.194244	K15436|1|0.0|1525|vvi:100243383|transportin-3	-	GO:0022892	GO:0015031//protein transport	gi|225457174|ref|XP_002283854.1|/0/PREDICTED: transportin-3 [Vitis vinifera]
Gorai.013G101700.1|PACid:26788592	-0.374137	0.302621	-	GO:0043231//intracellular membrane-bounded organelle;GO:0016020//membrane	GO:0016791//phosphatase activity	GO:0010017//red or far-red light signaling pathway;GO:0006464//cellular protein modification process	gi|255545728|ref|XP_002513924.1|/1.41316e-13/protein phosphatase 2c, putative [Ricinus communis]
Gorai.013G197500.3|PACid:26789319	0.246847	0.215985	-	-	-	-	gi|224146133|ref|XP_002325891.1|/2.26173e-152/predicted protein [Populus trichocarpa]
Gorai.003G051300.1|PACid:26798600	-1.15017	0.445725	-	GO:0009527//plastid outer membrane	-	GO:0009658//chloroplast organization	gi|255541844|ref|XP_002511986.1|/1.01929e-23/actin binding protein, putative [Ricinus communis]
Gorai.008G130500.1|PACid:26812640	-6.51822	0.873091	-	-	-	-	gi|224064362|ref|XP_002301438.1|/7.03976e-13/predicted protein [Populus trichocarpa]
Gorai.009G195500.1|PACid:26769662	-0.929015	0.291915	K06966|1|2e-109|392|pop:POPTR_715415|	-	GO:0003824//catalytic activity	-	gi|224082988|ref|XP_002306920.1|/2.19311e-108/predicted protein [Populus trichocarpa]
Gorai.007G007800.1|PACid:26779642	-0.0488399	0.195626	-	GO:0043231//intracellular membrane-bounded organelle	-	-	gi|255541838|ref|XP_002511983.1|/8.68738e-28/conserved hypothetical protein [Ricinus communis]
Gorai.010G053600.2|PACid:26758236	3.64165	0.227403	K15336|1|4e-51|201|vvi:100259391|tRNA (cytosine38-C5)-methyltransferase [EC:2.1.1.204]	-	-	-	gi|147790305|emb|CAN63320.1|/0/hypothetical protein VITISV_026425 [Vitis vinifera]
Gorai.011G077400.1|PACid:26807098	-0.316072	0.359887	-	-	-	-	gi|255574532|ref|XP_002528177.1|/3.68796e-171/conserved hypothetical protein [Ricinus communis]
Gorai.010G132100.2|PACid:26760813	0.222593	0.365358	K02964|1|6e-74|273|rcu:RCOM_0961900|small subunit ribosomal protein S18e	GO:0031090//organelle membrane;GO:0015935//small ribosomal subunit;GO:0030312//external encapsulating structure;GO:0031981//nuclear lumen	GO:0003676//nucleic acid binding;GO:0005198//structural molecule activity	GO:0010467//gene expression	gi|255566712|ref|XP_002524340.1|/5.32756e-73/40S ribosomal protein S18, putative [Ricinus communis]
Gorai.005G239100.1|PACid:26801441	-0.55835	0.482359	K13258|1|6e-63|239|gmx:547489|2-hydroxyisoflavanone dehydratase [EC:4.2.1.105];K14493|2|2e-30|131|rcu:RCOM_1429770|gibberellin receptor GID1 [EC:3.-.-.-]	-	-	-	gi|255555511|ref|XP_002518792.1|/2.78311e-108/catalytic, putative [Ricinus communis]
Gorai.001G209400.1|PACid:26819595	0.177218	0.216344	-	-	-	-	-
Gorai.002G212100.1|PACid:26795459	-8.88195	0.765842	-	GO:0009536//plastid	-	-	gi|297736362|emb|CBI25085.3|/3.67197e-09/unnamed protein product [Vitis vinifera]
Gorai.004G036300.1|PACid:26773545	-0.591021	0.299828	-	-	-	-	gi|82570159|gb|ABB83643.1|/4.10643e-52/PIF-like orf1 [Daucus carota]
Gorai.009G273100.1|PACid:26762130	0.0754449	0.261741	K01247|1|5e-108|389|rcu:RCOM_1594450|DNA-3-methyladenine glycosylase II [EC:3.2.2.21]	GO:0009536//plastid	GO:0016798//hydrolase activity, acting on glycosyl bonds;GO:0003676//nucleic acid binding	GO:0006351//transcription, DNA-dependent;GO:0006281//DNA repair	gi|255538662|ref|XP_002510396.1|/5.43221e-107/DNA-3-methyladenine glycosylase, putative [Ricinus communis]
Gorai.007G178100.1|PACid:26780914	0.826553	0.401606	K10908|1|0.0|1571|vvi:100266898|DNA-directed RNA polymerase, mitochondrial [EC:2.7.7.6]	GO:0034357;GO:0009536//plastid	GO:0034062//RNA polymerase activity;GO:0003676//nucleic acid binding	GO:0010467//gene expression	gi|225451858|ref|XP_002278535.1|/0/PREDICTED: DNA-directed RNA polymerase 2, chloroplastic/mitochondrial [Vitis vinifera]
Gorai.009G332200.1|PACid:26768468	0.062827	0.218507	-	GO:0044444//cytoplasmic part	-	-	gi|359473618|ref|XP_002270865.2|/0/PREDICTED: calmodulin-binding transcription activator 4-like [Vitis vinifera]
Gorai.004G201900.1|PACid:26777687	-7.04686	0.524743	K09422|1|4e-116|415|vvi:100259031|myb proto-oncogene protein, plant	GO:0043231//intracellular membrane-bounded organelle	GO:0003676//nucleic acid binding;GO:0001071//nucleic acid binding transcription factor activity	GO:0006351//transcription, DNA-dependent	gi|359497477|ref|XP_002264150.2|/3.78658e-115/PREDICTED: protein ODORANT1 [Vitis vinifera]
Gorai.013G247300.5|PACid:26787714	1.4465	0.282245	K15164|1|0.0|944|aly:ARALYDRAFT_314757|mediator of RNA polymerase II transcription subunit 13;K01895|2|3e-31|135|rcu:RCOM_1443610|acetyl-CoA synthetase [EC:6.2.1.1]	GO:0042579//microbody	GO:0016405//CoA-ligase activity	GO:0042445//hormone metabolic process	gi|225435726|ref|XP_002285701.1|/0/PREDICTED: acetyl-coenzyme A synthetase [Vitis vinifera]
Gorai.010G223800.1|PACid:26756730	0.627068	0.386764	-	GO:0043231//intracellular membrane-bounded organelle;GO:0030529//ribonucleoprotein complex	-	-	gi|359489144|ref|XP_002264817.2|/2.89295e-104/PREDICTED: uncharacterized protein LOC100267570 [Vitis vinifera]
Gorai.006G069200.2|PACid:26833657	-1.83571	0.279781	-	-	-	-	gi|224111156|ref|XP_002315765.1|/1.44631e-168/predicted protein [Populus trichocarpa]
Gorai.013G241000.1|PACid:26790488	-0.0439652	0.208941	K12120|1|4e-07|51.2|ath:AT1G09570|phytochrome A	GO:0044451//nucleoplasm part	GO:0005515//protein binding;GO:0009881//photoreceptor activity	GO:0010035//response to inorganic substance;GO:0044238//primary metabolic process;GO:0009583//detection of light stimulus;GO:0010114//response to red light;GO:0044260;GO:0009606//tropism;GO:0010218//response to far red light;GO:0010017//red or far-red light signaling pathway	gi|186478305|ref|NP_001117256.1|/4.88423e-06/phytochrome A [Arabidopsis thaliana]
Gorai.004G230800.1|PACid:26776407	2.75496	0.52896	-	-	-	-	gi|356544661|ref|XP_003540766.1|/1.73343e-11/PREDICTED: uncharacterized protein LOC100797266 [Glycine max]
Gorai.002G236500.1|PACid:26792747	0.366725	0.412959	-	-	-	-	gi|255578597|ref|XP_002530160.1|/3.6945e-51/conserved hypothetical protein [Ricinus communis]
Gorai.001G179800.1|PACid:26821545	5.37273	0.307856	-	GO:0043231//intracellular membrane-bounded organelle;GO:0016020//membrane	GO:0016899//oxidoreductase activity, acting on the CH-OH group of donors, oxygen as acceptor	GO:0044281//small molecule metabolic process;GO:0006950//response to stress	gi|255577920|ref|XP_002529832.1|/0/electron carrier, putative [Ricinus communis]
Gorai.006G022600.1|PACid:26829514	0.337338	0.329458	K13415|1|3e-42|170|sbi:SORBI_03g012040|protein brassinosteroid insensitive 1 [EC:2.7.10.1 2.7.11.1];K00924|2|9e-28|122|aly:ARALYDRAFT_476729|[EC:2.7.1.-]	-	-	-	gi|225465647|ref|XP_002270862.1|/2.88948e-66/PREDICTED: probable LRR receptor-like serine/threonine-protein kinase At4g08850-like [Vitis vinifera]
Gorai.007G352000.1|PACid:26778938	-0.295492	0.364288	-	-	-	-	gi|255552481|ref|XP_002517284.1|/1.00382e-139/conserved hypothetical protein [Ricinus communis]
Gorai.009G066100.1|PACid:26771423	0.427369	0.468015	K10046|1|6e-06|49.7|zma:100192102|GDP-D-mannose 3', 5'-epimerase [EC:5.1.3.18 5.1.3.-]	GO:0016020//membrane	GO:0048037//cofactor binding	GO:0008152//metabolic process	gi|225430578|ref|XP_002263819.1|/3.656e-122/PREDICTED: uncharacterized protein At1g32220, chloroplastic [Vitis vinifera]
Gorai.004G139800.1|PACid:26777615	0.30121	0.417413	K14015|1|3e-173|606|aly:ARALYDRAFT_486804|nuclear protein localization protein 4 homolog	-	-	-	gi|297817634|ref|XP_002876700.1|/2.99439e-172/NPL4 family protein [Arabidopsis lyrata subsp. lyrata]
Gorai.003G077600.2|PACid:26797835	0.0794833	0.203591	K07390|1|1e-06|52.4|sbi:SORBI_06g019580|monothiol glutaredoxin	-	GO:0015036//disulfide oxidoreductase activity	GO:0019725//cellular homeostasis	gi|225426560|ref|XP_002272456.1|/6.39041e-85/PREDICTED: uncharacterized protein At5g39865 [Vitis vinifera]
Gorai.002G153800.2|PACid:26791957	5.00367	0.278665	K09835|1|0.0|705|pop:POPTR_904781|prolycopene isomerase [EC:5.2.1.13]	GO:0009941//chloroplast envelope	GO:0016859//cis-trans isomerase activity;GO:0016627//oxidoreductase activity, acting on the CH-CH group of donors	GO:0016109;GO:0009657//plastid organization	gi|224139966|ref|XP_002323362.1|/0/predicted protein [Populus trichocarpa]
Gorai.009G297800.1|PACid:26765976	-0.330018	0.301892	K00924|1|1e-24|112|ath:AT5G22850|[EC:2.7.1.-]	GO:0005576//extracellular region;GO:0005618//cell wall;GO:0009536//plastid	GO:0004175//endopeptidase activity	GO:0019538//protein metabolic process	gi|255543963|ref|XP_002513044.1|/0/Aspartic proteinase nepenthesin-1 precursor, putative [Ricinus communis]
Gorai.006G216900.1|PACid:26833700	0.9115	0.529463	-	-	-	-	gi|225427191|ref|XP_002278877.1|/9.71815e-44/PREDICTED: uncharacterized protein LOC100260856 [Vitis vinifera]
Gorai.009G297000.1|PACid:26762797	-0.26086	0.337342	K07390|1|1e-06|52.0|zma:100281974|monothiol glutaredoxin	-	GO:0015036//disulfide oxidoreductase activity	GO:0019725//cellular homeostasis	gi|255544013|ref|XP_002513069.1|/4.83642e-81/electron transporter, putative [Ricinus communis]
Gorai.006G235100.1|PACid:26833511	-0.367803	0.461966	-	-	-	-	gi|2497753|sp|Q43019.1|NLTP3_PRUDU/1.04672e-32/RecName: Full=Non-specific lipid-transfer protein 3; Short=LTP 3; Flags: Precursor
Gorai.008G095200.1|PACid:26816904	-1.49304	0.372912	K14498|1|2e-48|188|pop:POPTR_665248|serine/threonine-protein kinase SRK2 [EC:2.7.11.1]	-	GO:0004672//protein kinase activity;GO:0032559	GO:0006464//cellular protein modification process	gi|224144496|ref|XP_002325309.1|/2.59754e-47/predicted protein [Populus trichocarpa]
Gorai.010G109100.1|PACid:26758256	0.517198	0.400813	K00924|1|2e-128|457|osa:4326374|[EC:2.7.1.-];K08287|2|1e-115|414|osa:4327372|dual-specificity kinase [EC:2.7.12.1];K08823|5|6e-73|272|olu:OSTLU_50484|CDC-like kinase [EC:2.7.12.1]	GO:0043231//intracellular membrane-bounded organelle	GO:0004672//protein kinase activity;GO:0032559	GO:0006464//cellular protein modification process	gi|224089074|ref|XP_002308625.1|/3.5114e-139/predicted protein [Populus trichocarpa]
Gorai.008G272600.1|PACid:26814038	1.00319	0.400512	-	-	-	-	gi|224120536|ref|XP_002318354.1|/8.77271e-85/predicted protein [Populus trichocarpa]
Gorai.005G121600.1|PACid:26806204	0.223744	0.326399	-	GO:0043231//intracellular membrane-bounded organelle	GO:0046914//transition metal ion binding;GO:0004497//monooxygenase activity	GO:0009411//response to UV;GO:0012501//programmed cell death;GO:0006631//fatty acid metabolic process;GO:0009699//phenylpropanoid biosynthetic process	gi|297740876|emb|CBI31058.3|/1.05736e-119/unnamed protein product [Vitis vinifera]
Gorai.008G267300.1|PACid:26817403	-0.128536	0.303356	K14293|1|0.0|1536|vvi:100265913|importin subunit beta-1	GO:0005635//nuclear envelope;GO:0009536//plastid	GO:0022892	GO:0015031//protein transport	gi|302143924|emb|CBI23029.3|/0/unnamed protein product [Vitis vinifera]
Gorai.008G220100.1|PACid:26817149	-1.5007	0.32169	-	-	-	-	gi|296088467|emb|CBI37458.3|/0/unnamed protein product [Vitis vinifera]
Gorai.002G039400.1|PACid:26795750	-9.42078	0.82169	-	-	-	-	-
Gorai.005G214400.1|PACid:26802200	0.116461	0.27461	K14963|1|1e-20|100|ppp:PHYPADRAFT_167543|COMPASS component SWD3;K03130|5|3e-19|95.9|zma:100501797|transcription initiation factor TFIID subunit 5	GO:0031461//cullin-RING ubiquitin ligase complex	GO:0005488//binding	-	gi|224100461|ref|XP_002311885.1|/0/predicted protein [Populus trichocarpa]
Gorai.009G240400.1|PACid:26763623	0.106778	0.202949	K07213|1|5e-14|74.7|bdi:100823139|copper chaperone	-	GO:0043169//cation binding	GO:0006812//cation transport	gi|224063193|ref|XP_002301034.1|/1.25111e-63/predicted protein [Populus trichocarpa]
Gorai.007G055700.1|PACid:26780163	0.967061	0.42451	K11339|1|2e-128|457|rcu:RCOM_1153870|mortality factor 4-like protein 1	GO:0043231//intracellular membrane-bounded organelle;GO:0044427//chromosomal part	GO:0005488//binding	GO:0006325//chromatin organization	gi|255567903|ref|XP_002524929.1|/1.73655e-127/chromatin binding protein, putative [Ricinus communis]
Gorai.004G045900.1|PACid:26774221	-1.10183	0.365312	-	GO:0005911//cell-cell junction	GO:0005488//binding	-	gi|255580365|ref|XP_002531010.1|/6.65808e-70/DUF26 domain-containing protein 1 precursor, putative [Ricinus communis]
Gorai.004G083000.1|PACid:26777097	0.870823	0.418425	-	GO:0030529//ribonucleoprotein complex;GO:0043231//intracellular membrane-bounded organelle	-	-	gi|356563552|ref|XP_003550025.1|/8.43099e-44/PREDICTED: 60S ribosomal protein L51, mitochondrial-like [Glycine max]
Gorai.011G151700.1|PACid:26808532	-0.108579	0.225072	-	-	-	-	gi|255552149|ref|XP_002517119.1|/1.46402e-95/conserved hypothetical protein [Ricinus communis]
Gorai.004G108800.1|PACid:26774375	-0.969329	0.273147	K05278|1|3e-54|210|gmx:100816829|flavonol synthase [EC:1.14.11.23];K05277|4|9e-53|205|gmx:547615|leucoanthocyanidin dioxygenase [EC:1.14.11.19]	-	GO:0016705//oxidoreductase activity, acting on paired donors, with incorporation or reduction of molecular oxygen	GO:0009699//phenylpropanoid biosynthetic process	gi|224142523|ref|XP_002324605.1|/3.84035e-130/predicted protein [Populus trichocarpa]
Gorai.008G160700.1|PACid:26817581	-2.46921	0.50229	-	-	-	-	gi|356497379|ref|XP_003517538.1|/1.57766e-28/PREDICTED: uncharacterized protein LOC100787501 [Glycine max]
Gorai.003G098300.3|PACid:26797659	1.59564	0.260631	K12127|1|6e-156|548|vvi:100258790|pseudo-response regulator 1	-	GO:0005488//binding	GO:0050794//regulation of cellular process;GO:0044237//cellular metabolic process	gi|51980216|gb|AAU20772.1|/1.10384e-155/timing of CAB expression 1 protein [Castanea sativa]
Gorai.006G161400.1|PACid:26830852	-0.0183797	0.196187	K11584|1|0.0|748|rcu:RCOM_1353690|protein phosphatase 2 (formerly 2A), regulatory subunit B'	GO:0008287//protein serine/threonine phosphatase complex	GO:0019888//protein phosphatase regulator activity	GO:0023052//signaling;GO:0016310//phosphorylation	gi|255556860|ref|XP_002519463.1|/0/protein phosphatase 2a, regulatory subunit, putative [Ricinus communis]
Gorai.003G129300.1|PACid:26797212	0.28019	0.359736	K11982|1|6e-31|133|sbi:SORBI_01g035310|E3 ubiquitin-protein ligase RNF115/126 [EC:6.3.2.19]	-	-	-	gi|225449444|ref|XP_002283100.1|/7.32991e-79/PREDICTED: E3 ubiquitin-protein ligase RING1-like [Vitis vinifera]
Gorai.010G245000.1|PACid:26757124	0.0950689	0.275888	-	-	-	-	gi|297807111|ref|XP_002871439.1|/9.70201e-126/hypothetical protein ARALYDRAFT_487909 [Arabidopsis lyrata subsp. lyrata]
Gorai.005G188600.1|PACid:26806162	-1.62153	0.30165	K13420|1|4e-22|106|aly:ARALYDRAFT_356368|LRR receptor-like serine/threonine-protein kinase FLS2 [EC:2.7.11.1];K06685|4|5e-22|105|aly:ARALYDRAFT_492950|maintenance of ploidy protein MOB1 (MPS1 binder 1)	GO:0009536//plastid	GO:0016787//hydrolase activity	GO:0006950//response to stress	gi|359473396|ref|XP_002268358.2|/0/PREDICTED: TMV resistance protein N-like [Vitis vinifera]
Gorai.004G126300.1|PACid:26772926	0.827346	0.442243	-	GO:0044424//intracellular part	GO:0005488//binding	GO:0009987//cellular process;GO:0048513//organ development;GO:0016043//cellular component organization	gi|359490779|ref|XP_002269798.2|/1.26402e-84/PREDICTED: uncharacterized protein LOC100252112 [Vitis vinifera]
Gorai.009G164700.4|PACid:26766930	-5.88925	0.365815	-	GO:0016020//membrane	-	-	gi|224079131|ref|XP_002305760.1|/4.28339e-72/predicted protein [Populus trichocarpa]
Gorai.002G260800.1|PACid:26792713	0.650644	0.432231	-	-	-	-	gi|225440598|ref|XP_002277660.1|/6.16731e-81/PREDICTED: uncharacterized protein LOC100244154 isoform 1 [Vitis vinifera]
Gorai.006G195900.1|PACid:26833358	-0.0151585	0.20613	K02953|1|5e-81|297|gmx:100781750|small subunit ribosomal protein S13e	GO:0030312//external encapsulating structure;GO:0015935//small ribosomal subunit;GO:0031981//nuclear lumen;GO:0009536//plastid	GO:0005198//structural molecule activity	GO:0009887//organ morphogenesis;GO:0010467//gene expression;GO:0000904//cell morphogenesis involved in differentiation	gi|388521223|gb|AFK48673.1|/2.57357e-80/unknown [Lotus japonicus]
Gorai.004G078000.11|PACid:26771883	4.67837	0.261313	K00547|1|6e-126|448|pop:POPTR_754288|homocysteine S-methyltransferase [EC:2.1.1.10]	GO:0044464//cell part	GO:0043169//cation binding;GO:0008172	GO:0006730//one-carbon metabolic process;GO:0000097//sulfur amino acid biosynthetic process;GO:0033477	gi|224062371|ref|XP_002300824.1|/6.81144e-125/homocysteine s-methyltransferase [Populus trichocarpa]
Gorai.005G067300.1|PACid:26803229	-0.110511	0.211914	K04424|1|4e-96|350|aly:ARALYDRAFT_909157|sterile alpha motif and leucine zipper containing kinase AZK [EC:2.7.11.25];K14510|3|8e-95|346|ppp:PHYPADRAFT_30352|serine/threonine-protein kinase CTR1 [EC:2.7.11.1]	-	GO:0004871//signal transducer activity;GO:0004674//protein serine/threonine kinase activity	GO:0044260;GO:0044238//primary metabolic process	gi|224101557|ref|XP_002312329.1|/0/predicted protein [Populus trichocarpa]
Gorai.009G313000.1|PACid:26762029	0.130482	0.313096	-	-	GO:0016407//acetyltransferase activity	-	gi|297823795|ref|XP_002879780.1|/2.33029e-70/hypothetical protein ARALYDRAFT_482921 [Arabidopsis lyrata subsp. lyrata]
Gorai.003G060000.1|PACid:26797398	0.506027	0.48834	K04354|1|0.0|894|gmx:100799449|protein phosphatase 2 (formerly 2A), regulatory subunit B	GO:0008287//protein serine/threonine phosphatase complex	GO:0019888//protein phosphatase regulator activity	GO:0006464//cellular protein modification process;GO:0023052//signaling	gi|356556686|ref|XP_003546654.1|/0/PREDICTED: serine/threonine protein phosphatase 2A 55 kDa regulatory subunit B beta isoform-like [Glycine max]
Gorai.011G249200.1|PACid:26810323	0.0205262	0.20986	K15397|1|3e-92|337|aly:ARALYDRAFT_887345|3-ketoacyl-CoA synthase [EC:2.3.1.-]	GO:0044464//cell part	GO:0016747//transferase activity, transferring acyl groups other than amino-acyl groups	GO:0006629//lipid metabolic process;GO:0009314//response to radiation;GO:0006950//response to stress	gi|312837055|dbj|BAJ34933.1|/7.74867e-164/hypothetical protein [Vitis hybrid cultivar]
Gorai.003G029900.1|PACid:26798784	0.0792136	0.193932	K01537|1|0.0|1629|vvi:100247373|Ca2+-transporting ATPase [EC:3.6.3.8]	GO:0031224//intrinsic to membrane;GO:0043231//intracellular membrane-bounded organelle;GO:0031090//organelle membrane	GO:0046914//transition metal ion binding;GO:0046873//metal ion transmembrane transporter activity;GO:0019829//cation-transporting ATPase activity;GO:0005515//protein binding;GO:0032559;GO:0016836//hydro-lyase activity	GO:0010035//response to inorganic substance;GO:0009206;GO:0006816//calcium ion transport	gi|225438996|ref|XP_002284429.1|/0/PREDICTED: calcium-transporting ATPase 2, plasma membrane-type isoform 1 [Vitis vinifera]
Gorai.008G283600.1|PACid:26812703	-0.207423	0.279827	-	-	-	-	gi|224120210|ref|XP_002318273.1|/7.3604e-83/predicted protein [Populus trichocarpa]
Gorai.012G026100.1|PACid:26828767	-4.46475	0.251186	K05278|1|7e-135|478|pop:POPTR_665178|flavonol synthase [EC:1.14.11.23]	GO:0044424//intracellular part	GO:0046872//metal ion binding;GO:0019842//vitamin binding;GO:0016706//oxidoreductase activity, acting on paired donors, with incorporation or reduction of molecular oxygen, 2-oxoglutarate as one donor, and incorporation of one atom each of oxygen into both donors;GO:0016701//oxidoreductase activity, acting on single donors with incorporation of molecular oxygen	GO:0051553	gi|14916566|sp|Q9ZWQ9.1|FLS_CITUN/7.52951e-136/RecName: Full=Flavonol synthase/flavanone 3-hydroxylase; AltName: Full=CitFLS; Short=FLS
Gorai.004G173300.1|PACid:26773387	0.0368163	0.201537	K15687|1|2e-136|483|rcu:RCOM_1293220|E3 ubiquitin-protein ligase makorin [EC:6.3.2.19]	-	GO:0046872//metal ion binding	-	gi|255571640|ref|XP_002526765.1|/1.85081e-135/Makorin-1, putative [Ricinus communis]
Gorai.005G106500.1|PACid:26805934	6.0306	0.384723	-	-	-	-	gi|359492114|ref|XP_002283430.2|/5.12585e-91/PREDICTED: uncharacterized protein LOC100247103 isoform 1 [Vitis vinifera]
Gorai.003G047400.1|PACid:26797607	1.85788	0.661872	-	-	-	-	gi|359477491|ref|XP_003631984.1|/1.21665e-36/PREDICTED: uncharacterized protein LOC100854649 [Vitis vinifera]
Gorai.010G180400.1|PACid:26760434	6.77203	0.486136	-	-	-	-	-
Gorai.010G184700.1|PACid:26761244	4.63108	0.258786	K15078|1|2e-54|210|vvi:100250139|structure-specific endonuclease subunit SLX1 [EC:3.6.1.-];K03798|3|5e-51|199|rcu:RCOM_0340700|cell division protease FtsH [EC:3.4.24.-]	-	-	-	gi|359485617|ref|XP_003633296.1|/1.70801e-110/PREDICTED: putative pentatricopeptide repeat-containing protein At1g10330-like [Vitis vinifera]
Gorai.011G053000.1|PACid:26811524	-0.110842	0.276444	K11254|1|1e-40|162|mtr:MTR_2g096100|histone H4	GO:0000785//chromatin;GO:0031090//organelle membrane;GO:0009536//plastid	GO:0003676//nucleic acid binding	GO:0034728//nucleosome organization	gi|356557465|ref|XP_003547036.1|/1.50971e-39/PREDICTED: histone H4-like [Glycine max]
Gorai.009G327300.7|PACid:26771179	0.823792	0.310956	-	-	-	-	gi|302398603|gb|ADL36596.1|/4.23179e-78/BHLH domain class transcription factor [Malus x domestica]
Gorai.002G108700.1|PACid:26795567	0.354668	0.441069	K00134|1|0.0|705|pop:POPTR_832627|glyceraldehyde 3-phosphate dehydrogenase [EC:1.2.1.12]	GO:0043231//intracellular membrane-bounded organelle	GO:0046914//transition metal ion binding;GO:0000166//nucleotide binding	GO:0048364//root development;GO:0019318//hexose metabolic process;GO:0048229//gametophyte development;GO:0048878//chemical homeostasis;GO:0003006//developmental process involved in reproduction	gi|224101329|ref|XP_002312235.1|/0/predicted protein [Populus trichocarpa]
Gorai.005G005600.1|PACid:26803037	0.428928	0.475268	K00924|1|9e-128|455|osa:4342410|[EC:2.7.1.-];K07198|3|3e-70|264|gmx:100806916|5'-AMP-activated protein kinase, catalytic alpha subunit [EC:2.7.11.11]	-	GO:0004674//protein serine/threonine kinase activity;GO:0032559	GO:0006464//cellular protein modification process;GO:0023052//signaling	gi|116265960|gb|ABJ91228.1|/0/CBL-interacting protein kinase 22 [Populus trichocarpa]
Gorai.012G022100.1|PACid:26826542	-1.16649	0.450525	-	-	-	-	-
Gorai.013G138000.1|PACid:26786098	0.712483	0.578625	-	GO:0043231//intracellular membrane-bounded organelle	-	-	gi|388517259|gb|AFK46691.1|/2.46959e-13/unknown [Lotus japonicus]
Gorai.012G114000.1|PACid:26826355	1.00978	0.543957	-	-	GO:0016787//hydrolase activity	GO:0044238//primary metabolic process	gi|388515285|gb|AFK45704.1|/1.22664e-98/unknown [Lotus japonicus]
Gorai.008G093500.2|PACid:26814657	3.57444	0.227287	K13162|1|3e-30|132|gmx:100786076|poly(rC)-binding protein 2/3/4	-	-	-	gi|255583245|ref|XP_002532387.1|/6.33627e-115/nucleic acid binding protein, putative [Ricinus communis]
Gorai.008G240400.1|PACid:26812677	-0.113045	0.286571	-	GO:0044464//cell part	-	-	gi|356514166|ref|XP_003525777.1|/1.25099e-41/PREDICTED: protein cornichon homolog 4-like [Glycine max]
Gorai.011G202300.1|PACid:26807105	0.0168091	0.195453	-	-	-	-	gi|224112010|ref|XP_002316052.1|/2.60047e-15/predicted protein [Populus trichocarpa]
Gorai.001G222400.1|PACid:26821967	-2.21354	0.759682	-	GO:0031225//anchored to membrane;GO:0031090//organelle membrane	-	-	gi|157273672|gb|ABV27490.1|/0/fasciclin-like arabinogalactan protein 19 [Gossypium hirsutum]
Gorai.006G275400.1|PACid:26829116	0.104683	0.242585	-	-	-	-	-
Gorai.003G122500.1|PACid:26799100	0.195476	0.340476	-	-	-	-	gi|225455292|ref|XP_002274867.1|/1.64514e-59/PREDICTED: uncharacterized protein LOC100262355 [Vitis vinifera]
Gorai.013G073400.1|PACid:26789084	-1.45358	0.251336	K00901|1|2e-145|514|ppp:PHYPADRAFT_106363|diacylglycerol kinase [EC:2.7.1.107]	-	GO:0016301//kinase activity	GO:0007186//G-protein coupled receptor signaling pathway;GO:0006796//phosphate-containing compound metabolic process	gi|255553919|ref|XP_002518000.1|/0/diacylglycerol kinase, alpha, putative [Ricinus communis]
Gorai.010G025800.1|PACid:26761226	-5.49409	0.320291	-	-	GO:0005488//binding	GO:0044267//cellular protein metabolic process	gi|224127272|ref|XP_002320031.1|/9.31153e-130/f-box family protein [Populus trichocarpa]
Gorai.013G054700.2|PACid:26791463	-5.9935	0.380443	-	-	-	-	gi|224055457|ref|XP_002298508.1|/2.06334e-20/predicted protein [Populus trichocarpa]
Gorai.001G036500.1|PACid:26824770	1.62397	0.332072	K09286|1|8e-12|68.2|vvi:100245515|EREBP-like factor	-	-	GO:0050896//response to stimulus;GO:0050794//regulation of cellular process;GO:0010467//gene expression	gi|388507364|gb|AFK41748.1|/1.27582e-50/unknown [Medicago truncatula]
Gorai.001G000200.1|PACid:26820978	0.784275	0.443411	K10669|1|3e-15|78.2|pop:POPTR_1071929|2'-phosphotransferase [EC:2.7.1.160]	-	GO:0016740//transferase activity	GO:0000394//RNA splicing, via endonucleolytic cleavage and ligation	gi|224067190|ref|XP_002302400.1|/3.7858e-14/predicted protein [Populus trichocarpa]
Gorai.004G160400.3|PACid:26774057	-4.7084	0.262001	K00606|1|8e-114|407|pop:POPTR_572313|3-methyl-2-oxobutanoate hydroxymethyltransferase [EC:2.1.2.11]	GO:0043231//intracellular membrane-bounded organelle	GO:0046914//transition metal ion binding;GO:0016742//hydroxymethyl-, formyl- and related transferase activity	GO:0009108//coenzyme biosynthetic process;GO:0006730//one-carbon metabolic process	gi|224130402|ref|XP_002320828.1|/8.0067e-113/ketopantoate hydroxymethyltransferase [Populus trichocarpa]
Gorai.010G080300.1|PACid:26760091	0.849752	0.57228	K14664|1|1e-177|620|vvi:100251400|IAA-amino acid hydrolase [EC:3.5.1.-]	GO:0016020//membrane;GO:0043231//intracellular membrane-bounded organelle	GO:0010178//IAA-amino acid conjugate hydrolase activity;GO:0016811//hydrolase activity, acting on carbon-nitrogen (but not peptide) bonds, in linear amides;GO:0070011	GO:0006950//response to stress	gi|225442363|ref|XP_002281321.1|/1.46531e-176/PREDICTED: IAA-amino acid hydrolase ILR1-like 4 [Vitis vinifera]
Gorai.009G416600.1|PACid:26765295	0.138362	0.256721	K14776|1|3e-11|66.2|pop:POPTR_571554|ATP-dependent RNA helicase DDX10/DBP4 [EC:3.6.4.13]	GO:0044444//cytoplasmic part	-	-	gi|356534493|ref|XP_003535788.1|/4.26765e-20/PREDICTED: uncharacterized protein LOC100775232, partial [Glycine max]
Gorai.009G231700.1|PACid:26768837	1.083	0.505703	-	-	-	-	gi|255545902|ref|XP_002514011.1|/8.52233e-42/conserved hypothetical protein [Ricinus communis]
Gorai.007G308200.1|PACid:26783697	0.00503472	0.197599	-	GO:0031224//intrinsic to membrane	-	-	gi|224124438|ref|XP_002330023.1|/6.84256e-94/predicted protein [Populus trichocarpa]
Gorai.008G041600.2|PACid:26812992	4.87935	0.270492	-	-	-	-	gi|359486084|ref|XP_002273501.2|/3.81441e-97/PREDICTED: sterol 3-beta-glucosyltransferase-like [Vitis vinifera]
Gorai.008G257900.1|PACid:26816106	-1.14359	0.466523	K13254|1|2e-55|214|bdi:100828523|spastin [EC:3.6.4.3]	GO:0031410//cytoplasmic vesicle	GO:0004175//endopeptidase activity;GO:0042623//ATPase activity, coupled;GO:0032559	GO:0019538//protein metabolic process	gi|363807714|ref|NP_001242680.1|/1.2625e-144/uncharacterized protein LOC100788677 [Glycine max]
Gorai.001G182200.1|PACid:26819970	0.21817	0.319284	-	GO:0009986//cell surface;GO:0031228//intrinsic to Golgi membrane	GO:0004175//endopeptidase activity;GO:0016491//oxidoreductase activity;GO:0016740//transferase activity	GO:0009886//post-embryonic morphogenesis;GO:0000902//cell morphogenesis;GO:0009250//glucan biosynthetic process;GO:0016044//cellular membrane organization;GO:0006004//fucose metabolic process;GO:0007165//signal transduction;GO:0008283//cell proliferation	gi|297744227|emb|CBI37197.3|/0/unnamed protein product [Vitis vinifera]
Gorai.009G014300.1|PACid:26767886	0.315735	0.284524	K08193|1|5e-86|317|cme:CMP354C|MFS transporter, ACS family, solute carrier family 17 (sodium-dependent inorganic phosphate cotransporter), other;K12303|4|2e-51|201|cre:CHLREDRAFT_78631|MFS transporter, ACS family, solute carrier family 17 (sodium-dependent inorganic phosphate cotransporter), member 9	-	-	-	gi|255586001|ref|XP_002533670.1|/0/Inner membrane transport protein yjjL, putative [Ricinus communis]
Gorai.011G011400.1|PACid:26812271	-2.21	0.278358	-	-	-	-	gi|357447075|ref|XP_003593813.1|/1.1729e-97/Inversin [Medicago truncatula]
Gorai.010G124500.3|PACid:26756832	6.64992	0.469126	-	-	-	-	-
Gorai.009G332300.1|PACid:26768708	0.660725	0.536392	-	GO:0043231//intracellular membrane-bounded organelle	GO:0005515//protein binding	-	gi|224057768|ref|XP_002299314.1|/1.57683e-12/predicted protein [Populus trichocarpa]
Gorai.010G155300.1|PACid:26759788	-4.53723	0.254078	K15109|1|1e-99|360|vvi:100255452|solute carrier family 25 (mitochondrial carnitine/acylcarnitine transporter), member 20/29	GO:0016020//membrane	GO:0015174//basic amino acid transmembrane transporter activity;GO:0015179//L-amino acid transmembrane transporter activity	GO:0015802//basic amino acid transport;GO:0009987//cellular process	gi|225443636|ref|XP_002280023.1|/1.52296e-98/PREDICTED: mitochondrial substrate carrier family protein S [Vitis vinifera]
Gorai.009G322100.1|PACid:26765599	-0.931056	0.491619	-	-	-	GO:0042742//defense response to bacterium;GO:0010033//response to organic substance	gi|255571859|ref|XP_002526872.1|/0/conserved hypothetical protein [Ricinus communis]
Gorai.004G143100.1|PACid:26776523	-4.86819	0.270371	K08332|1|6e-15|80.9|vcn:VOLCADRAFT_41528|vacuolar protein 8;K10590|3|2e-12|72.4|smo:SELMODRAFT_149458|E3 ubiquitin-protein ligase TRIP12 [EC:6.3.2.19]	GO:0005635//nuclear envelope	GO:0022892	GO:0006605//protein targeting	gi|359487526|ref|XP_003633608.1|/0/PREDICTED: importin subunit alpha-1 isoform 2 [Vitis vinifera]
Gorai.006G057600.1|PACid:26834205	-7.38938	0.572668	-	-	GO:0016740//transferase activity	-	gi|357521531|ref|XP_003631054.1|/6.17205e-149/Glycosyltransferase, putative [Medicago truncatula]
Gorai.013G201300.3|PACid:26787534	0.14794	0.222828	K08857|1|2e-177|620|rcu:RCOM_1427830|NIMA (never in mitosis gene a)-related kinase [EC:2.7.11.1]	-	GO:0004702//receptor signaling protein serine/threonine kinase activity;GO:0032559	GO:0006464//cellular protein modification process	gi|18766642|gb|AAL79042.1|AF469649_1/5.51222e-177/NIMA-related protein kinase [Populus tremula x Populus alba]
Gorai.011G202900.1|PACid:26810205	0.983715	0.257745	K13496|1|5e-139|492|ath:AT2G36790|UDP-glucosyl transferase 73C [EC:2.4.1.-]	-	GO:0016757//transferase activity, transferring glycosyl groups	-	gi|225441122|ref|XP_002265368.1|/9.5199e-168/PREDICTED: UDP-glycosyltransferase 73C2 [Vitis vinifera]
Gorai.006G124100.1|PACid:26830953	5.02622	0.281354	-	-	-	-	gi|255580141|ref|XP_002530902.1|/8.43258e-38/DNA binding protein, putative [Ricinus communis]
Gorai.008G198200.1|PACid:26816984	-1.07856	0.564744	K05280|1|0.0|734|vvi:100232999|flavonoid 3'-monooxygenase [EC:1.14.13.21]	-	GO:0016491//oxidoreductase activity;GO:0005506//iron ion binding	GO:0008152//metabolic process	gi|310781377|gb|ADP24158.1|/0/flavonoid 3'-hydroxylase [Gossypium hirsutum]
Gorai.008G020400.2|PACid:26813696	1.01178	0.349673	-	-	-	-	gi|224105721|ref|XP_002313911.1|/3.26423e-59/predicted protein [Populus trichocarpa]
Gorai.006G098800.2|PACid:26832799	4.32309	0.246061	K11498|1|2e-08|59.7|aly:ARALYDRAFT_478343|centromeric protein E;K10866|3|6e-07|54.7|vvi:100243413|DNA repair protein RAD50 [EC:3.6.-.-];K06636|4|1e-06|53.5|vvi:100263447|structural maintenance of chromosome 1;K09291|5|2e-06|53.1|mtr:MTR_2g063480|nucleoprotein TPR	GO:0044435;GO:0009507//chloroplast	GO:0005488//binding	-	gi|297743294|emb|CBI36161.3|/2.37584e-150/unnamed protein product [Vitis vinifera]
Gorai.001G213700.1|PACid:26819416	0.309964	0.316537	-	GO:0009536//plastid	GO:0005488//binding;GO:0016620//oxidoreductase activity, acting on the aldehyde or oxo group of donors, NAD or NADP as acceptor;GO:0001071//nucleic acid binding transcription factor activity	GO:0006631//fatty acid metabolic process;GO:0006970//response to osmotic stress;GO:0010467//gene expression;GO:0010017//red or far-red light signaling pathway	gi|225464796|ref|XP_002268998.1|/0/PREDICTED: protein FAR1-RELATED SEQUENCE 2-like [Vitis vinifera]
Gorai.006G070100.1|PACid:26833200	-0.16721	0.277924	-	-	-	-	gi|147791158|emb|CAN74699.1|/1.44704e-81/hypothetical protein VITISV_020767 [Vitis vinifera]
Gorai.012G031100.1|PACid:26828146	1.15763	0.269613	K12126|1|3e-17|86.7|ath:AT1G09530|phytochrome-interacting factor 3	-	-	GO:0009725//response to hormone stimulus;GO:0006351//transcription, DNA-dependent	gi|225428454|ref|XP_002284113.1|/1.29194e-62/PREDICTED: transcription factor bHLH63-like [Vitis vinifera]
Gorai.010G229700.4|PACid:26758213	4.02838	0.236819	K14328|1|1e-123|441|gmx:100795376|regulator of nonsense transcripts 3	-	-	GO:0000956//nuclear-transcribed mRNA catabolic process	gi|356517820|ref|XP_003527584.1|/1.14551e-122/PREDICTED: uncharacterized protein LOC100795376 [Glycine max]
Gorai.006G118700.2|PACid:26834618	0.160246	0.256432	-	-	-	-	gi|224126599|ref|XP_002319877.1|/7.75283e-20/predicted protein [Populus trichocarpa]
Gorai.003G085700.1|PACid:26799111	-0.450753	0.458669	K11792|1|2e-43|171|vvi:100241601|DET1- and DDB1-associated protein 1	-	-	-	gi|225426148|ref|XP_002278358.1|/3.19912e-42/PREDICTED: uncharacterized protein LOC100241601 [Vitis vinifera]
Gorai.013G023100.1|PACid:26789138	0.458075	0.423278	K07901|1|9e-85|310|gmx:100779203|Ras-related protein Rab-8A	GO:0044464//cell part	GO:0032561//guanyl ribonucleotide binding	GO:0006810//transport;GO:0035556//intracellular signal transduction	gi|388506566|gb|AFK41349.1|/6.29041e-85/unknown [Medicago truncatula]
Gorai.005G223800.1|PACid:26803289	-0.0315762	0.216876	-	-	-	-	-
Gorai.005G060700.1|PACid:26805209	-0.00367439	0.187147	-	GO:0044424//intracellular part	-	-	gi|192912974|gb|ACF06595.1|/1.02145e-79/translationally controlled tumor protein [Elaeis guineensis]
Gorai.011G026800.1|PACid:26809926	-0.131014	0.261654	K01466|1|0.0|746|pop:POPTR_831124|allantoinase [EC:3.5.2.5]	GO:0043231//intracellular membrane-bounded organelle	GO:0046914//transition metal ion binding;GO:0016812//hydrolase activity, acting on carbon-nitrogen (but not peptide) bonds, in cyclic amides	GO:0010135;GO:0000255//allantoin metabolic process;GO:0009267//cellular response to starvation	gi|224079243|ref|XP_002305806.1|/0/predicted protein [Populus trichocarpa]
Gorai.007G003400.2|PACid:26779263	2.01537	0.297931	K09560|1|9e-65|245|gmx:100785914|suppressor of tumorigenicity protein 13	-	GO:0016667//oxidoreductase activity, acting on a sulfur group of donors;GO:0031072//heat shock protein binding	GO:0006461//protein complex assembly;GO:0044267//cellular protein metabolic process;GO:0009408//response to heat	gi|255579901|ref|XP_002530786.1|/2.82213e-122/Hsc70-interacting protein, putative [Ricinus communis]
Gorai.006G079600.1|PACid:26834170	5.42283	0.313437	-	-	GO:0016798//hydrolase activity, acting on glycosyl bonds;GO:0043167//ion binding	GO:0044238//primary metabolic process	gi|118489363|gb|ABK96486.1|/3.98273e-154/unknown [Populus trichocarpa x Populus deltoides]
Gorai.003G054900.1|PACid:26800464	-0.0988499	0.241	-	-	-	-	gi|296084202|emb|CBI24590.3|/7.64249e-15/unnamed protein product [Vitis vinifera]
Gorai.008G211100.1|PACid:26818947	-0.29002	0.260394	K00366|1|9e-06|47.8|ota:Ot10g00930|ferredoxin-nitrite reductase [EC:1.7.7.1]	-	-	-	gi|225456515|ref|XP_002284699.1|/1.61604e-45/PREDICTED: uncharacterized protein LOC100259528 [Vitis vinifera]
Gorai.004G005000.1|PACid:26777654	0.402031	0.400599	K01803|1|8e-98|354|vvi:100248352|triosephosphate isomerase (TIM) [EC:5.3.1.1]	GO:0030312//external encapsulating structure;GO:0009532//plastid stroma;GO:0031090//organelle membrane;GO:0005576//extracellular region	GO:0046914//transition metal ion binding;GO:0016861//intramolecular oxidoreductase activity, interconverting aldoses and ketoses;GO:0016740//transferase activity	GO:0006007//glucose catabolic process;GO:0006629//lipid metabolic process;GO:0010038//response to metal ion;GO:0006970//response to osmotic stress	gi|261280336|gb|ACM67308.2|/1.78204e-99/triosphosphate isomerase-like protein type I [Dimocarpus longan]
Gorai.006G255300.1|PACid:26829816	-0.260602	0.265223	K14549|1|2e-12|73.2|ota:Ot15g01310|U3 small nucleolar RNA-associated protein 15;K14963|2|2e-11|69.7|ppp:PHYPADRAFT_167543|COMPASS component SWD3	-	-	-	gi|296088263|emb|CBI35771.3|/0/unnamed protein product [Vitis vinifera]
Gorai.008G258600.1|PACid:26816668	-6.18654	0.406811	K15196|1|1e-19|92.4|vvi:100263800|transcription factor IIIB 90 kDa subunit	-	GO:0005488//binding	GO:0006351//transcription, DNA-dependent;GO:0003006//developmental process involved in reproduction	gi|359481012|ref|XP_002269372.2|/1.94497e-18/PREDICTED: transcription factor IIIB 90 kDa subunit-like [Vitis vinifera]
Gorai.008G287300.1|PACid:26812591	0.747677	0.346486	-	GO:0005874//microtubule	GO:0015631//tubulin binding	GO:0003006//developmental process involved in reproduction;GO:0009791//post-embryonic development;GO:0007349//cellularization;GO:0009987//cellular process	gi|225434090|ref|XP_002273695.1|/1.14668e-72/PREDICTED: uncharacterized protein LOC100252686 [Vitis vinifera]
Gorai.013G117200.1|PACid:26789680	0.958388	0.646256	-	-	-	-	-
Gorai.004G175700.3|PACid:26777034	0.104821	0.198802	K08819|1|0.0|631|vvi:100263383|cyclin-dependent kinase 12/13 [EC:2.7.11.22 2.7.11.23]	GO:0044444//cytoplasmic part;GO:0044451//nucleoplasm part	GO:0004674//protein serine/threonine kinase activity;GO:0032559	GO:0048827//phyllome development;GO:0051707//response to other organism;GO:0048437//floral organ development;GO:0006396//RNA processing;GO:0050789//regulation of biological process;GO:0006796//phosphate-containing compound metabolic process;GO:0006464//cellular protein modification process	gi|296083956|emb|CBI24344.3|/6.90204e-180/unnamed protein product [Vitis vinifera]
Gorai.010G149000.1|PACid:26758769	1.1107	0.252759	-	-	-	-	gi|82570159|gb|ABB83643.1|/1.91759e-26/PIF-like orf1 [Daucus carota]
Gorai.004G152600.1|PACid:26776423	5.89139	0.365815	-	-	-	-	gi|224127870|ref|XP_002320184.1|/8.90217e-16/predicted protein [Populus trichocarpa]
Gorai.011G036100.1|PACid:26811329	0.0995528	0.261336	K15731|1|1e-44|178|ppp:PHYPADRAFT_152342|carboxy-terminal domain RNA polymerase II polypeptide A small phosphatase [EC:3.1.3.16]	GO:0043231//intracellular membrane-bounded organelle	GO:0042578//phosphoric ester hydrolase activity	GO:0006796//phosphate-containing compound metabolic process	gi|255562534|ref|XP_002522273.1|/4.70798e-84/Carboxy-terminal domain RNA polymerase II polypeptide A small phosphatase, putative [Ricinus communis]
Gorai.001G173700.2|PACid:26825030	-0.327775	0.238803	K13082|1|5e-74|276|pop:POPTR_710083|bifunctional dihydroflavonol 4-reductase/flavanone 4-reductase [EC:1.1.1.219 1.1.1.234]	-	GO:0048037//cofactor binding;GO:0016616//oxidoreductase activity, acting on the CH-OH group of donors, NAD or NADP as acceptor	GO:0008152//metabolic process	gi|147769574|emb|CAN76937.1|/4.45926e-114/hypothetical protein VITISV_025424 [Vitis vinifera]
Gorai.008G043200.2|PACid:26815607	4.46352	0.251186	K01259|1|2e-153|540|gmx:100793450|proline iminopeptidase [EC:3.4.11.5]	GO:0009536//plastid	GO:0008238//exopeptidase activity	GO:0019538//protein metabolic process	gi|359475506|ref|XP_002271289.2|/8.76028e-154/PREDICTED: proline iminopeptidase [Vitis vinifera]
Gorai.009G309200.2|PACid:26766354	-1.5032	0.303865	K14432|1|2e-06|51.2|mtr:MTR_7g088090|ABA responsive element binding factor	GO:0043231//intracellular membrane-bounded organelle;GO:0031090//organelle membrane	GO:0001071//nucleic acid binding transcription factor activity	GO:0009743//response to carbohydrate stimulus;GO:0010467//gene expression;GO:0006984//ER-nucleus signaling pathway	gi|224086126|ref|XP_002307824.1|/1.42642e-38/predicted protein [Populus trichocarpa]
Gorai.008G227200.1|PACid:26815407	-5.4386	0.314357	K11826|1|5e-41|94.4|zma:100283476|AP-2 complex subunit mu-1	GO:0005905//coated pit;GO:0030119//AP-type membrane coat adaptor complex	-	GO:0015031//protein transport	gi|242066320|ref|XP_002454449.1|/4.49243e-40/hypothetical protein SORBIDRAFT_04g031270 [Sorghum bicolor]
Gorai.007G232900.2|PACid:26780247	0.358698	0.293662	K12603|1|5e-28|122|vcn:VOLCADRAFT_106614|CCR4-NOT transcription complex subunit 6	GO:0009534//chloroplast thylakoid	GO:0005515//protein binding	GO:0009553//embryo sac development;GO:0044267//cellular protein metabolic process	gi|255581672|ref|XP_002531639.1|/4.64393e-64/conserved hypothetical protein [Ricinus communis]
Gorai.001G030000.1|PACid:26820605	-1.49806	0.386394	K01183|1|5e-135|479|rcu:RCOM_0701190|chitinase [EC:3.2.1.14]	-	GO:0004553//hydrolase activity, hydrolyzing O-glycosyl compounds;GO:0043167//ion binding	GO:0006026	gi|224142433|ref|XP_002324562.1|/1.06208e-144/predicted protein [Populus trichocarpa]
Gorai.010G135500.1|PACid:26761474	0.504679	0.310603	K13430|1|7e-62|236|rcu:RCOM_1078760|serine/threonine-protein kinase PBS1 [EC:2.7.11.1]	GO:0016020//membrane	GO:0004871//signal transducer activity;GO:0004672//protein kinase activity;GO:0032559	GO:0006464//cellular protein modification process;GO:0007167//enzyme linked receptor protein signaling pathway	gi|255544472|ref|XP_002513297.1|/0/strubbelig receptor, putative [Ricinus communis]
Gorai.011G120900.1|PACid:26810519	-0.214876	0.327006	-	-	GO:0046872//metal ion binding	-	gi|255555565|ref|XP_002518819.1|/0/DNA binding protein, putative [Ricinus communis]
Gorai.006G239600.1|PACid:26833829	0.170826	0.3087	-	GO:0043231//intracellular membrane-bounded organelle	GO:0005488//binding	GO:0051649//establishment of localization in cell;GO:0015031//protein transport	gi|21592611|gb|AAM64560.1|/1.46984e-31/unknown [Arabidopsis thaliana]
Gorai.013G075400.1|PACid:26786381	-0.649751	0.357313	K07052|1|8e-73|271|vvi:100265959|	-	-	-	gi|225446329|ref|XP_002273804.1|/8.26495e-72/PREDICTED: uncharacterized protein LOC100265959 [Vitis vinifera]
Gorai.007G355900.1|PACid:26785486	-1.34191	0.419472	K13459|1|3e-06|50.1|vvi:100254298|disease resistance protein RPS2	-	-	-	gi|255542484|ref|XP_002512305.1|/4.11589e-35/phosphoprotein phosphatase, putative [Ricinus communis]
Gorai.002G083100.1|PACid:26796288	-0.837388	0.611524	K08770|1|0.0|736|mtr:MTR_8g018230|ubiquitin C	GO:0043231//intracellular membrane-bounded organelle	-	GO:0043412//macromolecule modification;GO:0010033//response to organic substance;GO:0032502//developmental process	gi|356548684|ref|XP_003542730.1|/0/PREDICTED: polyubiquitin 10-like [Glycine max]
Gorai.008G202500.1|PACid:26814541	-2.17843	0.436268	K00517|1|3e-117|420|ath:AT4G13310|[EC:1.14.-.-]	-	GO:0046872//metal ion binding;GO:0016491//oxidoreductase activity	-	gi|255540457|ref|XP_002511293.1|/3.75383e-152/cytochrome P450, putative [Ricinus communis]
Gorai.011G258800.1|PACid:26809625	0.547979	0.305091	K13459|1|1e-14|79.7|ath:AT4G26090|disease resistance protein RPS2	-	-	-	gi|359494129|ref|XP_002278428.2|/9.92937e-57/PREDICTED: disease resistance protein At4g27190-like [Vitis vinifera]
Gorai.003G038300.5|PACid:26800171	-4.83161	0.267808	K01087|1|2e-133|473|rcu:RCOM_0198410|trehalose 6-phosphate phosphatase [EC:3.1.3.12]	-	GO:0019203//carbohydrate phosphatase activity	GO:0005991//trehalose metabolic process	gi|255584858|ref|XP_002533145.1|/2.4288e-132/trehalose-6-phosphate synthase, putative [Ricinus communis]
Gorai.013G244000.2|PACid:26788691	0.497418	0.336966	-	GO:0043231//intracellular membrane-bounded organelle	GO:0046914//transition metal ion binding	-	gi|225431796|ref|XP_002272388.1|/2.19246e-23/PREDICTED: uncharacterized protein At3g15000, mitochondrial [Vitis vinifera]
Gorai.012G167100.1|PACid:26825208	0.147159	0.24358	K00765|1|0.0|636|vvi:100256118|ATP phosphoribosyltransferase [EC:2.4.2.17]	GO:0009536//plastid	GO:0016763//transferase activity, transferring pentosyl groups;GO:0046872//metal ion binding	GO:0006547//histidine metabolic process	gi|225448156|ref|XP_002264507.1|/0/PREDICTED: ATP phosphoribosyltransferase [Vitis vinifera]
Gorai.009G162300.1|PACid:26763097	-1.40804	0.44473	-	-	-	-	gi|255563158|ref|XP_002522583.1|/6.31966e-79/conserved hypothetical protein [Ricinus communis]
Gorai.004G195300.1|PACid:26777247	-4.41796	0.248936	K09286|1|2e-68|257|pop:POPTR_747254|EREBP-like factor	-	-	GO:0006351//transcription, DNA-dependent;GO:0010033//response to organic substance	gi|292668893|gb|ADE41101.1|/7.52781e-69/AP2 domain class transcription factor [Malus x domestica]
Gorai.008G217700.1|PACid:26818041	-0.31638	0.282158	-	-	-	-	gi|224139126|ref|XP_002326774.1|/1.8829e-105/predicted protein [Populus trichocarpa]
Gorai.001G255900.1|PACid:26823576	5.13581	0.288283	K00924|1|2e-30|122|ath:AT4G28540|[EC:2.7.1.-];K08960|5|4e-30|120|pop:POPTR_725863|casein kinase 1, epsilon [EC:2.7.11.1]	GO:0005911//cell-cell junction	GO:0004672//protein kinase activity;GO:0032559	GO:0006464//cellular protein modification process	gi|356572272|ref|XP_003554293.1|/1.78276e-30/PREDICTED: casein kinase I isoform delta-like [Glycine max]
Gorai.007G074600.2|PACid:26784089	5.10869	0.287184	K15296|1|2e-107|385|rcu:RCOM_0688690|alpha-soluble NSF attachment protein	GO:0031090//organelle membrane;GO:0043231//intracellular membrane-bounded organelle	-	GO:0015031//protein transport	gi|211906448|gb|ACJ11717.1|/1.8229e-109/alpha-soluble NSF attachment protein [Gossypium hirsutum]
Gorai.008G042300.1|PACid:26815226	6.10394	0.395446	K13336|1|2e-68|256|vvi:100243874|peroxin-3	GO:0031231//intrinsic to peroxisomal membrane	-	GO:0006996//organelle organization	gi|225456094|ref|XP_002281306.1|/2.06647e-67/PREDICTED: peroxisome biogenesis protein 3-2 [Vitis vinifera]
Gorai.004G069900.1|PACid:26776256	-3.33165	0.780429	-	GO:0031410//cytoplasmic vesicle	GO:0046914//transition metal ion binding	-	gi|319433441|gb|ADV57638.1|/5.09023e-59/copper binding protein 3 [Gossypium hirsutum]
Gorai.009G201500.2|PACid:26769595	1.09706	0.301725	K01247|1|4e-123|439|rcu:RCOM_1594450|DNA-3-methyladenine glycosylase II [EC:3.2.2.21]	GO:0009536//plastid	GO:0003676//nucleic acid binding;GO:0019104//DNA N-glycosylase activity	GO:0006351//transcription, DNA-dependent;GO:0006281//DNA repair	gi|255538662|ref|XP_002510396.1|/4.56047e-122/DNA-3-methyladenine glycosylase, putative [Ricinus communis]
Gorai.001G229400.1|PACid:26824791	0.289486	0.360309	-	GO:0031225//anchored to membrane	-	GO:0043062//extracellular structure organization;GO:0009725//response to hormone stimulus;GO:0010101	gi|255584681|ref|XP_002533063.1|/1.71398e-52/Auxin-induced in root cultures protein 12 precursor, putative [Ricinus communis]
Gorai.012G042600.8|PACid:26825941	-1.96352	0.465384	K09264|1|2e-68|255|gmx:100782733|MADS-box transcription factor, plant	GO:0043231//intracellular membrane-bounded organelle	GO:0003677//DNA binding;GO:0001071//nucleic acid binding transcription factor activity	GO:0006351//transcription, DNA-dependent	gi|122938399|gb|ABM69045.1|/9.53866e-84/MADS-box protein MADS7 [Gossypium hirsutum]
Gorai.010G196000.1|PACid:26756966	1.291	0.470931	-	-	-	-	-
Gorai.012G171800.1|PACid:26828353	-0.988003	0.458738	-	-	-	-	gi|388520499|gb|AFK48311.1|/4.64389e-09/unknown [Lotus japonicus]
Gorai.005G043300.1|PACid:26805964	0.0119214	0.188512	-	-	-	-	gi|66271061|gb|AAY43808.1|/3.82764e-13/Fb17, partial [Gossypium hirsutum]
Gorai.008G008400.4|PACid:26812845	-4.64111	0.258948	K12135|1|2e-18|90.9|aly:ARALYDRAFT_488429|zinc finger protein CONSTANS	-	-	GO:0006351//transcription, DNA-dependent	gi|255559316|ref|XP_002520678.1|/1.07076e-62/hypothetical protein RCOM_0555710 [Ricinus communis]
Gorai.002G141700.1|PACid:26793257	-0.0512172	0.204776	K10357|1|3e-18|89.4|aly:ARALYDRAFT_887631|myosin V;K03165|2|7e-13|71.2|ota:Ot06g03550|DNA topoisomerase III [EC:5.99.1.2]	GO:0015629//actin cytoskeleton	GO:0008092//cytoskeletal protein binding;GO:0017111//nucleoside-triphosphatase activity;GO:0032559	GO:0030029//actin filament-based process	gi|255550191|ref|XP_002516146.1|/7.70277e-34/myosin XI, putative [Ricinus communis]
Gorai.009G092100.4|PACid:26763767	6.71951	0.479086	-	-	-	-	gi|255569353|ref|XP_002525644.1|/6.21364e-25/conserved hypothetical protein [Ricinus communis]
Gorai.007G100600.1|PACid:26785266	0.059566	0.234251	K13034|1|8e-180|627|pop:POPTR_644475|L-3-cyanoalanine synthase/ cysteine synthase [EC:2.5.1.47 4.4.1.9]	-	GO:0016835//carbon-oxygen lyase activity;GO:0048037//cofactor binding	GO:0006563//L-serine metabolic process;GO:0000097//sulfur amino acid biosynthetic process	gi|224064041|ref|XP_002301362.1|/8.30554e-179/predicted protein [Populus trichocarpa]
Gorai.005G242300.1|PACid:26801541	-0.0439739	0.210051	K13417|1|9e-58|223|aly:ARALYDRAFT_899604|somatic embryogenesis receptor kinase 4 [EC:2.7.10.1 2.7.11.1];K13416|2|3e-57|221|ath:AT4G33430|brassinosteroid insensitive 1-associated receptor kinase 1 [EC:2.7.10.1 2.7.11.1];K13418|3|4e-57|221|vvi:100247683|somatic embryogenesis receptor kinase 1 [EC:2.7.10.1 2.7.11.1]	-	GO:0004672//protein kinase activity;GO:0032559	GO:0006464//cellular protein modification process	gi|224065114|ref|XP_002301677.1|/0/predicted protein [Populus trichocarpa]
Gorai.012G155100.1|PACid:26827670	1.00385	0.611871	-	-	GO:0005548//phospholipid transporter activity	GO:0051234//establishment of localization;GO:0009826//unidimensional cell growth;GO:0009791//post-embryonic development;GO:0000904//cell morphogenesis involved in differentiation;GO:0009913//epidermal cell differentiation	gi|255543759|ref|XP_002512942.1|/0/Sec14 cytosolic factor, putative [Ricinus communis]
Gorai.008G124000.1|PACid:26816509	-8.10869	0.671612	-	-	-	-	gi|224127878|ref|XP_002320186.1|/3.20164e-178/predicted protein [Populus trichocarpa]
Gorai.002G002100.1|PACid:26794820	-3.68655	0.229768	K04424|1|2e-56|218|aly:ARALYDRAFT_909157|sterile alpha motif and leucine zipper containing kinase AZK [EC:2.7.11.25];K14510|2|4e-56|217|sbi:SORBI_02g011690|serine/threonine-protein kinase CTR1 [EC:2.7.11.1]	GO:0044444//cytoplasmic part	GO:0031406//carboxylic acid binding;GO:0004713//protein tyrosine kinase activity;GO:0032559	GO:0006464//cellular protein modification process	gi|297744550|emb|CBI37812.3|/0/unnamed protein product [Vitis vinifera]
Gorai.006G009800.1|PACid:26833383	-0.417379	0.267415	-	-	-	GO:0032502//developmental process	gi|224077732|ref|XP_002305384.1|/1.24747e-53/predicted protein [Populus trichocarpa]
Gorai.007G226800.1|PACid:26784019	-0.0389122	0.211867	K14810|1|0.0|751|rcu:RCOM_0859910|ATP-dependent RNA helicase DDX56/DBP9 [EC:3.6.4.13]	-	GO:0032559;GO:0042623//ATPase activity, coupled	-	gi|118481211|gb|ABK92556.1|/0/unknown [Populus trichocarpa]
Gorai.002G199100.1|PACid:26794762	-0.673295	0.559163	-	GO:0031410//cytoplasmic vesicle	-	-	gi|221185999|gb|ACM07442.1|/9.31058e-91/blue copper-like protein [Gossypium hirsutum]
Gorai.009G302300.4|PACid:26769009	-0.178137	0.202949	-	GO:0043231//intracellular membrane-bounded organelle	GO:0046872//metal ion binding;GO:0008252//nucleotidase activity	-	gi|356576391|ref|XP_003556315.1|/1.23342e-122/PREDICTED: cytosolic 5'-nucleotidase 3-like [Glycine max]
Gorai.009G010900.2|PACid:26769138	-0.975571	0.24332	K01090|1|5e-148|522|rcu:RCOM_1053570|protein phosphatase [EC:3.1.3.16];K14497|5|4e-27|120|vcn:VOLCADRAFT_61058|protein phosphatase 2C [EC:3.1.3.16]	GO:0043234//protein complex	GO:0043169//cation binding;GO:0004721//phosphoprotein phosphatase activity	GO:0002697;GO:0006464//cellular protein modification process	gi|225430169|ref|XP_002284801.1|/1.68511e-150/PREDICTED: probable protein phosphatase 2C 22 [Vitis vinifera]
Gorai.006G210000.1|PACid:26829420	0.569247	0.396591	-	GO:0043231//intracellular membrane-bounded organelle;GO:0044444//cytoplasmic part	-	-	gi|224058601|ref|XP_002299560.1|/2.12027e-153/predicted protein [Populus trichocarpa]
Gorai.008G052400.4|PACid:26817962	3.87671	0.234355	K01937|1|0.0|825|pop:POPTR_711917|CTP synthase [EC:6.3.4.2]	-	GO:0016879//ligase activity, forming carbon-nitrogen bonds	GO:0006220//pyrimidine nucleotide metabolic process	gi|224072427|ref|XP_002303728.1|/0/predicted protein [Populus trichocarpa]
Gorai.007G353300.1|PACid:26781027	-0.121938	0.21196	K14788|1|0.0|952|vvi:100257259|ribosome biogenesis protein ENP2	GO:0031461//cullin-RING ubiquitin ligase complex;GO:0031981//nuclear lumen	-	GO:0009553//embryo sac development	gi|225441242|ref|XP_002267245.1|/0/PREDICTED: nucleolar protein 10 [Vitis vinifera]
Gorai.008G062700.1|PACid:26817570	0.793846	0.432919	-	GO:0043231//intracellular membrane-bounded organelle;GO:0016020//membrane;GO:0044463	-	GO:0007010//cytoskeleton organization;GO:0000904//cell morphogenesis involved in differentiation	gi|255586285|ref|XP_002533794.1|/0/conserved hypothetical protein [Ricinus communis]
Gorai.011G010500.1|PACid:26808194	-1.71573	0.51022	K04424|1|2e-51|201|aly:ARALYDRAFT_909157|sterile alpha motif and leucine zipper containing kinase AZK [EC:2.7.11.25];K14510|2|9e-51|199|ppp:PHYPADRAFT_30352|serine/threonine-protein kinase CTR1 [EC:2.7.11.1]	-	GO:0004672//protein kinase activity;GO:0032559	GO:0006464//cellular protein modification process;GO:0010118//stomatal movement;GO:0006796//phosphate-containing compound metabolic process	gi|255554735|ref|XP_002518405.1|/0/protein with unknown function [Ricinus communis]
Gorai.011G094000.2|PACid:26810422	-0.213688	0.240642	K15336|1|3e-15|81.3|vvi:100259391|tRNA (cytosine38-C5)-methyltransferase [EC:2.1.1.204]	GO:0043231//intracellular membrane-bounded organelle	-	-	gi|225452280|ref|XP_002270990.1|/1.37618e-178/PREDICTED: pentatricopeptide repeat-containing protein At4g35850, mitochondrial [Vitis vinifera]
Gorai.009G442100.1|PACid:26769846	-0.294507	0.398332	-	GO:0030529//ribonucleoprotein complex	GO:0005198//structural molecule activity	GO:0010467//gene expression	gi|222616045|gb|EEE52177.1|/6.69746e-24/hypothetical protein OsJ_34043 [Oryza sativa Japonica Group]
Gorai.003G103100.1|PACid:26799823	0.160702	0.312864	-	-	-	-	gi|255547089|ref|XP_002514602.1|/1.41238e-54/conserved hypothetical protein [Ricinus communis]
Gorai.012G070800.1|PACid:26826191	1.06922	0.437292	-	-	-	-	-
Gorai.009G052500.1|PACid:26767732	-0.176325	0.307584	-	GO:0016020//membrane	-	-	gi|255551072|ref|XP_002516584.1|/0/conserved hypothetical protein [Ricinus communis]
Gorai.009G142400.1|PACid:26766877	-6.64317	0.468704	-	-	-	-	gi|356522176|ref|XP_003529723.1|/7.41801e-31/PREDICTED: uncharacterized protein LOC100783024 [Glycine max]
Gorai.007G376200.2|PACid:26778478	4.61786	0.258629	K12608|1|8e-140|434|vvi:100259555|CCR4-NOT complex subunit CAF16	-	GO:0017111//nucleoside-triphosphatase activity;GO:0015604//organic phosphonate transmembrane transporter activity;GO:0032559	GO:0009207	gi|147807582|emb|CAN66319.1|/9.9245e-140/hypothetical protein VITISV_040623 [Vitis vinifera]
Gorai.011G006700.3|PACid:26811251	4.92236	0.273257	-	GO:0009536//plastid	GO:0016741	GO:0006730//one-carbon metabolic process	gi|255586233|ref|XP_002533771.1|/1.97488e-96/Protein C9orf32, putative [Ricinus communis]
Gorai.010G129800.1|PACid:26756452	-0.878818	0.507108	K01358|1|9e-59|223|gmx:3989322|ATP-dependent Clp protease, protease subunit [EC:3.4.21.92]	-	GO:0008233//peptidase activity	-	gi|325210985|ref|YP_004286029.1|/2.07935e-63/clp protease proteolytic subunit [Gossypium thurberi]
Gorai.012G145200.1|PACid:26827377	-0.687088	0.260029	K13430|1|1e-34|145|zma:100283091|serine/threonine-protein kinase PBS1 [EC:2.7.11.1];K04733|3|2e-34|144|smo:SELMODRAFT_230241|interleukin-1 receptor-associated kinase 4 [EC:2.7.11.1]	-	GO:0005488//binding;GO:0004672//protein kinase activity	-	gi|255554627|ref|XP_002518352.1|/3.05818e-79/serine-threonine protein kinase, plant-type, putative [Ricinus communis]
Gorai.012G045300.7|PACid:26828167	0.0801516	0.193932	K01772|1|2e-135|480|rcu:RCOM_1768240|ferrochelatase [EC:4.99.1.1]	GO:0009536//plastid	GO:0016301//kinase activity;GO:0016829//lyase activity	GO:0006779//porphyrin-containing compound biosynthetic process;GO:0006396//RNA processing	gi|255544441|ref|XP_002513282.1|/1.74606e-134/ferrochelatase, putative [Ricinus communis]
Gorai.013G134000.1|PACid:26786784	0.557748	0.33563	-	-	-	-	-
Gorai.013G258500.1|PACid:26786797	-8.73718	0.74967	K14490|1|6e-27|117|rcu:RCOM_0792830|histidine-containing phosphotransfer peotein	-	-	-	gi|255576355|ref|XP_002529070.1|/5.10417e-26/Histidine-containing phosphotransfer protein, putative [Ricinus communis]
Gorai.008G068800.6|PACid:26815440	-0.108067	0.198802	K12837|1|0.0|651|vvi:100241076|splicing factor U2AF 65 kDa subunit	GO:0043231//intracellular membrane-bounded organelle	GO:0003676//nucleic acid binding	GO:0000377;GO:0006952//defense response	gi|359476715|ref|XP_002271463.2|/0/PREDICTED: splicing factor U2af large subunit B-like [Vitis vinifera]
Gorai.013G204900.1|PACid:26790214	0.409744	0.449866	K13354|1|3e-93|340|smo:SELMODRAFT_160785|solute carrier family 25 (peroxisomal adenine nucleotide transporter), member 17;K00133|2|7e-33|139|ota:Ot01g02440|aspartate-semialdehyde dehydrogenase [EC:1.2.1.11]	GO:0031224//intrinsic to membrane;GO:0019866//organelle inner membrane;GO:0042579//microbody	GO:0000295//adenine nucleotide transmembrane transporter activity	GO:0015868//purine ribonucleotide transport;GO:0009850//auxin metabolic process;GO:0009062//fatty acid catabolic process;GO:0009791//post-embryonic development;GO:0046907//intracellular transport	gi|255542618|ref|XP_002512372.1|/7.57115e-130/peroxisomal membrane protein pmp34, putative [Ricinus communis]
Gorai.007G081600.1|PACid:26783039	0.700176	0.365769	K15271|1|6e-84|310|rcu:RCOM_1095670|ATP-dependent DNA helicase HFM1/MER3 [EC:3.6.4.12];K15078|2|3e-68|258|vvi:100250139|structure-specific endonuclease subunit SLX1 [EC:3.6.1.-];K03798|5|2e-67|255|rcu:RCOM_0340700|cell division protease FtsH [EC:3.4.24.-]	-	-	GO:0048856//anatomical structure development;GO:0010051//xylem and phloem pattern formation	gi|224077710|ref|XP_002305373.1|/0/predicted protein [Populus trichocarpa]
Gorai.007G355200.1|PACid:26782350	-5.37212	0.307856	-	-	-	-	gi|147782987|emb|CAN62021.1|/2.14799e-21/hypothetical protein VITISV_019563 [Vitis vinifera]
Gorai.008G101400.1|PACid:26812693	4.95967	0.275929	-	GO:0031224//intrinsic to membrane;GO:0031410//cytoplasmic vesicle	GO:0004553//hydrolase activity, hydrolyzing O-glycosyl compounds	GO:0008152//metabolic process	gi|255578801|ref|XP_002530257.1|/1.87728e-160/Glucan endo-1,3-beta-glucosidase precursor, putative [Ricinus communis]
Gorai.006G092500.1|PACid:26829359	0.65314	0.267386	-	-	-	-	-
Gorai.007G038200.1|PACid:26779361	0.649458	0.3453	-	-	-	-	gi|255547323|ref|XP_002514719.1|/1.15016e-08/kinase, putative [Ricinus communis]
Gorai.007G286800.1|PACid:26780199	0.155843	0.291007	K10406|1|9e-74|276|rcu:RCOM_0409820|kinesin family member C2/C3	GO:0043231//intracellular membrane-bounded organelle	GO:0003774//motor activity;GO:0000166//nucleotide binding	-	gi|225451199|ref|XP_002274195.1|/0/PREDICTED: kinesin-like calmodulin-binding protein [Vitis vinifera]
Gorai.010G123300.3|PACid:26756885	4.573	0.256102	K14416|1|0.0|780|gmx:100801724|elongation factor 1 alpha-like protein	GO:0044464//cell part	GO:0017111//nucleoside-triphosphatase activity;GO:0046914//transition metal ion binding;GO:0008135//translation factor activity, nucleic acid binding;GO:0004779//sulfate adenylyltransferase activity;GO:0032561//guanyl ribonucleotide binding	GO:0006412//translation;GO:0009207	gi|356512557|ref|XP_003524985.1|/0/PREDICTED: HBS1-like protein-like [Glycine max]
Gorai.002G019600.1|PACid:26793262	-0.141667	0.286999	-	-	-	-	gi|302143310|emb|CBI21871.3|/8.25567e-84/unnamed protein product [Vitis vinifera]
Gorai.012G022400.3|PACid:26828840	2.81687	0.213712	-	GO:0005635//nuclear envelope	-	-	gi|255546761|ref|XP_002514439.1|/3.28447e-112/conserved hypothetical protein [Ricinus communis]
Gorai.005G209000.1|PACid:26804285	-1.46108	0.709496	K12135|1|7e-09|57.0|aly:ARALYDRAFT_488429|zinc finger protein CONSTANS	-	GO:0046914//transition metal ion binding;GO:0001071//nucleic acid binding transcription factor activity	GO:0006351//transcription, DNA-dependent;GO:0009743//response to carbohydrate stimulus;GO:0009411//response to UV	gi|224095756|ref|XP_002310466.1|/1.29055e-38/predicted protein [Populus trichocarpa]
Gorai.011G203800.1|PACid:26809314	-0.292446	0.312656	K04077|1|3e-16|81.3|bdi:100842360|chaperonin GroEL	GO:0043231//intracellular membrane-bounded organelle	GO:0005515//protein binding;GO:0032559	GO:0006457//protein folding	gi|116787373|gb|ABK24483.1|/1.53512e-15/unknown [Picea sitchensis]
Gorai.008G297000.4|PACid:26816485	0.103094	0.194244	-	GO:0016020//membrane;GO:0044424//intracellular part;GO:0043234//protein complex	-	GO:0022406//membrane docking;GO:0016192//vesicle-mediated transport	gi|315307483|gb|ADU04144.1|/0/hypothetical protein [Gossypium hirsutum]
Gorai.004G028500.1|PACid:26773591	-0.116698	0.306433	K11251|1|2e-44|175|pop:POPTR_232345|histone H2A	GO:0043232;GO:0030312//external encapsulating structure;GO:0031981//nuclear lumen	GO:0003676//nucleic acid binding	GO:0006950//response to stress;GO:0051707//response to other organism;GO:0009292//genetic transfer	gi|224115182|ref|XP_002316965.1|/2.24009e-43/histone H2 [Populus trichocarpa]
Gorai.013G264400.1|PACid:26791138	0.397032	0.453197	K11254|1|3e-40|162|mtr:MTR_2g096100|histone H4	GO:0000785//chromatin;GO:0031090//organelle membrane;GO:0009536//plastid	GO:0003676//nucleic acid binding	GO:0034728//nucleosome organization	gi|356557465|ref|XP_003547036.1|/3.06029e-39/PREDICTED: histone H4-like [Glycine max]
Gorai.005G205500.1|PACid:26801206	0.833732	0.527768	-	-	-	-	gi|224126795|ref|XP_002319928.1|/5.96621e-124/predicted protein [Populus trichocarpa]
Gorai.009G152400.1|PACid:26763048	-0.561019	0.232602	K01058|1|4e-69|260|gmx:100817287|phospholipase A1 [EC:3.1.1.32]	GO:0009536//plastid	GO:0004091//carboxylesterase activity	GO:0044238//primary metabolic process	gi|255580457|ref|XP_002531054.1|/0/triacylglycerol lipase, putative [Ricinus communis]
Gorai.002G144800.2|PACid:26794096	5.00871	0.27896	K06276|1|0.0|744|rcu:RCOM_0008410|3-phosphoinositide dependent protein kinase-1 [EC:2.7.11.1]	GO:0016020//membrane	GO:0005543//phospholipid binding;GO:0004674//protein serine/threonine kinase activity;GO:0032559	GO:0006468//protein phosphorylation;GO:0033674//positive regulation of kinase activity	gi|255586617|ref|XP_002533941.1|/0/3-phosphoinositide-dependent protein kinase-1, putative [Ricinus communis]
Gorai.010G209900.1|PACid:26760671	-0.270886	0.310846	K13172|1|4e-36|150|pop:POPTR_561699|serine/arginine repetitive matrix protein 2	-	-	-	gi|224092224|ref|XP_002309517.1|/4.31929e-35/predicted protein [Populus trichocarpa]
Gorai.005G074000.5|PACid:26806239	-1.30552	0.390154	-	GO:0042579//microbody	GO:0016289//CoA hydrolase activity	-	gi|225432206|ref|XP_002269958.1|/2.73468e-39/PREDICTED: putative esterase HI_1161 isoform 1 [Vitis vinifera]
Gorai.005G002500.1|PACid:26805020	0.588472	0.531649	K14945|1|2e-97|353|rcu:RCOM_0126290|protein quaking	GO:0009526//plastid envelope	-	-	gi|255582022|ref|XP_002531808.1|/2.6795e-96/conserved hypothetical protein [Ricinus communis]
Gorai.004G042900.1|PACid:26774373	-0.430408	0.44665	-	-	-	-	gi|255541746|ref|XP_002511937.1|/6.83655e-90/conserved hypothetical protein [Ricinus communis]
Gorai.001G166400.1|PACid:26823047	-0.687574	0.493424	-	-	GO:0050136//NADH dehydrogenase (quinone) activity	GO:0022904//respiratory electron transport chain	gi|353526387|ref|YP_004927459.1|/1.45112e-13/orf116 (mitochondrion) [Brassica oleracea]
Gorai.005G209900.1|PACid:26805514	2.80125	0.34814	-	GO:0043231//intracellular membrane-bounded organelle	GO:0016740//transferase activity	-	gi|225447350|ref|XP_002274436.1|/6.18839e-180/PREDICTED: uncharacterized protein LOC100241450 [Vitis vinifera]
Gorai.011G081400.1|PACid:26807602	6.80085	0.489554	-	GO:0043231//intracellular membrane-bounded organelle	-	-	gi|225442875|ref|XP_002281761.1|/6.19616e-62/PREDICTED: uncharacterized protein LOC100244693 [Vitis vinifera]
Gorai.013G037100.3|PACid:26786259	1.03575	0.284836	K03941|1|4e-61|231|gmx:100499826|NADH dehydrogenase (ubiquinone) Fe-S protein 8 [EC:1.6.5.3 1.6.99.3]	GO:0030964;GO:0005746//mitochondrial respiratory chain	GO:0046914//transition metal ion binding;GO:0051536//iron-sulfur cluster binding;GO:0050136//NADH dehydrogenase (quinone) activity	GO:0051234//establishment of localization;GO:0006091//generation of precursor metabolites and energy	gi|351724157|ref|NP_001236536.1|/3.31485e-60/uncharacterized protein LOC100499826 [Glycine max]
Gorai.001G140600.1|PACid:26819433	0.622691	0.462683	-	-	-	-	-
Gorai.013G250200.3|PACid:26786433	0.45089	0.368991	K12606|1|2e-171|599|pop:POPTR_805875|CCR4-NOT transcription complex subunit 9	-	-	GO:0032501//multicellular organismal process	gi|224116534|ref|XP_002317325.1|/2.56994e-170/predicted protein [Populus trichocarpa]
Gorai.006G003200.1|PACid:26832772	0.690608	0.475401	K15078|1|4e-85|314|vvi:100250139|structure-specific endonuclease subunit SLX1 [EC:3.6.1.-];K15271|2|9e-58|223|rcu:RCOM_1095670|ATP-dependent DNA helicase HFM1/MER3 [EC:3.6.4.12];K03798|5|2e-53|208|rcu:RCOM_0340700|cell division protease FtsH [EC:3.4.24.-]	-	-	GO:0048856//anatomical structure development;GO:0010051//xylem and phloem pattern formation;GO:0016556//mRNA modification	gi|225441828|ref|XP_002278166.1|/0/PREDICTED: pentatricopeptide repeat-containing protein At4g18750, chloroplastic-like [Vitis vinifera]
Gorai.007G265300.1|PACid:26778145	7.35568	0.568376	-	-	-	-	-
Gorai.009G173700.1|PACid:26770755	4.31947	0.246061	K00861|1|3e-175|612|rcu:RCOM_1095830|riboflavin kinase [EC:2.7.1.26]	GO:0044464//cell part	GO:0005488//binding;GO:0070566//adenylyltransferase activity;GO:0016791//phosphatase activity;GO:0016301//kinase activity	GO:0006771//riboflavin metabolic process;GO:0006796//phosphate-containing compound metabolic process	gi|255567401|ref|XP_002524680.1|/3.03203e-174/riboflavin kinase/fmn adenylyltransferase, putative [Ricinus communis]
Gorai.011G087300.1|PACid:26807692	0.227758	0.29143	-	-	-	-	-
Gorai.009G017400.7|PACid:26765231	4.52873	0.253869	-	GO:0044464//cell part	GO:0005099//Ras GTPase activator activity	GO:0032318//regulation of Ras GTPase activity	gi|224144227|ref|XP_002325226.1|/6.13467e-101/predicted protein [Populus trichocarpa]
Gorai.006G096800.1|PACid:26830128	-0.00344853	0.185343	K00844|1|0.0|734|rcu:RCOM_1488780|hexokinase [EC:2.7.1.1]	GO:0031224//intrinsic to membrane;GO:0009527//plastid outer membrane	GO:0004396//hexokinase activity;GO:0032559	GO:0006007//glucose catabolic process;GO:0006796//phosphate-containing compound metabolic process	gi|255549814|ref|XP_002515958.1|/0/hexokinase, putative [Ricinus communis]
Gorai.013G065200.1|PACid:26789659	-0.405492	0.452266	K00021|1|0.0|858|pop:POPTR_820962|hydroxymethylglutaryl-CoA reductase (NADPH) [EC:1.1.1.34]	GO:0031224//intrinsic to membrane;GO:0009526//plastid envelope;GO:0031090//organelle membrane;GO:0005740//mitochondrial envelope	GO:0016616//oxidoreductase activity, acting on the CH-OH group of donors, NAD or NADP as acceptor;GO:0000166//nucleotide binding;GO:0048037//cofactor binding	GO:0006732//coenzyme metabolic process;GO:0006720//isoprenoid metabolic process	gi|11132838|sp|O64967.1|HMDH2_GOSHI/0/RecName: Full=3-hydroxy-3-methylglutaryl-coenzyme A reductase 2; Short=HMG-CoA reductase 2
Gorai.012G169800.1|PACid:26825682	0.279374	0.344664	K14945|1|2e-75|280|bdi:100831248|protein quaking	GO:0043231//intracellular membrane-bounded organelle	GO:0003676//nucleic acid binding	-	gi|255570966|ref|XP_002526434.1|/5.76107e-126/nucleic acid binding protein, putative [Ricinus communis]
Gorai.010G077900.1|PACid:26760853	-1.66789	0.53623	K01301|1|0.0|754|zma:100280900|glutamate carboxypeptidase II [EC:3.4.17.21]	GO:0043231//intracellular membrane-bounded organelle	GO:0016491//oxidoreductase activity;GO:0008238//exopeptidase activity	GO:0019538//protein metabolic process	gi|359484534|ref|XP_002283565.2|/0/PREDICTED: probable glutamate carboxypeptidase 2-like isoform 1 [Vitis vinifera]
Gorai.013G089300.8|PACid:26789207	5.79493	0.355	K03021|1|4e-13|75.1|ota:Ot01g06000|DNA-directed RNA polymerase III subunit RPC2 [EC:2.7.7.6]	GO:0044464//cell part	-	GO:0009314//response to radiation;GO:0009719	gi|255562966|ref|XP_002522488.1|/0/conserved hypothetical protein [Ricinus communis]
Gorai.001G243600.5|PACid:26819780	1.76616	0.460786	K12345|1|5e-78|288|vvi:100243811|3-oxo-5-alpha-steroid 4-dehydrogenase 3 [EC:1.3.99.5];K09591|4|1e-16|85.1|vvi:100261294|probable steroid reductase DET2 [EC:1.3.99.-]	GO:0043231//intracellular membrane-bounded organelle	-	-	gi|225431189|ref|XP_002270436.1|/5.73581e-77/PREDICTED: probable polyprenol reductase 2 [Vitis vinifera]
Gorai.010G242800.1|PACid:26758542	0.503826	0.446592	K13496|1|1e-25|116|ath:AT2G36770|UDP-glucosyl transferase 73C [EC:2.4.1.-];K13691|2|3e-25|114|pop:POPTR_810275|pathogen-inducible salicylic acid glucosyltransferase [EC:2.4.1.-];K08237|3|8e-25|113|vvi:100246482|hydroquinone glucosyltransferase [EC:2.4.1.218]	-	GO:0035251//UDP-glucosyltransferase activity	-	gi|255563008|ref|XP_002522508.1|/0/UDP-glucosyltransferase, putative [Ricinus communis]
Gorai.006G160800.1|PACid:26830994	0.186999	0.301262	-	-	-	-	gi|255556820|ref|XP_002519443.1|/0/conserved hypothetical protein [Ricinus communis]
Gorai.002G124800.2|PACid:26792209	-0.376301	0.249705	-	GO:0044424//intracellular part	-	-	gi|224065982|ref|XP_002301992.1|/0/predicted protein [Populus trichocarpa]
Gorai.013G120500.1|PACid:26791080	-6.69315	0.475054	-	-	-	-	gi|255580915|ref|XP_002531276.1|/1.43498e-46/conserved hypothetical protein [Ricinus communis]
Gorai.010G061400.1|PACid:26756931	0.867099	0.336081	-	-	-	-	gi|297739008|emb|CBI28253.3|/8.45564e-78/unnamed protein product [Vitis vinifera]
Gorai.005G172200.1|PACid:26805696	-3.65808	0.767941	-	-	-	-	gi|356567336|ref|XP_003551877.1|/4.90933e-38/PREDICTED: uncharacterized protein LOC100500344 [Glycine max]
Gorai.010G102400.1|PACid:26758616	-6.16459	0.40341	-	-	-	-	-
Gorai.008G235400.1|PACid:26818831	-1.02832	0.455187	K00750|1|5e-12|70.9|rcu:RCOM_0138290|glycogenin glucosyltransferase [EC:2.4.1.186]	GO:0044464//cell part	GO:0016757//transferase activity, transferring glycosyl groups	GO:0005975//carbohydrate metabolic process	gi|255576054|ref|XP_002528922.1|/0/glucosyltransferase, putative [Ricinus communis]
Gorai.004G190400.1|PACid:26776493	-0.142986	0.288728	-	-	-	-	gi|224138804|ref|XP_002326694.1|/1.04641e-50/predicted protein [Populus trichocarpa]
Gorai.006G113600.1|PACid:26829255	0.824836	0.407378	K04499|1|0.0|858|rcu:RCOM_1282210|RuvB-like protein 1 (pontin 52)	GO:0031981//nuclear lumen;GO:0009536//plastid	GO:0004175//endopeptidase activity;GO:0042623//ATPase activity, coupled;GO:0004386//helicase activity;GO:0032559	GO:0009888//tissue development;GO:0002831//regulation of response to biotic stimulus;GO:0019538//protein metabolic process	gi|255565715|ref|XP_002523847.1|/0/DNA helicase, putative [Ricinus communis]
Gorai.002G222800.1|PACid:26795013	-1.28556	0.305802	-	GO:0009536//plastid	GO:0016741	GO:0006730//one-carbon metabolic process	gi|188509923|gb|ACD56612.1|/1.80431e-103/hypothetical protein [Gossypioides kirkii]
Gorai.004G281400.1|PACid:26774130	0.0705032	0.222128	K01759|1|1e-165|580|pop:POPTR_584042|lactoylglutathione lyase [EC:4.4.1.5]	GO:0009526//plastid envelope;GO:0009532//plastid stroma;GO:0044436	GO:0043169//cation binding;GO:0016846//carbon-sulfur lyase activity	GO:0006950//response to stress;GO:0044238//primary metabolic process	gi|359484559|ref|XP_003633121.1|/5.12065e-165/PREDICTED: probable lactoylglutathione lyase, chloroplast-like isoform 2 [Vitis vinifera]
Gorai.001G241300.1|PACid:26822209	6.23343	0.411988	-	-	-	-	gi|359488169|ref|XP_002280652.2|/5.73426e-29/PREDICTED: zinc finger protein 6-like [Vitis vinifera]
Gorai.001G006600.1|PACid:26823327	-0.038692	0.219496	K02202|1|3e-29|128|ota:Ot07g01260|cyclin-dependent kinase 7 [EC:2.7.11.22 2.7.11.23]	GO:0043231//intracellular membrane-bounded organelle;GO:0044444//cytoplasmic part	GO:0004674//protein serine/threonine kinase activity;GO:0032559	GO:0051726//regulation of cell cycle;GO:0010015//root morphogenesis;GO:0006464//cellular protein modification process	gi|224143576|ref|XP_002325003.1|/0/predicted protein [Populus trichocarpa]
Gorai.011G002600.4|PACid:26810658	0.170679	0.198802	K02145|1|0.0|1005|gmx:100775727|V-type H+-transporting ATPase subunit A [EC:3.6.3.14]	GO:0033176	GO:0015078//hydrogen ion transmembrane transporter activity;GO:0019829//cation-transporting ATPase activity;GO:0032559	GO:0015986//ATP synthesis coupled proton transport;GO:0015988//energy coupled proton transmembrane transport, against electrochemical gradient	gi|401322|sp|P31405.1|VATA_GOSHI/0/RecName: Full=V-type proton ATPase catalytic subunit A; Short=V-ATPase subunit A; AltName: Full=V-ATPase 69 kDa subunit; AltName: Full=Vacuolar proton pump subunit alpha
Gorai.011G146900.1|PACid:26807077	-1.6531	0.334259	K14638|1|2e-114|411|mtr:MTR_4g015080|solute carrier family 15 (peptide/histidine transporter), member 3/4	GO:0044464//cell part	-	GO:0015833//peptide transport	gi|255552447|ref|XP_002517267.1|/0/nitrate transporter, putative [Ricinus communis]
Gorai.009G420900.1|PACid:26767323	0.0965115	0.27232	K10878|1|0.0|679|rcu:RCOM_0819870|meiotic recombination protein SPO11	GO:0043232;GO:0043231//intracellular membrane-bounded organelle	GO:0005515//protein binding;GO:0003916//DNA topoisomerase activity;GO:0032559	GO:0006259//DNA metabolic process;GO:0001708//cell fate specification	gi|255568446|ref|XP_002525197.1|/0/meiotic recombination protein spo11, putative [Ricinus communis]
Gorai.009G010000.1|PACid:26770510	0.582848	0.484152	K14684|1|4e-43|173|gmx:100801703|solute carrier family 25 (mitochondrial phosphate transporter), member 23/24/25/41	GO:0019866//organelle inner membrane;GO:0031224//intrinsic to membrane;GO:0009536//plastid	GO:0015932//nucleobase-containing compound transmembrane transporter activity	GO:0046907//intracellular transport;GO:0003006//developmental process involved in reproduction;GO:0015931//nucleobase-containing compound transport	gi|225430247|ref|XP_002285050.1|/1.38377e-155/PREDICTED: protein brittle-1, chloroplastic/amyloplastic [Vitis vinifera]
Gorai.002G133800.1|PACid:26796416	-0.957519	0.234656	K01376|1|0.0|649|ath:AT1G47128|[EC:3.4.22.-]	GO:0005576//extracellular region;GO:0009536//plastid	GO:0004175//endopeptidase activity;GO:0005488//binding;GO:0016628//oxidoreductase activity, acting on the CH-CH group of donors, NAD or NADP as acceptor	GO:0019538//protein metabolic process;GO:0006950//response to stress	gi|62526575|gb|AAX84673.1|/0/cysteine protease CP1 [Manihot esculenta]
Gorai.007G172000.1|PACid:26782520	5.73391	0.346648	K01265|1|0.0|727|rcu:RCOM_0364790|methionyl aminopeptidase [EC:3.4.11.18]	GO:0044424//intracellular part	GO:0008237//metallopeptidase activity;GO:0008238//exopeptidase activity;GO:0043169//cation binding	GO:0051604//protein maturation	gi|255576657|ref|XP_002529218.1|/0/methionine aminopeptidase, putative [Ricinus communis]
Gorai.009G353000.3|PACid:26765913	1.86338	0.203249	K14861|1|0.0|2455|vvi:100264016|nucleolar pre-ribosomal-associated protein 1	-	-	-	gi|359494131|ref|XP_003634725.1|/0/PREDICTED: uncharacterized protein LOC100264016 [Vitis vinifera]
Gorai.002G239800.1|PACid:26794573	6.53407	0.454244	-	-	-	-	gi|255575713|ref|XP_002528756.1|/2.30404e-27/conserved hypothetical protein [Ricinus communis]
Gorai.006G211700.2|PACid:26833267	6.25452	0.414619	-	GO:0044464//cell part	-	GO:0007165//signal transduction	gi|356514166|ref|XP_003525777.1|/5.08923e-27/PREDICTED: protein cornichon homolog 4-like [Glycine max]
Gorai.004G072300.1|PACid:26773559	-6.49906	0.448385	-	-	-	-	gi|224136338|ref|XP_002326836.1|/1.10807e-33/predicted protein [Populus trichocarpa]
Gorai.008G184100.2|PACid:26815880	9.27325	0.806739	-	-	-	-	gi|255576465|ref|XP_002529124.1|/1.98844e-31/conserved hypothetical protein [Ricinus communis]
Gorai.002G155900.1|PACid:26794286	0.446539	0.332385	K10666|1|5e-26|117|ppp:PHYPADRAFT_140226|E3 ubiquitin-protein ligase RNF5 [EC:6.3.2.19]	-	-	-	gi|255579773|ref|XP_002530725.1|/4.12761e-113/rnf5, putative [Ricinus communis]
Gorai.012G011100.3|PACid:26827656	3.61319	0.227327	-	-	-	-	gi|255560675|ref|XP_002521351.1|/0/conserved hypothetical protein [Ricinus communis]
Gorai.007G352900.1|PACid:26778864	-3.07743	0.701312	-	-	-	-	-
Gorai.004G267000.1|PACid:26772292	-0.160748	0.255078	-	-	GO:0016829//lyase activity	-	gi|224069242|ref|XP_002302935.1|/5.78704e-55/predicted protein [Populus trichocarpa]
Gorai.013G225800.1|PACid:26787603	0.548233	0.317902	-	-	-	-	gi|62910995|gb|AAY21210.1|/1.0997e-29/ultraviolet-B-repressible protein [Gossypium hirsutum]
Gorai.011G192500.1|PACid:26807874	-0.189201	0.267716	K12812|1|2e-13|72.0|vvi:100268003|ATP-dependent RNA helicase UAP56/SUB2 [EC:3.6.4.13]	GO:0030312//external encapsulating structure	GO:0005488//binding;GO:0042623//ATPase activity, coupled	-	gi|225442993|ref|XP_002268833.1|/2.67511e-12/PREDICTED: DEAD-box ATP-dependent RNA helicase 56 [Vitis vinifera]
Gorai.013G050600.1|PACid:26790911	-2.33373	0.354456	K15040|1|6e-65|245|rcu:RCOM_0580080|voltage-dependent anion channel protein 2	GO:0030312//external encapsulating structure;GO:0009526//plastid envelope;GO:0031090//organelle membrane	GO:0005244//voltage-gated ion channel activity	GO:0051707//response to other organism;GO:0043269//regulation of ion transport	gi|359480551|ref|XP_002279650.2|/6.26951e-67/PREDICTED: mitochondrial outer membrane protein porin of 36 kDa-like [Vitis vinifera]
Gorai.009G316000.1|PACid:26767682	-0.0102047	0.199831	-	GO:0044444//cytoplasmic part	GO:0005099//Ras GTPase activator activity	GO:0032318//regulation of Ras GTPase activity	gi|255568157|ref|XP_002525054.1|/0/run and tbc1 domain containing 3, plant, putative [Ricinus communis]
Gorai.011G044000.1|PACid:26809590	0.687067	0.535073	K07767|1|1e-79|295|ppp:PHYPADRAFT_230305|microtubule-severing ATPase [EC:3.6.4.3]	-	GO:0032559;GO:0042623//ATPase activity, coupled	GO:0043170	gi|255557305|ref|XP_002519683.1|/0/Katanin p60 ATPase-containing subunit, putative [Ricinus communis]
Gorai.008G111200.4|PACid:26813951	-2.41846	0.207061	K03260|1|0.0|1516|vvi:100261523|translation initiation factor 4G	-	-	GO:0050896//response to stimulus	gi|309296911|gb|ADO64263.1|/0/eukaryotic translation initiation factor 4G [Carica papaya]
Gorai.006G259800.5|PACid:26831449	0.0398227	0.194504	-	GO:0043231//intracellular membrane-bounded organelle	-	GO:0010017//red or far-red light signaling pathway;GO:0030522//intracellular receptor mediated signaling pathway	gi|224110250|ref|XP_002315460.1|/2.97027e-60/predicted protein [Populus trichocarpa]
Gorai.010G127600.1|PACid:26758525	0.300824	0.34692	-	GO:0043231//intracellular membrane-bounded organelle	-	-	gi|225445658|ref|XP_002265876.1|/7.8192e-150/PREDICTED: pentatricopeptide repeat-containing protein At3g42630 [Vitis vinifera]
Gorai.010G204000.1|PACid:26759577	0.99668	0.322454	K15111|1|4e-34|145|cme:CMR073C|solute carrier family 25 (mitochondrial S-adenosylmethionine transporter), member 26	GO:0019866//organelle inner membrane;GO:0009526//plastid envelope;GO:0031224//intrinsic to membrane	GO:0046872//metal ion binding	GO:0006810//transport	gi|255577655|ref|XP_002529704.1|/0/mitochondrial carrier protein, putative [Ricinus communis]
Gorai.001G156300.1|PACid:26825000	-0.0974139	0.194244	-	-	-	-	gi|255586545|ref|XP_002533909.1|/0/hypothetical protein RCOM_0237030 [Ricinus communis]
Gorai.004G071400.1|PACid:26773517	-0.354824	0.280949	K15078|1|4e-104|377|vvi:100250139|structure-specific endonuclease subunit SLX1 [EC:3.6.1.-];K15271|2|2e-79|295|rcu:RCOM_1095670|ATP-dependent DNA helicase HFM1/MER3 [EC:3.6.4.12]	-	-	-	gi|147834049|emb|CAN70994.1|/0/hypothetical protein VITISV_038698 [Vitis vinifera]
Gorai.003G156400.1|PACid:26799274	1.57733	0.498566	-	-	-	-	gi|255573123|ref|XP_002527491.1|/7.17525e-11/conserved hypothetical protein [Ricinus communis]
Gorai.003G086300.1|PACid:26799512	-0.712536	0.457755	K15015|1|0.0|646|vvi:100265815|solute carrier family 32 (vesicular inhibitory amino acid transporter)	GO:0031090//organelle membrane	GO:0005275//amine transmembrane transporter activity	-	gi|359482241|ref|XP_002266914.2|/0/PREDICTED: vacuolar amino acid transporter 1-like [Vitis vinifera]
Gorai.010G108100.1|PACid:26759732	0.918319	0.434782	-	-	-	-	-
Gorai.005G149000.1|PACid:26806053	-7.68585	0.613774	K13416|1|1e-24|110|vvi:100253855|brassinosteroid insensitive 1-associated receptor kinase 1 [EC:2.7.10.1 2.7.11.1];K13418|2|2e-23|106|rcu:RCOM_0186340|somatic embryogenesis receptor kinase 1 [EC:2.7.10.1 2.7.11.1]	GO:0016020//membrane	GO:0016491//oxidoreductase activity;GO:0004672//protein kinase activity;GO:0000166//nucleotide binding	GO:0006464//cellular protein modification process	gi|225425033|ref|XP_002269902.1|/2.40161e-47/PREDICTED: protein NSP-INTERACTING KINASE 1 [Vitis vinifera]
Gorai.007G052200.1|PACid:26782401	0.00411527	0.185522	-	GO:0009534//chloroplast thylakoid	-	-	gi|118489097|gb|ABK96355.1|/1.95789e-22/unknown [Populus trichocarpa x Populus deltoides]
Gorai.005G215200.2|PACid:26804134	-0.0272842	0.208356	K12394|1|5e-81|298|pop:POPTR_731013|AP-1 complex subunit sigma 1/2;K11827|2|5e-42|169|cre:CHLREDRAFT_195448|AP-2 complex subunit sigma-1	GO:0030118//clathrin coat;GO:0030119//AP-type membrane coat adaptor complex;GO:0012510//trans-Golgi network transport vesicle membrane	GO:0022892	GO:0015031//protein transport	gi|297739027|emb|CBI28516.3|/7.20428e-85/unnamed protein product [Vitis vinifera]
Gorai.013G056300.1|PACid:26790142	5.96216	0.375468	-	-	-	-	gi|224109352|ref|XP_002333270.1|/9.41485e-10/predicted protein [Populus trichocarpa]
Gorai.010G107700.1|PACid:26761088	0.356331	0.281181	K11159|1|6e-62|237|sbi:SORBI_01g047540|carotenoid cleavage dioxygenase	-	GO:0016701//oxidoreductase activity, acting on single donors with incorporation of molecular oxygen	-	gi|255550896|ref|XP_002516496.1|/0/9-cis-epoxycarotenoid dioxygenase, putative [Ricinus communis]
Gorai.006G263800.1|PACid:26833147	-0.74828	0.530556	-	GO:0043231//intracellular membrane-bounded organelle	GO:0005488//binding	GO:0006605//protein targeting	gi|224110568|ref|XP_002315561.1|/6.10628e-48/predicted protein [Populus trichocarpa]
Gorai.001G162700.1|PACid:26821131	-7.2499	0.553188	K05391|1|7e-06|47.0|gmx:100786868|cyclic nucleotide gated channel, other eukaryote	-	-	-	gi|356524158|ref|XP_003530699.1|/8.76843e-19/PREDICTED: uncharacterized mitochondrial protein AtMg01410-like [Glycine max]
Gorai.002G044300.1|PACid:26792135	0.443791	0.28531	K14489|1|3e-09|58.2|vvi:100263145|arabidopsis histidine kinase 2/3/4 (cytokinin receptor) [EC:2.7.13.3]	GO:0031410//cytoplasmic vesicle	GO:0003824//catalytic activity	-	gi|356549590|ref|XP_003543175.1|/4.50486e-44/PREDICTED: glucan endo-1,3-beta-glucosidase-like [Glycine max]
Gorai.008G229800.1|PACid:26815299	1.72225	0.606023	K11498|1|3e-06|50.8|aly:ARALYDRAFT_481003|centromeric protein E	-	GO:0046872//metal ion binding	-	gi|224126395|ref|XP_002329543.1|/9.26784e-94/predicted protein [Populus trichocarpa]
Gorai.003G160200.1|PACid:26800638	5.92633	0.371813	K09377|1|6e-36|146|sbi:SORBI_04g033700|cysteine and glycine-rich protein	-	GO:0046872//metal ion binding	-	gi|224053939|ref|XP_002298048.1|/1.57759e-36/predicted protein [Populus trichocarpa]
Gorai.013G066100.1|PACid:26789173	-1.52095	0.487091	-	-	-	-	gi|255543637|ref|XP_002512881.1|/9.80971e-07/conserved hypothetical protein [Ricinus communis]
Gorai.007G363900.2|PACid:26779081	1.11429	0.275617	K11268|1|2e-10|67.4|gmx:100811441|N-acetyltransferase [EC:2.3.1.-]	GO:0043231//intracellular membrane-bounded organelle	-	-	gi|255566159|ref|XP_002524067.1|/0/conserved hypothetical protein [Ricinus communis]
Gorai.009G310800.2|PACid:26766566	3.91953	0.234517	K13289|1|0.0|803|rcu:RCOM_0721950|cathepsin A (carboxypeptidase C) [EC:3.4.16.5]	GO:0031410//cytoplasmic vesicle;GO:0043231//intracellular membrane-bounded organelle	GO:0004180//carboxypeptidase activity	GO:0019538//protein metabolic process	gi|18447763|gb|AAL67992.1|/0/putative serine carboxypeptidase precursor [Gossypium hirsutum]
Gorai.004G197700.1|PACid:26774815	1.18207	0.346995	-	-	-	-	gi|255579619|ref|XP_002530650.1|/0/electron transporter, putative [Ricinus communis]
Gorai.013G211300.1|PACid:26789067	0.0367213	0.206448	K12598|1|0.0|1662|vvi:100246661|ATP-dependent RNA helicase DOB1 [EC:3.6.4.13]	GO:0043231//intracellular membrane-bounded organelle	GO:0042623//ATPase activity, coupled;GO:0004386//helicase activity;GO:0032559	GO:0044260;GO:0003006//developmental process involved in reproduction	gi|359484919|ref|XP_002266524.2|/0/PREDICTED: superkiller viralicidic activity 2-like 2-like [Vitis vinifera]
Gorai.005G148800.1|PACid:26801445	0.207902	0.357579	-	-	-	-	gi|224111806|ref|XP_002315984.1|/9.20626e-29/predicted protein [Populus trichocarpa]
Gorai.002G091900.1|PACid:26791657	-0.240279	0.241856	-	-	-	-	gi|224132244|ref|XP_002321291.1|/4.41634e-49/predicted protein [Populus trichocarpa]
Gorai.013G207300.1|PACid:26789239	0.75966	0.354392	-	GO:0031090//organelle membrane;GO:0043231//intracellular membrane-bounded organelle	-	-	gi|388516975|gb|AFK46549.1|/8.84192e-48/unknown [Lotus japonicus]
Gorai.006G049300.4|PACid:26833142	-4.88975	0.272389	K00100|1|2e-33|140|olu:OSTLU_36252|[EC:1.1.1.-];K00218|2|2e-25|114|rcu:RCOM_1175550|protochlorophyllide reductase [EC:1.3.1.33]	-	GO:0016628//oxidoreductase activity, acting on the CH-CH group of donors, NAD or NADP as acceptor	GO:0008152//metabolic process	gi|255545238|ref|XP_002513680.1|/2.00147e-128/short-chain dehydrogenase, putative [Ricinus communis]
Gorai.009G088600.7|PACid:26769324	-4.68212	0.261313	K11276|1|3e-20|97.1|gmx:100792094|nucleophosmin 1	GO:0031981//nuclear lumen	GO:0016811//hydrolase activity, acting on carbon-nitrogen (but not peptide) bonds, in linear amides;GO:0046914//transition metal ion binding	GO:0009943//adaxial/abaxial axis specification;GO:0009292//genetic transfer	gi|269969916|gb|ACZ54947.1|/1.0341e-38/type 2 histone deacetylase c [Nicotiana tabacum]
Gorai.003G151700.1|PACid:26798759	-0.285033	0.37194	K00430|1|5e-127|452|pop:POPTR_729244|peroxidase [EC:1.11.1.7]	-	GO:0005506//iron ion binding;GO:0003824//catalytic activity;GO:0016209//antioxidant activity	GO:0008152//metabolic process;GO:0006950//response to stress	gi|19698446|gb|AAL93151.1|AF485265_1/2.85602e-137/class III peroxidase [Gossypium hirsutum]
Gorai.006G049400.1|PACid:26830185	-0.0475304	0.203157	K03363|1|0.0|643|pop:POPTR_571123|cell division cycle 20, cofactor of APC complex	GO:0031234//extrinsic to internal side of plasma membrane	-	GO:0023052//signaling;GO:0009987//cellular process	gi|224123602|ref|XP_002319120.1|/0/predicted protein [Populus trichocarpa]
Gorai.001G080300.2|PACid:26824500	0.717551	0.216731	-	GO:0044444//cytoplasmic part	-	GO:0006073//cellular glucan metabolic process;GO:0005984//disaccharide metabolic process	gi|359488185|ref|XP_002279980.2|/0/PREDICTED: HEAT repeat-containing protein 5B-like [Vitis vinifera]
Gorai.007G351400.2|PACid:26779077	-0.940794	0.260521	K12865|1|3e-121|433|vvi:100263596|polyglutamine-binding protein 1	-	-	-	gi|359481578|ref|XP_002278437.2|/4.51373e-121/PREDICTED: uncharacterized protein LOC100263596 [Vitis vinifera]
Gorai.013G024800.1|PACid:26788001	2.10106	0.321448	-	-	-	-	gi|224098077|ref|XP_002311116.1|/8.72847e-62/predicted protein [Populus trichocarpa]
Gorai.009G101500.1|PACid:26766949	0.0701914	0.202636	-	-	-	-	gi|225435060|ref|XP_002281403.1|/1.48321e-162/PREDICTED: uncharacterized protein LOC100260456 [Vitis vinifera]
Gorai.002G219300.1|PACid:26793477	-0.00195031	0.184874	-	-	-	-	gi|255590046|ref|XP_002535160.1|/5.74728e-128/conserved hypothetical protein [Ricinus communis]
Gorai.012G086200.1|PACid:26827717	3.45941	0.450635	K00430|1|1e-126|450|vvi:100249751|peroxidase [EC:1.11.1.7]	GO:0031410//cytoplasmic vesicle	GO:0016209//antioxidant activity;GO:0005506//iron ion binding;GO:0003824//catalytic activity	GO:0006950//response to stress;GO:0008152//metabolic process	gi|225451467|ref|XP_002274131.1|/1.49238e-125/PREDICTED: peroxidase 55-like [Vitis vinifera]
Gorai.012G133800.2|PACid:26825641	-4.20491	0.241388	K13289|1|2e-120|430|sbi:SORBI_04g026900|cathepsin A (carboxypeptidase C) [EC:3.4.16.5]	GO:0005618//cell wall;GO:0043231//intracellular membrane-bounded organelle;GO:0031410//cytoplasmic vesicle	GO:0004180//carboxypeptidase activity	GO:0019538//protein metabolic process	gi|225423732|ref|XP_002278314.1|/6.53836e-156/PREDICTED: serine carboxypeptidase-like 35-like [Vitis vinifera]
Gorai.002G010400.2|PACid:26794951	0.722668	0.309076	K12586|1|7e-77|284|vvi:100253817|exosome complex component RRP43	-	GO:0003676//nucleic acid binding;GO:0008408//3'-5' exonuclease activity	GO:0010467//gene expression	gi|225441838|ref|XP_002284088.1|/6.15036e-76/PREDICTED: exosome complex component RRP43-like [Vitis vinifera]
Gorai.010G177400.1|PACid:26761020	0.522777	0.489867	K12669|1|4e-110|395|aly:ARALYDRAFT_893322|oligosaccharyltransferase complex subunit gamma	GO:0016020//membrane;GO:0031410//cytoplasmic vesicle;GO:0009536//plastid	GO:0015144//carbohydrate transmembrane transporter activity	-	gi|297840375|ref|XP_002888069.1|/3.90338e-109/OST3/OST6 family protein [Arabidopsis lyrata subsp. lyrata]
Gorai.006G107600.1|PACid:26830504	-0.839493	0.297028	K00818|1|0.0|670|vvi:100264460|acetylornithine aminotransferase [EC:2.6.1.11]	GO:0009532//plastid stroma	GO:0008483//transaminase activity;GO:0046914//transition metal ion binding;GO:0048037//cofactor binding	GO:0006952//defense response;GO:0051704;GO:0010467//gene expression;GO:0006525//arginine metabolic process	gi|118486369|gb|ABK95025.1|/0/unknown [Populus trichocarpa]
Gorai.002G069800.1|PACid:26792477	0.273304	0.340771	-	GO:0031224//intrinsic to membrane	GO:0035252//UDP-xylosyltransferase activity	GO:0005975//carbohydrate metabolic process	gi|255585738|ref|XP_002533550.1|/8.59505e-175/acetylglucosaminyltransferase, putative [Ricinus communis]
Gorai.003G166100.1|PACid:26798780	-1.09143	0.489606	K05280|1|3e-72|270|vvi:100263810|flavonoid 3'-monooxygenase [EC:1.14.13.21]	-	GO:0005488//binding	-	gi|14334057|gb|AAK60517.1|AF332974_1/0/P450 monooxygenase [Gossypium arboreum]
Gorai.013G179100.8|PACid:26787467	-2.82713	0.213735	-	-	-	-	gi|224078948|ref|XP_002305691.1|/7.85574e-155/predicted protein [Populus trichocarpa]
Gorai.005G088900.5|PACid:26804065	-4.50654	0.253522	K00924|1|6e-10|63.2|aly:ARALYDRAFT_489138|[EC:2.7.1.-]	GO:0005618//cell wall	GO:0016787//hydrolase activity	-	gi|297842525|ref|XP_002889144.1|/2.87048e-75/hypothetical protein ARALYDRAFT_476912 [Arabidopsis lyrata subsp. lyrata]
Gorai.006G143000.1|PACid:26831936	1.02034	0.25369	K03426|1|2e-06|51.2|aly:ARALYDRAFT_488907|NAD+ diphosphatase [EC:3.6.1.22]	GO:0009536//plastid	GO:0004551//nucleotide diphosphatase activity	-	gi|18405878|ref|NP_565965.1|/2.27853e-105/nudix hydrolase 23 [Arabidopsis thaliana]
Gorai.005G114300.1|PACid:26804647	0.193259	0.31187	K11723|1|3e-62|238|vvi:100267501|bromodomain-containing protein 7/9	-	-	-	gi|224061867|ref|XP_002300638.1|/2.60234e-132/bromodomain protein [Populus trichocarpa]
Gorai.009G071300.1|PACid:26768819	-2.76743	0.213707	K01904|1|1e-15|85.5|rcu:RCOM_0473330|4-coumarate--CoA ligase [EC:6.2.1.12];K10526|3|3e-15|84.3|pop:POPTR_801594|OPC-8:0 CoA ligase 1 [EC:6.2.1.-]	-	GO:0004601//peroxidase activity;GO:0019842//vitamin binding;GO:0022892	GO:0008152//metabolic process;GO:0006950//response to stress	gi|255544772|ref|XP_002513447.1|/0/conserved hypothetical protein [Ricinus communis]
Gorai.001G071500.1|PACid:26820034	-0.660282	0.32556	-	GO:0031410//cytoplasmic vesicle	-	-	gi|224133586|ref|XP_002321611.1|/8.21732e-131/predicted protein [Populus trichocarpa]
Gorai.001G092100.1|PACid:26820918	-0.779713	0.552147	K00924|1|8e-30|130|ath:AT5G22850|[EC:2.7.1.-]	GO:0031410//cytoplasmic vesicle	GO:0004175//endopeptidase activity	GO:0019538//protein metabolic process	gi|255558694|ref|XP_002520371.1|/0/basic 7S globulin 2 precursor small subunit, putative [Ricinus communis]
Gorai.008G258500.1|PACid:26815818	-0.852848	0.597619	K01761|1|0.0|731|rcu:RCOM_1313240|methionine-gamma-lyase [EC:4.4.1.11]	GO:0044444//cytoplasmic part	GO:0016765//transferase activity, transferring alkyl or aryl (other than methyl) groups;GO:0048037//cofactor binding;GO:0016846//carbon-sulfur lyase activity	GO:0009087//methionine catabolic process	gi|255555749|ref|XP_002518910.1|/0/cystathionine gamma-synthase, putative [Ricinus communis]
Gorai.008G188200.1|PACid:26816231	-1.43966	0.381675	-	GO:0031224//intrinsic to membrane	GO:0004871//signal transducer activity	GO:0009267//cellular response to starvation;GO:0015698//inorganic anion transport	gi|359473015|ref|XP_003631230.1|/0/PREDICTED: phosphate transporter PHO1 homolog 1 isoform 2 [Vitis vinifera]
Gorai.009G102000.3|PACid:26767071	0.0809663	0.197778	K10871|1|3e-77|286|vvi:100257115|RAD51-like protein 3	-	GO:0005488//binding	GO:0009607//response to biotic stimulus;GO:0006310//DNA recombination	gi|147858028|emb|CAN80345.1|/2.13687e-76/hypothetical protein VITISV_003133 [Vitis vinifera]
Gorai.002G234700.1|PACid:26795458	4.98819	0.278352	-	-	-	-	gi|224091447|ref|XP_002309254.1|/8.1425e-69/f-box family protein [Populus trichocarpa]
Gorai.009G053700.2|PACid:26762484	0.257757	0.290313	-	-	-	-	gi|224143997|ref|XP_002325151.1|/3.7759e-78/predicted protein [Populus trichocarpa]
Gorai.008G070900.2|PACid:26814935	-3.61916	0.227345	-	-	-	-	gi|224096882|ref|XP_002310772.1|/0/predicted protein [Populus trichocarpa]
Gorai.013G040800.1|PACid:26786987	7.56747	0.59755	-	-	-	-	gi|125532038|gb|EAY78603.1|/1.39093e-08/hypothetical protein OsI_33699 [Oryza sativa Indica Group]
Gorai.012G023200.1|PACid:26828900	0.236462	0.227825	K14802|1|0.0|1446|osa:4324268|phospholipid-transporting ATPase [EC:3.6.3.1];K01530|2|0.0|1293|sbi:SORBI_01g036200|phospholipid-translocating ATPase [EC:3.6.3.1]	GO:0031224//intrinsic to membrane	GO:0042625//ATPase activity, coupled to transmembrane movement of ions;GO:0046872//metal ion binding;GO:0005548//phospholipid transporter activity;GO:0032559	GO:0009206;GO:0006869//lipid transport	gi|255546773|ref|XP_002514445.1|/0/phospholipid-transporting atpase, putative [Ricinus communis]
Gorai.001G196200.4|PACid:26819615	0.801335	0.222139	-	-	-	-	gi|359485518|ref|XP_002271198.2|/0/PREDICTED: uncharacterized protein LOC100251719 [Vitis vinifera]
Gorai.009G087000.4|PACid:26768985	2.03837	0.473446	K14490|1|5e-12|67.4|vvi:100256833|histidine-containing phosphotransfer peotein	-	-	-	gi|296084950|emb|CBI28359.3|/6.52235e-11/unnamed protein product [Vitis vinifera]
Gorai.005G223500.1|PACid:26805768	0.198596	0.340569	K03319|1|0.0|701|mtr:MTR_2g009220|divalent anion:Na+ symporter, DASS family	GO:0009526//plastid envelope	-	GO:0051707//response to other organism;GO:0030001//metal ion transport;GO:0015740//C4-dicarboxylate transport	gi|22121982|gb|AAM89397.1|/0/glutamate/malate translocator [Nicotiana tabacum]
Gorai.002G024600.1|PACid:26796328	0.704724	0.560973	K01953|1|8e-06|48.9|ppp:PHYPADRAFT_173106|asparagine synthase (glutamine-hydrolysing) [EC:6.3.5.4]	GO:0016020//membrane;GO:0044444//cytoplasmic part;GO:0043231//intracellular membrane-bounded organelle	-	GO:0009725//response to hormone stimulus	gi|224099853|ref|XP_002311645.1|/1.67921e-109/predicted protein [Populus trichocarpa]
Gorai.010G097900.1|PACid:26760260	-4.53304	0.737241	K13993|1|4e-43|171|rcu:RCOM_0706510|HSP20 family protein	-	GO:0005515//protein binding	GO:0006461//protein complex assembly;GO:0009642//response to light intensity;GO:0006970//response to osmotic stress;GO:0044267//cellular protein metabolic process;GO:0000302//response to reactive oxygen species	gi|255550115|ref|XP_002516108.1|/3.24178e-42/heat-shock protein, putative [Ricinus communis]
Gorai.013G200700.2|PACid:26787163	6.31192	0.422017	K14484|1|1e-39|160|ath:AT3G23050|auxin-responsive protein IAA	-	-	-	gi|332167939|gb|AEE25654.1|/9.57815e-84/auxin-responsive protein [Gossypium hirsutum]
Gorai.008G028600.3|PACid:26815014	0.165423	0.20639	K04733|1|9e-82|302|smo:SELMODRAFT_159261|interleukin-1 receptor-associated kinase 4 [EC:2.7.11.1];K13430|4|9e-72|269|rcu:RCOM_1078760|serine/threonine-protein kinase PBS1 [EC:2.7.11.1]	-	GO:0004672//protein kinase activity;GO:0032559	GO:0006464//cellular protein modification process	gi|359475174|ref|XP_003631609.1|/1.22786e-171/PREDICTED: probable receptor-like serine/threonine-protein kinase At4g34500-like [Vitis vinifera]
Gorai.002G037600.1|PACid:26793642	-0.336579	0.446407	K02113|1|1e-81|300|pop:POPTR_740620|F-type H+-transporting ATPase subunit delta [EC:3.6.3.14]	GO:0009526//plastid envelope;GO:0009534//chloroplast thylakoid;GO:0009570//chloroplast stroma;GO:0016020//membrane	-	GO:0006952//defense response;GO:0006810//transport;GO:0009767//photosynthetic electron transport chain;GO:0006754//ATP biosynthetic process	gi|224135871|ref|XP_002327324.1|/1.16305e-80/predicted protein [Populus trichocarpa]
Gorai.012G048700.1|PACid:26827144	-0.0472075	0.21403	K13289|1|9e-158|555|ath:AT2G24010|cathepsin A (carboxypeptidase C) [EC:3.4.16.5];K08249|2|2e-150|530|pop:POPTR_1084309|hydroxymandelonitrile lyase [EC:4.1.2.11]	GO:0044421//extracellular region part;GO:0044464//cell part	GO:0004180//carboxypeptidase activity	GO:0019538//protein metabolic process;GO:0043401//steroid hormone mediated signaling pathway	gi|224080111|ref|XP_002306020.1|/0/predicted protein [Populus trichocarpa]
Gorai.002G156900.1|PACid:26792791	0.521149	0.521724	K02934|1|2e-68|256|vvi:100252724|large subunit ribosomal protein L6e	GO:0015934//large ribosomal subunit;GO:0016020//membrane;GO:0009536//plastid;GO:0031981//nuclear lumen	GO:0005488//binding	-	gi|225450215|ref|XP_002265394.1|/1.83048e-67/PREDICTED: 60S ribosomal protein L6 [Vitis vinifera]
Gorai.007G196100.1|PACid:26783654	0.275789	0.39319	K01711|1|0.0|698|pop:POPTR_1083784|GDPmannose 4,6-dehydratase [EC:4.2.1.47]	GO:0044444//cytoplasmic part	GO:0048037//cofactor binding;GO:0016836//hydro-lyase activity	GO:0006013//mannose metabolic process;GO:0042350//GDP-L-fucose biosynthetic process	gi|224097148|ref|XP_002310852.1|/0/predicted protein [Populus trichocarpa]
Gorai.009G107100.1|PACid:26764366	-2.18068	0.696494	-	GO:0031224//intrinsic to membrane	-	-	gi|356542507|ref|XP_003539708.1|/2.8907e-30/PREDICTED: uncharacterized protein LOC100785093 [Glycine max]
Gorai.009G268800.1|PACid:26761885	0.495719	0.475482	K04487|1|0.0|771|vvi:100853263|cysteine desulfurase [EC:2.8.1.7]	GO:0043231//intracellular membrane-bounded organelle	GO:0046914//transition metal ion binding;GO:0048037//cofactor binding;GO:0016783//sulfurtransferase activity;GO:0032559	GO:0031163;GO:0000096//sulfur amino acid metabolic process	gi|359495657|ref|XP_003635049.1|/0/PREDICTED: cysteine desulfurase 1, mitochondrial-like [Vitis vinifera]
Gorai.011G114700.1|PACid:26812184	-0.958566	0.230919	K10882|1|3e-179|626|vvi:100254360|crossover junction endonuclease EME1 [EC:3.1.22.-]	-	GO:0003676//nucleic acid binding;GO:0004518//nuclease activity	GO:0006259//DNA metabolic process	gi|359480865|ref|XP_002275413.2|/3.24842e-178/PREDICTED: uncharacterized protein LOC100254360 [Vitis vinifera]
Gorai.007G227600.3|PACid:26785245	5.74427	0.348828	K00826|1|3e-180|629|pop:POPTR_1083945|branched-chain amino acid aminotransferase [EC:2.6.1.42]	GO:0009536//plastid	GO:0004084//branched-chain-amino-acid transaminase activity	GO:0006520//cellular amino acid metabolic process	gi|224095009|ref|XP_002310326.1|/3.44112e-179/predicted protein [Populus trichocarpa]
Gorai.005G037500.1|PACid:26804259	1.47394	0.612617	-	-	-	GO:0050896//response to stimulus	gi|224139892|ref|XP_002323327.1|/1.22196e-126/predicted protein [Populus trichocarpa]
Gorai.012G014800.1|PACid:26825328	0.368703	0.291273	-	-	-	-	gi|255559725|ref|XP_002520882.1|/5.38601e-150/conserved hypothetical protein [Ricinus communis]
Gorai.007G083800.1|PACid:26782306	0.629282	0.525576	K00924|1|5e-66|249|osa:4333525|[EC:2.7.1.-];K04733|4|7e-47|186|smo:SELMODRAFT_159261|interleukin-1 receptor-associated kinase 4 [EC:2.7.11.1];K13430|5|3e-45|181|vvi:100254113|serine/threonine-protein kinase PBS1 [EC:2.7.11.1]	GO:0043231//intracellular membrane-bounded organelle	GO:0004672//protein kinase activity;GO:0032559	GO:0006464//cellular protein modification process	gi|255574072|ref|XP_002527952.1|/1.96834e-177/Protein kinase APK1B, chloroplast precursor, putative [Ricinus communis]
Gorai.010G247400.1|PACid:26757979	-1.43861	0.703776	-	-	-	-	gi|255568518|ref|XP_002525233.1|/3.23601e-14/Pectinesterase inhibitor, putative [Ricinus communis]
Gorai.007G338700.1|PACid:26779916	-1.91237	0.306444	K13420|1|3e-75|281|pop:POPTR_1075175|LRR receptor-like serine/threonine-protein kinase FLS2 [EC:2.7.11.1]	-	-	-	gi|209970603|gb|ACJ03064.1|/0/AM19-5p [Malus floribunda]
Gorai.007G068000.1|PACid:26783616	8.56255	0.729404	K09142|1|4e-07|51.2|vvi:100242495|hypothetical protein	-	-	-	gi|147790065|emb|CAN75987.1|/2.2136e-06/hypothetical protein VITISV_012192 [Vitis vinifera]
Gorai.010G113200.3|PACid:26758528	-3.84666	0.232307	K01255|1|0.0|821|vvi:100250183|leucyl aminopeptidase [EC:3.4.11.1]	GO:0009536//plastid	GO:0046914//transition metal ion binding;GO:0008238//exopeptidase activity;GO:0008237//metallopeptidase activity	GO:0019538//protein metabolic process;GO:0010038//response to metal ion	gi|297743644|emb|CBI36527.3|/0/unnamed protein product [Vitis vinifera]
Gorai.008G267500.1|PACid:26814787	-0.217532	0.296485	-	-	-	-	gi|255570611|ref|XP_002526262.1|/2.2058e-06/conserved hypothetical protein [Ricinus communis]
Gorai.004G097700.1|PACid:26775916	-1.51366	0.343195	-	-	-	-	gi|255539350|ref|XP_002510740.1|/7.44979e-22/conserved hypothetical protein [Ricinus communis]
Gorai.002G103500.4|PACid:26793368	3.20772	0.219878	K10406|1|3e-94|345|vvi:100249019|kinesin family member C2/C3	GO:0043231//intracellular membrane-bounded organelle;GO:0015630//microtubule cytoskeleton	GO:0003774//motor activity;GO:0032559	GO:0045333//cellular respiration;GO:0007017//microtubule-based process	gi|224122336|ref|XP_002330598.1|/0/predicted protein [Populus trichocarpa]
Gorai.006G045800.1|PACid:26830924	0.320052	0.254442	K15078|1|5e-92|337|vvi:100250139|structure-specific endonuclease subunit SLX1 [EC:3.6.1.-];K15271|4|5e-89|327|rcu:RCOM_1095670|ATP-dependent DNA helicase HFM1/MER3 [EC:3.6.4.12]	-	-	GO:0006396//RNA processing	gi|359490408|ref|XP_002267761.2|/0/PREDICTED: pentatricopeptide repeat-containing protein At2g22410, mitochondrial-like [Vitis vinifera]
Gorai.011G289200.3|PACid:26807549	-0.014103	0.1944	K06889|1|1e-50|196|vvi:100245712|	GO:0043231//intracellular membrane-bounded organelle	GO:0046914//transition metal ion binding;GO:0042393//histone binding	GO:0006351//transcription, DNA-dependent	gi|255585366|ref|XP_002533379.1|/2.93067e-76/phd/F-box containing protein, putative [Ricinus communis]
Gorai.013G140400.4|PACid:26787517	-4.07759	0.238814	K09528|1|2e-14|78.6|zma:100282966|DnaJ homolog subfamily C member 8	GO:0043231//intracellular membrane-bounded organelle	GO:0005515//protein binding	-	gi|225460732|ref|XP_002267868.1|/3.35801e-116/PREDICTED: uncharacterized protein LOC100255442 [Vitis vinifera]
Gorai.003G139100.1|PACid:26799518	0.215034	0.319203	K03018|1|0.0|1996|vvi:100267354|DNA-directed RNA polymerase III subunit RPC1 [EC:2.7.7.6]	GO:0043231//intracellular membrane-bounded organelle	GO:0034062//RNA polymerase activity;GO:0046914//transition metal ion binding;GO:0003676//nucleic acid binding;GO:0001882//nucleoside binding	GO:0010467//gene expression	gi|225435153|ref|XP_002284657.1|/0/PREDICTED: DNA-directed RNA polymerase III subunit rpc1-like [Vitis vinifera]
Gorai.003G156600.1|PACid:26800867	-0.115257	0.249566	-	-	-	-	gi|255573123|ref|XP_002527491.1|/2.10704e-09/conserved hypothetical protein [Ricinus communis]
Gorai.004G177500.3|PACid:26771853	-3.66935	0.229728	K11714|1|2e-09|62.8|osa:4338659|rhamnogalacturonan II specific xylosyltransferase [EC:2.4.2.-]	GO:0043231//intracellular membrane-bounded organelle	-	GO:0045489//pectin biosynthetic process;GO:0006464//cellular protein modification process	gi|224129610|ref|XP_002328759.1|/0/predicted protein [Populus trichocarpa]
Gorai.002G107000.1|PACid:26795737	0.354146	0.42333	K10863|1|2e-09|60.8|aly:ARALYDRAFT_486946|aprataxin [EC:3.-.-.-]	GO:0043231//intracellular membrane-bounded organelle	-	GO:0006351//transcription, DNA-dependent	gi|346682821|gb|AEO45564.1|/6.29796e-38/abscisic acid-responsive protein bHLH2 [Populus koreana]
Gorai.009G269400.1|PACid:26769627	3.68801	0.505142	K11498|1|4e-08|56.6|ath:AT2G21380|centromeric protein E	-	-	-	gi|317106595|dbj|BAJ53103.1|/4.69364e-65/JHL20J20.10 [Jatropha curcas]
Gorai.003G104700.1|PACid:26800927	0.745857	0.49967	K08856|1|9e-170|594|rcu:RCOM_1619090|serine/threonine kinase 16 [EC:2.7.11.1]	-	GO:0004672//protein kinase activity;GO:0032559	GO:0006464//cellular protein modification process	gi|317106659|dbj|BAJ53163.1|/5.38449e-169/JHL10I11.9 [Jatropha curcas]
Gorai.011G161500.1|PACid:26810903	-0.0685146	0.210867	K00700|1|5e-38|153|pop:POPTR_589574|1,4-alpha-glucan branching enzyme [EC:2.4.1.18]	GO:0009536//plastid	GO:0016798//hydrolase activity, acting on glycosyl bonds;GO:0043167//ion binding;GO:0016758//transferase activity, transferring hexosyl groups	GO:0009250//glucan biosynthetic process	gi|129770485|gb|ABO31358.1|/2.45247e-37/starch branching enzyme II-1 [Malus x domestica]
Gorai.007G152200.1|PACid:26780425	-2.19838	0.76011	K13993|1|2e-52|201|vvi:100254799|HSP20 family protein	GO:0044439	GO:0005488//binding	GO:0006979//response to oxidative stress;GO:0044267//cellular protein metabolic process	gi|224065138|ref|XP_002301686.1|/3.11814e-61/predicted protein [Populus trichocarpa]
Gorai.010G209300.1|PACid:26759987	-0.11552	0.242024	K13172|1|5e-33|139|pop:POPTR_561699|serine/arginine repetitive matrix protein 2	-	-	-	gi|224092224|ref|XP_002309517.1|/5.27468e-32/predicted protein [Populus trichocarpa]
Gorai.010G077800.1|PACid:26757499	-1.05608	0.51826	K01051|1|0.0|652|rcu:RCOM_1049330|pectinesterase [EC:3.1.1.11]	GO:0030312//external encapsulating structure;GO:0031410//cytoplasmic vesicle	GO:0004091//carboxylesterase activity	GO:0071555//cell wall organization	gi|255546301|ref|XP_002514210.1|/0/Pectinesterase PPE8B precursor, putative [Ricinus communis]
Gorai.011G162900.4|PACid:26808008	-4.95562	0.275929	-	GO:0044464//cell part	GO:0035252//UDP-xylosyltransferase activity	-	gi|224057666|ref|XP_002299292.1|/4.29567e-85/predicted protein [Populus trichocarpa]
Gorai.011G044600.1|PACid:26811362	-6.54298	0.454886	-	-	-	-	gi|255557297|ref|XP_002519679.1|/6.53622e-64/conserved hypothetical protein [Ricinus communis]
Gorai.013G247000.1|PACid:26790835	-0.87115	0.497767	K00696|1|3e-90|328|rcu:RCOM_0271410|sucrose-phosphate synthase [EC:2.4.1.14]	-	GO:0035251//UDP-glucosyltransferase activity	GO:0005984//disaccharide metabolic process	gi|3915023|sp|O22060.1|SPS1_CITUN/6.93493e-90/RecName: Full=Probable sucrose-phosphate synthase 1; AltName: Full=UDP-glucose-fructose-phosphate glucosyltransferase 1
Gorai.005G006800.4|PACid:26805601	-4.6609	0.259347	K07119|1|7e-108|388|pop:POPTR_718144|;K08070|3|3e-97|352|aly:ARALYDRAFT_671051|2-alkenal reductase [EC:1.3.1.74]	-	GO:0046914//transition metal ion binding;GO:0003824//catalytic activity	GO:0008152//metabolic process;GO:0006950//response to stress	gi|224092848|ref|XP_002309722.1|/7.76407e-107/predicted protein [Populus trichocarpa]
Gorai.007G080200.1|PACid:26779644	-0.839976	0.248566	K07198|1|0.0|744|pop:POPTR_818055|5'-AMP-activated protein kinase, catalytic alpha subunit [EC:2.7.11.11]	GO:0000151//ubiquitin ligase complex	GO:0004672//protein kinase activity;GO:0032559	GO:0006468//protein phosphorylation;GO:0048364//root development;GO:0009756//carbohydrate mediated signaling;GO:0007584//response to nutrient;GO:0009755//hormone-mediated signaling pathway;GO:0009791//post-embryonic development;GO:0007568//aging;GO:0022414//reproductive process	gi|1743009|emb|CAA71142.1|/0/SNF1-related protein kinase [Cucumis sativus]
Gorai.011G213600.1|PACid:26807528	0.246461	0.370298	K07390|1|3e-06|50.4|zma:100281974|monothiol glutaredoxin	-	GO:0015036//disulfide oxidoreductase activity	GO:0019725//cellular homeostasis	gi|224053276|ref|XP_002297745.1|/4.07423e-83/hypothetical protein POPTRDRAFT_708496 [Populus trichocarpa]
Gorai.005G269100.1|PACid:26801663	7.26833	0.555658	-	-	-	-	-
Gorai.004G202200.1|PACid:26773134	0.503367	0.484499	K08679|1|4e-169|592|aly:ARALYDRAFT_490033|UDP-glucuronate 4-epimerase [EC:5.1.3.6]	GO:0044464//cell part	GO:0048037//cofactor binding;GO:0016857//racemase and epimerase activity, acting on carbohydrates and derivatives	GO:0006139//nucleobase-containing compound metabolic process	gi|297813753|ref|XP_002874760.1|/4.76629e-168/UDP-D-glucuronate 4-epimerase 5 [Arabidopsis lyrata subsp. lyrata]
Gorai.011G191300.1|PACid:26810682	1.00759	0.418431	K01061|1|2e-58|223|bdi:100822628|carboxymethylenebutenolidase [EC:3.1.1.45]	GO:0016020//membrane;GO:0005576//extracellular region;GO:0043231//intracellular membrane-bounded organelle	GO:0016787//hydrolase activity	GO:0006970//response to osmotic stress	gi|297736970|emb|CBI26171.3|/1.06563e-94/unnamed protein product [Vitis vinifera]
Gorai.005G204400.1|PACid:26802024	0.0117665	0.188512	K10457|1|6e-06|50.1|smo:SELMODRAFT_3894|kelch-like protein 20	-	-	-	gi|297739259|emb|CBI28910.3|/4.18528e-127/unnamed protein product [Vitis vinifera]
Gorai.008G195700.1|PACid:26815449	-0.464755	0.464187	-	GO:0009536//plastid	GO:0005488//binding;GO:0004518//nuclease activity	-	gi|359491684|ref|XP_003634305.1|/1.33378e-74/PREDICTED: uncharacterized protein LOC100852985 [Vitis vinifera]
Gorai.013G028400.1|PACid:26788093	-1.89598	0.397054	-	-	-	GO:0050794//regulation of cellular process	gi|255555547|ref|XP_002518810.1|/0/electron transporter, putative [Ricinus communis]
Gorai.009G180200.3|PACid:26769101	6.14554	0.401259	K13348|1|1e-10|62.8|vcn:VOLCADRAFT_107206|protein Mpv17	GO:0044439;GO:0031224//intrinsic to membrane	-	-	gi|302144113|emb|CBI23218.3|/8.45361e-30/unnamed protein product [Vitis vinifera]
Gorai.009G293200.1|PACid:26768778	-0.159169	0.249688	-	-	-	-	-
Gorai.013G189100.3|PACid:26788452	1.12588	0.226639	K09667|1|0.0|1439|rcu:RCOM_0611050|polypeptide N-acetylglucosaminyltransferase [EC:2.4.1.-]	-	GO:0016740//transferase activity	GO:0006486//protein glycosylation	gi|255562045|ref|XP_002522031.1|/0/o-linked n-acetylglucosamine transferase, ogt, putative [Ricinus communis]
Gorai.007G253200.1|PACid:26778919	-0.69241	0.416325	K09422|1|1e-109|394|pop:POPTR_571286|myb proto-oncogene protein, plant	GO:0043231//intracellular membrane-bounded organelle	GO:0003676//nucleic acid binding	-	gi|224126005|ref|XP_002319732.1|/1.24088e-108/predicted protein [Populus trichocarpa]
Gorai.003G121700.8|PACid:26799133	2.81599	0.40289	-	GO:0005856//cytoskeleton	-	GO:0000904//cell morphogenesis involved in differentiation;GO:0048513//organ development	gi|255551205|ref|XP_002516649.1|/2.25269e-103/Protein ABIL2, putative [Ricinus communis]
Gorai.006G176800.1|PACid:26832147	0.254012	0.241949	K15728|1|0.0|936|vvi:100255086|phosphatidate phosphatase LPIN [EC:3.1.3.4]	-	GO:0016791//phosphatase activity	GO:0009267//cellular response to starvation	gi|332083033|gb|AEE00749.1|/0/lipin domain-containing protein [Gossypium hirsutum]
Gorai.007G352100.4|PACid:26785192	4.44417	0.250891	K01640|1|1e-139|494|rcu:RCOM_1635180|hydroxymethylglutaryl-CoA lyase [EC:4.1.3.4]	GO:0043231//intracellular membrane-bounded organelle	GO:0016833//oxo-acid-lyase activity	GO:0009081//branched-chain amino acid metabolic process	gi|359481554|ref|XP_002282814.2|/9.28068e-143/PREDICTED: hydroxymethylglutaryl-CoA lyase, mitochondrial [Vitis vinifera]
Gorai.008G021700.1|PACid:26816601	0.191584	0.320944	-	-	-	-	gi|359475460|ref|XP_002270710.2|/2.17665e-128/PREDICTED: TIP41-like protein-like [Vitis vinifera]
Gorai.004G186600.1|PACid:26776150	-5.90753	0.368788	-	GO:0009536//plastid	GO:0046914//transition metal ion binding	-	gi|297742118|emb|CBI33905.3|/1.28243e-113/unnamed protein product [Vitis vinifera]
Gorai.006G255700.3|PACid:26834587	0.563366	0.228744	K12398|1|6e-08|57.8|smo:SELMODRAFT_181161|AP-3 complex subunit mu	GO:0030119//AP-type membrane coat adaptor complex	-	GO:0015031//protein transport	gi|225432476|ref|XP_002279067.1|/0/PREDICTED: uncharacterized protein LOC100259662 [Vitis vinifera]
Gorai.007G267200.1|PACid:26784313	0.830393	0.516368	K10610|1|4e-24|110|ota:Ot10g03450|DNA damage-binding protein 1;K03671|2|2e-08|58.2|pop:POPTR_219472|thioredoxin 1	GO:0009941//chloroplast envelope;GO:0009532//plastid stroma	GO:0016667//oxidoreductase activity, acting on a sulfur group of donors	-	gi|380710175|gb|AFD98846.1|/2.71973e-114/chloroplast Trx [Gossypium hirsutum]
Gorai.003G015200.1|PACid:26801100	0.160756	0.31966	-	-	-	-	gi|351722861|ref|NP_001235211.1|/3.81542e-61/uncharacterized protein LOC100305681 [Glycine max]
Gorai.009G070500.1|PACid:26766306	0.0832947	0.259659	K07018|1|2e-84|310|pop:POPTR_547690|	-	GO:0008238//exopeptidase activity	GO:0019538//protein metabolic process	gi|224053018|ref|XP_002297666.1|/1.65446e-83/predicted protein [Populus trichocarpa]
Gorai.009G369700.1|PACid:26767585	-0.934273	0.397349	-	-	-	-	-
Gorai.001G122100.1|PACid:26819878	-4.00488	0.236691	K14431|1|1e-174|610|pop:POPTR_1085955|transcription factor TGA	-	GO:0003677//DNA binding;GO:0005515//protein binding	GO:0006351//transcription, DNA-dependent	gi|224104851|ref|XP_002313591.1|/1.44261e-173/predicted protein [Populus trichocarpa]
Gorai.005G223100.1|PACid:26802548	4.94857	0.275611	K13415|1|2e-25|114|pop:POPTR_650846|protein brassinosteroid insensitive 1 [EC:2.7.10.1 2.7.11.1]	GO:0044464//cell part	GO:0004872//receptor activity;GO:0003824//catalytic activity	GO:0050896//response to stimulus	gi|224060425|ref|XP_002300193.1|/9.07654e-71/predicted protein [Populus trichocarpa]
Gorai.001G255600.1|PACid:26822377	0.156979	0.320464	K07374|1|0.0|833|pop:POPTR_736276|tubulin alpha	GO:0032991//macromolecular complex;GO:0015630//microtubule cytoskeleton	GO:0017111//nucleoside-triphosphatase activity;GO:0032561//guanyl ribonucleotide binding	GO:0043623//cellular protein complex assembly;GO:0009207;GO:0007017//microtubule-based process	gi|134035508|gb|ABO47742.1|/0/alpha-tubulin [Gossypium hirsutum]
Gorai.007G103900.1|PACid:26778985	-0.273389	0.393902	K05283|1|4e-13|72.4|aly:ARALYDRAFT_354960|phosphatidylinositol glycan, class W [EC:2.3.-.-];K14297|2|1e-09|60.8|mtr:MTR_1g066430|nuclear pore complex protein Nup98-Nup96;K15692|3|5e-09|58.9|sbi:SORBI_06g034040|E3 ubiquitin-protein ligase RNF13 [EC:6.3.2.19];K13148|5|2e-08|56.6|rcu:RCOM_0598050|integrator complex subunit 11 [EC:3.1.27.-]	-	GO:0046872//metal ion binding	-	gi|224127780|ref|XP_002320162.1|/1.82168e-54/predicted protein [Populus trichocarpa]
Gorai.007G081700.1|PACid:26780214	0.282503	0.28564	-	-	-	-	gi|359489017|ref|XP_002279046.2|/0/PREDICTED: protein FAR1-RELATED SEQUENCE 5-like [Vitis vinifera]
Gorai.001G097600.1|PACid:26823533	0.25708	0.346567	-	GO:0044464//cell part	GO:0005099//Ras GTPase activator activity	GO:0032318//regulation of Ras GTPase activity	gi|225446987|ref|XP_002266264.1|/0/PREDICTED: TBC1 domain family member 2A [Vitis vinifera]
Gorai.010G004700.2|PACid:26757012	5.21554	0.294327	K00844|1|2e-164|577|rcu:RCOM_1597800|hexokinase [EC:2.7.1.1]	GO:0009532//plastid stroma	GO:0004396//hexokinase activity;GO:0032559	GO:0006796//phosphate-containing compound metabolic process;GO:0006007//glucose catabolic process	gi|255538922|ref|XP_002510526.1|/1.99964e-163/hexokinase, putative [Ricinus communis]
Gorai.004G249900.1|PACid:26776555	-4.06868	0.708316	K13420|1|2e-153|541|ath:AT5G46330|LRR receptor-like serine/threonine-protein kinase FLS2 [EC:2.7.11.1];K00924|3|2e-150|532|ath:AT1G28440|[EC:2.7.1.-]	GO:0031224//intrinsic to membrane	GO:0004871//signal transducer activity;GO:0016491//oxidoreductase activity;GO:0004674//protein serine/threonine kinase activity;GO:0032559	GO:0006464//cellular protein modification process;GO:0007167//enzyme linked receptor protein signaling pathway	gi|224144663|ref|XP_002325367.1|/0/predicted protein [Populus trichocarpa]
Gorai.009G393800.1|PACid:26766526	-0.273624	0.257721	K14442|1|0.0|1548|rcu:RCOM_0419820|ATP-dependent RNA helicase DHX36 [EC:3.6.4.13]	-	GO:0032559;GO:0042623//ATPase activity, coupled	-	gi|255566157|ref|XP_002524066.1|/0/ATP-dependent RNA helicase, putative [Ricinus communis]
Gorai.010G110000.2|PACid:26760150	0.0822633	0.197778	K09422|1|1e-76|286|rcu:RCOM_0915890|myb proto-oncogene protein, plant	-	GO:0003712//transcription cofactor activity	GO:0006351//transcription, DNA-dependent;GO:0010564//regulation of cell cycle process	gi|255551038|ref|XP_002516567.1|/0/myb, putative [Ricinus communis]
Gorai.005G154600.5|PACid:26806443	3.05371	0.216911	K14724|1|2e-26|120|cme:CMN286C|solute carrier family 9 (sodium/hydrogen exchanger), member 8	GO:0031224//intrinsic to membrane	GO:0015078//hydrogen ion transmembrane transporter activity	GO:0030001//metal ion transport	gi|225424514|ref|XP_002285248.1|/0/PREDICTED: sodium/hydrogen exchanger 7 [Vitis vinifera]
Gorai.011G210200.1|PACid:26807770	1.37398	0.599221	K06901|1|0.0|916|pop:POPTR_596945|putative MFS transporter, AGZA family, xanthine/uracil permease	GO:0044464//cell part	GO:0015205//nucleobase transmembrane transporter activity	GO:0006863//purine nucleobase transport	gi|224128738|ref|XP_002328954.1|/0/predicted protein [Populus trichocarpa]
Gorai.006G193700.1|PACid:26830550	1.13656	0.325086	-	-	-	-	-
Gorai.013G119000.1|PACid:26789954	0.157998	0.228872	K05749|1|0.0|2287|vvi:100253517|cytoplasmic FMR1 interacting protein	GO:0043234//protein complex;GO:0044424//intracellular part	-	GO:0007015//actin filament organization;GO:0000904//cell morphogenesis involved in differentiation	gi|225430654|ref|XP_002268225.1|/0/PREDICTED: protein PIR-like [Vitis vinifera]
Gorai.009G184600.1|PACid:26762945	-0.959189	0.280834	-	-	-	-	gi|119888002|gb|ABM05953.1|/7.26866e-33/proline-rich protein [Gossypium hirsutum]
Gorai.012G141800.1|PACid:26825727	0.916982	0.292956	-	-	-	-	gi|225448311|ref|XP_002264923.1|/3.51008e-166/PREDICTED: uncharacterized protein LOC100257088 [Vitis vinifera]
Gorai.008G042500.1|PACid:26815211	0.0569436	0.221035	-	-	-	-	gi|224105845|ref|XP_002313952.1|/9.09023e-34/predicted protein [Populus trichocarpa]
Gorai.009G053200.1|PACid:26765755	-0.774348	0.492585	K00924|1|2e-141|501|aly:ARALYDRAFT_476729|[EC:2.7.1.-];K08286|5|2e-122|439|aly:ARALYDRAFT_491919|protein-serine/threonine kinase [EC:2.7.11.-]	GO:0031224//intrinsic to membrane	GO:0004672//protein kinase activity;GO:0004871//signal transducer activity;GO:0016628//oxidoreductase activity, acting on the CH-CH group of donors, NAD or NADP as acceptor;GO:0032559	GO:0010065;GO:0007167//enzyme linked receptor protein signaling pathway;GO:0010087//phloem or xylem histogenesis;GO:0006464//cellular protein modification process	gi|255565085|ref|XP_002523535.1|/0/Receptor protein kinase CLAVATA1 precursor, putative [Ricinus communis]
Gorai.003G019900.1|PACid:26798700	-0.819907	0.316566	K00620|1|6e-48|190|ota:Ot08g02650|glutamate N-acetyltransferase / amino-acid N-acetyltransferase [EC:2.3.1.35 2.3.1.1]	-	-	-	gi|255562731|ref|XP_002522371.1|/3.22239e-177/mRNA, complete cds, clone: rafl24-09-C04, putative [Ricinus communis]
Gorai.007G075900.5|PACid:26780315	3.77709	0.232111	K13192|1|2e-137|488|pop:POPTR_752498|RNA-binding protein 26	-	GO:0005488//binding	-	gi|359488670|ref|XP_002273438.2|/1.212e-145/PREDICTED: zinc finger CCCH domain-containing protein 41-like [Vitis vinifera]
Gorai.010G053300.1|PACid:26760034	0.998548	0.530579	K06627|1|2e-144|510|gmx:100807750|cyclin A	GO:0043231//intracellular membrane-bounded organelle	GO:0005488//binding	GO:0006261//DNA-dependent DNA replication;GO:0007049//cell cycle	gi|224092394|ref|XP_002309589.1|/8.34929e-167/predicted protein [Populus trichocarpa]
Gorai.013G012500.1|PACid:26791184	-0.534392	0.299857	-	-	-	-	-
Gorai.002G127100.1|PACid:26793914	-1.42152	0.711462	-	-	-	-	gi|224082880|ref|XP_002306876.1|/8.4979e-43/predicted protein [Populus trichocarpa]
Gorai.002G018700.1|PACid:26792565	-0.907959	0.252765	K13460|1|2e-122|438|ath:AT1G12220|disease resistance protein RPS5;K13459|2|1e-113|409|vvi:100254298|disease resistance protein RPS2	-	-	-	gi|24461865|gb|AAN62352.1|AF506028_19/2.6308e-170/NBS-LRR type disease resistance protein [Citrus trifoliata]
Gorai.004G159800.1|PACid:26777706	0.527084	0.364572	K15893|1|1e-10|67.0|vcn:VOLCADRAFT_89593|hydroxypyruvate reductase 1	-	GO:0005488//binding;GO:0016616//oxidoreductase activity, acting on the CH-OH group of donors, NAD or NADP as acceptor	GO:0009887//organ morphogenesis;GO:0009826//unidimensional cell growth;GO:0007010//cytoskeleton organization;GO:0008152//metabolic process	gi|387940576|gb|AFK13152.1|/0/angustifolia [Gossypium arboreum]
Gorai.007G196800.2|PACid:26782095	-4.97878	0.277999	K11498|1|3e-79|295|aly:ARALYDRAFT_478343|centromeric protein E	-	-	-	gi|297735041|emb|CBI17403.3|/0/unnamed protein product [Vitis vinifera]
Gorai.003G065200.1|PACid:26799173	-2.68505	0.63186	-	GO:0043231//intracellular membrane-bounded organelle;GO:0042995//cell projection;GO:0016020//membrane	GO:0005088//Ras guanyl-nucleotide exchange factor activity	GO:0048513//organ development;GO:0000904//cell morphogenesis involved in differentiation	gi|255549950|ref|XP_002516026.1|/0/conserved hypothetical protein [Ricinus communis]
Gorai.004G189100.1|PACid:26777691	0.744484	0.49284	-	-	-	-	gi|66271061|gb|AAY43808.1|/3.22278e-22/Fb17, partial [Gossypium hirsutum]
Gorai.008G077200.1|PACid:26813877	1.43224	0.252898	K00763|1|0.0|968|pop:POPTR_818397|nicotinate phosphoribosyltransferase [EC:2.4.2.11]	GO:0044424//intracellular part	GO:0016763//transferase activity, transferring pentosyl groups	GO:0019359;GO:0019357//nicotinate nucleotide biosynthetic process	gi|224081698|ref|XP_002306477.1|/0/predicted protein [Populus trichocarpa]
Gorai.002G199700.2|PACid:26794430	-4.26444	0.243638	K01090|1|5e-20|97.1|sbi:SORBI_01g038410|protein phosphatase [EC:3.1.3.16];K14497|2|9e-20|96.3|bdi:100823766|protein phosphatase 2C [EC:3.1.3.16]	GO:0043234//protein complex	GO:0004721//phosphoprotein phosphatase activity;GO:0043169//cation binding	GO:0006464//cellular protein modification process	gi|255560515|ref|XP_002521272.1|/0/protein phosphatase 2c, putative [Ricinus communis]
Gorai.009G309300.1|PACid:26770892	-0.303116	0.2286	-	-	GO:0001071//nucleic acid binding transcription factor activity	GO:0048229//gametophyte development	gi|224109864|ref|XP_002315336.1|/4.77776e-126/NAC domain protein, IPR003441 [Populus trichocarpa]
Gorai.013G126400.1|PACid:26790745	-4.79038	0.266923	K15382|1|5e-90|328|pop:POPTR_596138|solute carrier family 50 (sugar transporter)	GO:0031224//intrinsic to membrane	-	GO:0071702	gi|224130420|ref|XP_002328604.1|/5.53026e-89/predicted protein [Populus trichocarpa]
Gorai.010G102200.1|PACid:26756256	0.584652	0.367325	K01772|1|1e-169|594|vvi:100264627|ferrochelatase [EC:4.99.1.1]	GO:0009536//plastid	GO:0016829//lyase activity	GO:0006779//porphyrin-containing compound biosynthetic process	gi|225429458|ref|XP_002277290.1|/1.36869e-168/PREDICTED: ferrochelatase-2, chloroplastic [Vitis vinifera]
Gorai.009G417900.1|PACid:26763073	-0.24114	0.27527	K01528|1|5e-09|59.7|vcn:VOLCADRAFT_115648|dynamin GTPase [EC:3.6.5.5]	GO:0015630//microtubule cytoskeleton;GO:0031090//organelle membrane;GO:0009534//chloroplast thylakoid	GO:0032561//guanyl ribonucleotide binding;GO:0017111//nucleoside-triphosphatase activity;GO:0019901//protein kinase binding	GO:0003006//developmental process involved in reproduction;GO:0009207;GO:0003002//regionalization;GO:0000904//cell morphogenesis involved in differentiation;GO:0006897//endocytosis;GO:0000919//cell plate assembly	gi|224058237|ref|XP_002299468.1|/5.4293e-114/predicted protein [Populus trichocarpa]
Gorai.002G252500.5|PACid:26794711	4.74158	0.264321	K12896|1|4e-82|302|rcu:RCOM_0820310|splicing factor, arginine/serine-rich 7	-	GO:0046914//transition metal ion binding	-	gi|255568494|ref|XP_002525221.1|/3.9388e-81/arginine/serine-rich splicing factor, putative [Ricinus communis]
Gorai.012G153200.1|PACid:26827378	-0.731304	0.589834	K01802|1|1e-76|283|ath:AT2G21130|peptidylprolyl isomerase [EC:5.2.1.8]	-	GO:0016859//cis-trans isomerase activity	GO:0044267//cellular protein metabolic process	gi|194321208|gb|ACF48822.1|/1.33101e-85/cyclophilin [Gossypium hirsutum]
Gorai.011G169100.1|PACid:26809422	-1.42662	0.689461	-	GO:0031224//intrinsic to membrane	GO:0046914//transition metal ion binding	-	gi|224108071|ref|XP_002314710.1|/2.28541e-11/predicted protein [Populus trichocarpa]
Gorai.010G056200.1|PACid:26761248	-0.674041	0.453886	-	-	-	-	gi|356556579|ref|XP_003546602.1|/8.12304e-25/PREDICTED: uncharacterized protein LOC100815807 [Glycine max]
Gorai.002G212200.1|PACid:26795123	0.245771	0.291638	-	-	-	-	-
Gorai.001G035800.1|PACid:26822851	-0.0775568	0.253123	K02108|1|2e-48|189|vvi:4025095|F-type H+-transporting ATPase subunit a [EC:3.6.3.14]	GO:0009579//thylakoid;GO:0044425//membrane part;GO:0009507//chloroplast	GO:0015077//monovalent inorganic cation transmembrane transporter activity	GO:0006754//ATP biosynthetic process;GO:0015992//proton transport	gi|372291761|ref|YP_005088904.1|/8.75645e-54/ATP synthase CF0 A subunit (chloroplast) [Gossypium mustelinum]
Gorai.001G013300.1|PACid:26824425	-0.611295	0.268341	K02218|1|0.0|648|pop:POPTR_929346|casein kinase 1 [EC:2.7.11.1]	-	GO:0004672//protein kinase activity;GO:0032559	GO:0006464//cellular protein modification process	gi|224122454|ref|XP_002330485.1|/0/predicted protein [Populus trichocarpa]
Gorai.009G044500.1|PACid:26763724	-0.107926	0.269677	K06118|1|0.0|791|pop:POPTR_819485|UDP-sulfoquinovose synthase [EC:3.13.1.1]	GO:0009532//plastid stroma	GO:0046914//transition metal ion binding;GO:0046508;GO:0048037//cofactor binding	GO:0008610//lipid biosynthetic process;GO:0006664//glycolipid metabolic process;GO:0009267//cellular response to starvation	gi|224092184|ref|XP_002309498.1|/0/predicted protein [Populus trichocarpa]
Gorai.011G016500.1|PACid:26807315	0.0857696	0.243152	K08235|1|2e-155|546|rcu:RCOM_0905690|xyloglucan:xyloglucosyl transferase [EC:2.4.1.207]	GO:0005576//extracellular region;GO:0031410//cytoplasmic vesicle;GO:0030312//external encapsulating structure	GO:0016798//hydrolase activity, acting on glycosyl bonds;GO:0016758//transferase activity, transferring hexosyl groups	GO:0044042//glucan metabolic process	gi|255554981|ref|XP_002518528.1|/2.30942e-154/Xyloglucan endotransglucosylase/hydrolase protein A precursor, putative [Ricinus communis]
Gorai.006G177300.2|PACid:26829369	-7.20183	0.546421	-	-	-	-	gi|224088617|ref|XP_002308498.1|/4.08299e-16/predicted protein [Populus trichocarpa]
Gorai.008G180800.1|PACid:26818666	-2.13405	0.449513	K01166|1|2e-91|332|rcu:RCOM_0836480|ribonuclease T2 [EC:3.1.27.1]	GO:0030312//external encapsulating structure;GO:0016020//membrane	GO:0003676//nucleic acid binding;GO:0016892	GO:0009813//flavonoid biosynthetic process;GO:0009267//cellular response to starvation;GO:0007165//signal transduction;GO:0032502//developmental process	gi|255562874|ref|XP_002522442.1|/2.52101e-90/ribonuclease t2, putative [Ricinus communis]
Gorai.009G301600.1|PACid:26762782	1.63054	0.422387	-	-	-	-	gi|224113335|ref|XP_002316460.1|/1.14007e-98/predicted protein [Populus trichocarpa]
Gorai.009G244600.1|PACid:26771531	0.655055	0.519434	-	GO:0009536//plastid	-	-	gi|224066847|ref|XP_002302244.1|/2.30402e-48/predicted protein [Populus trichocarpa]
Gorai.008G038200.1|PACid:26812596	0.104792	0.194244	K16040|1|1e-67|255|vvi:100233030|trans-resveratrol di-O-methyltransferase [EC:2.1.1.240];K05279|2|2e-54|211|aly:ARALYDRAFT_495497|flavonol 3-O-methyltransferase [EC:2.1.1.76];K13230|4|6e-52|202|zma:100147731|2,4,7-trihydroxy-1,4-benzoxazin-3-one-glucoside 7-O-methyltransferase [EC:2.1.1.241];K13066|5|5e-51|199|pop:POPTR_824484|caffeic acid 3-O-methyltransferase [EC:2.1.1.68]	GO:0044444//cytoplasmic part	GO:0008757//S-adenosylmethionine-dependent methyltransferase activity;GO:0005515//protein binding;GO:0008171//O-methyltransferase activity	GO:0006730//one-carbon metabolic process	gi|255577844|ref|XP_002529795.1|/7.09166e-132/o-methyltransferase, putative [Ricinus communis]
Gorai.011G066700.1|PACid:26811999	0.701123	0.277514	K05666|1|1e-128|459|olu:OSTLU_35503|ATP-binding cassette, subfamily C (CFTR/MRP), member 2;K05658|3|8e-35|148|bdi:100833400|ATP-binding cassette, subfamily B (MDR/TAP), member 1	-	GO:0017111//nucleoside-triphosphatase activity;GO:0016491//oxidoreductase activity;GO:0000166//nucleotide binding	GO:0009987//cellular process;GO:0006810//transport;GO:0008152//metabolic process	gi|255572985|ref|XP_002527423.1|/0/multidrug resistance-associated protein 1, 3 (mrp1, 3), abc-transoprter, putative [Ricinus communis]
Gorai.013G205700.1|PACid:26786284	-0.904578	0.590835	K12890|1|3e-79|293|pop:POPTR_773626|splicing factor, arginine/serine-rich 1/9	-	GO:0005488//binding	-	gi|224123080|ref|XP_002318990.1|/2.66774e-78/predicted protein [Populus trichocarpa]
Gorai.009G096400.1|PACid:26761906	0.794292	0.327619	K08081|1|3e-109|392|gmx:100799534|tropine dehydrogenase [EC:1.1.1.206]	-	GO:0016616//oxidoreductase activity, acting on the CH-OH group of donors, NAD or NADP as acceptor	GO:0008152//metabolic process	gi|158828241|gb|ABW81118.1|/6.63017e-110/putative tropinone reductase [Boechera divaricarpa]
Gorai.003G009600.1|PACid:26799550	4.22477	0.243279	-	-	-	-	gi|224133706|ref|XP_002327660.1|/1.27442e-48/predicted protein [Populus trichocarpa]
Gorai.003G038700.1|PACid:26797399	0.0221731	0.206668	-	-	-	-	gi|224096191|ref|XP_002310568.1|/2.51183e-103/predicted protein [Populus trichocarpa]
Gorai.006G059300.1|PACid:26831799	-0.300103	0.358036	-	-	-	-	gi|255567850|ref|XP_002524903.1|/1.09605e-45/hypothetical protein RCOM_0725510 [Ricinus communis]
Gorai.013G205200.1|PACid:26787282	-5.92959	0.371813	K08065|1|9e-33|136|zma:100285917|nuclear transcription Y subunit beta;K02326|4|2e-07|52.4|smo:SELMODRAFT_115079|DNA polymerase epsilon subunit 3 [EC:2.7.7.7]	GO:0043231//intracellular membrane-bounded organelle	GO:0003677//DNA binding	GO:0006351//transcription, DNA-dependent	gi|225450863|ref|XP_002280365.1|/2.14015e-46/PREDICTED: nuclear transcription factor Y subunit B-5 [Vitis vinifera]
Gorai.N017200.1|PACid:26791585	0.696111	0.308029	K09264|1|1e-104|377|pop:POPTR_758707|MADS-box transcription factor, plant	GO:0043231//intracellular membrane-bounded organelle	GO:0003677//DNA binding;GO:0001071//nucleic acid binding transcription factor activity	GO:0006351//transcription, DNA-dependent	gi|194718219|gb|ACF93432.1|/2.52905e-130/MADS10 [Gossypium hirsutum]
Gorai.009G188800.1|PACid:26765545	0.354019	0.388349	K11450|1|0.0|1143|pop:POPTR_550801|lysine-specific histone demethylase 1 [EC:1.-.-.-]	GO:0043231//intracellular membrane-bounded organelle	GO:0016641//oxidoreductase activity, acting on the CH-NH2 group of donors, oxygen as acceptor	GO:0034968//histone lysine methylation;GO:0006476//protein deacetylation;GO:0009908//flower development;GO:0048513//organ development	gi|224061919|ref|XP_002300664.1|/0/predicted protein [Populus trichocarpa]
Gorai.008G297200.12|PACid:26819078	6.63157	0.467188	K04392|1|2e-66|248|rcu:RCOM_1511880|Ras-related C3 botulinum toxin substrate 1	GO:0044464//cell part	GO:0032561//guanyl ribonucleotide binding	GO:0035556//intracellular signal transduction	gi|345104379|gb|AEN71011.1|/4.59416e-66/small GTPase RacA [Gossypium thurberi]
Gorai.001G133800.2|PACid:26820428	-5.86321	0.362559	K01114|1|0.0|644|pop:POPTR_878745|phospholipase C [EC:3.1.4.3]	-	GO:0016787//hydrolase activity	-	gi|224105977|ref|XP_002314000.1|/0/predicted protein [Populus trichocarpa]
Gorai.011G116800.5|PACid:26810108	1.68848	0.303281	-	GO:0043231//intracellular membrane-bounded organelle	-	-	gi|225463179|ref|XP_002269851.1|/2.0872e-73/PREDICTED: UPF0760 protein C2orf29-like [Vitis vinifera]
Gorai.006G154400.1|PACid:26829842	0.492388	0.419281	K11099|1|4e-39|157|vvi:100247783|small nuclear ribonucleoprotein G	GO:0030529//ribonucleoprotein complex;GO:0031981//nuclear lumen	GO:0005488//binding	-	gi|225440849|ref|XP_002282193.1|/4.87027e-38/PREDICTED: probable small nuclear ribonucleoprotein G [Vitis vinifera]
Gorai.004G115600.3|PACid:26775629	1.113	0.251215	K15119|1|8e-122|434|rcu:RCOM_1580610|solute carrier family 25, member 39/40	GO:0019866//organelle inner membrane;GO:0031224//intrinsic to membrane	GO:0034593//phosphatidylinositol bisphosphate phosphatase activity	GO:0046907//intracellular transport	gi|255545064|ref|XP_002513593.1|/8.34092e-121/mitochondrial carrier protein, putative [Ricinus communis]
Gorai.009G309700.1|PACid:26763545	6.49156	0.448015	-	-	-	-	-
Gorai.005G043500.6|PACid:26804923	0.0861752	0.193932	-	GO:0009526//plastid envelope;GO:0009532//plastid stroma	-	-	gi|224111160|ref|XP_002315766.1|/1.40491e-110/predicted protein [Populus trichocarpa]
Gorai.001G153600.1|PACid:26820754	-0.498594	0.456361	K09667|1|2e-08|59.3|zma:100381672|polypeptide N-acetylglucosaminyltransferase [EC:2.4.1.-]	GO:0016020//membrane;GO:0043231//intracellular membrane-bounded organelle	-	-	gi|225470942|ref|XP_002264247.1|/0/PREDICTED: nephrocystin-3 [Vitis vinifera]
Gorai.007G017800.1|PACid:26779987	0.215727	0.282736	-	-	-	-	-
Gorai.005G193400.7|PACid:26805449	4.39203	0.248421	-	GO:0009526//plastid envelope	GO:0016740//transferase activity	-	gi|225424077|ref|XP_002283677.1|/6.69436e-146/PREDICTED: uncharacterized protein LOC100264619 [Vitis vinifera]
Gorai.010G083500.1|PACid:26758577	3.23803	0.219884	-	GO:0043231//intracellular membrane-bounded organelle	-	-	gi|255546121|ref|XP_002514120.1|/0/conserved hypothetical protein [Ricinus communis]
Gorai.008G103600.1|PACid:26818988	-0.444286	0.234199	K00423|1|3e-174|610|vvi:100251280|L-ascorbate oxidase [EC:1.10.3.3]	-	GO:0046914//transition metal ion binding;GO:0016682//oxidoreductase activity, acting on diphenols and related substances as donors, oxygen as acceptor	GO:0008152//metabolic process	gi|19911587|dbj|BAB86897.1|/0/syringolide-induced protein B13-1-1 [Glycine max]
Gorai.011G031000.1|PACid:26811405	0.960275	0.427268	K08498|1|3e-70|199|aly:ARALYDRAFT_473066|syntaxin 6;K08500|3|5e-64|179|osa:4324558|syntaxin of plants SYP6;K08503|5|2e-06|51.6|aly:ARALYDRAFT_477131|syntaxin of plants SYP5	GO:0005798//Golgi-associated vesicle	-	GO:0016044//cellular membrane organization;GO:0016192//vesicle-mediated transport;GO:0015031//protein transport	gi|224079159|ref|XP_002305773.1|/7.21347e-81/predicted protein [Populus trichocarpa]
Gorai.002G104800.1|PACid:26792574	-0.108609	0.275559	K09571|1|4e-11|67.0|pop:POPTR_711545|FK506-binding protein 4/5 [EC:5.2.1.8]	-	-	-	gi|255583210|ref|XP_002532370.1|/1.35891e-75/heat shock protein 70 (HSP70)-interacting protein, putative [Ricinus communis]
Gorai.008G013600.1|PACid:26816620	-0.296927	0.340713	-	-	-	-	gi|225428326|ref|XP_002283053.1|/2.38663e-42/PREDICTED: uncharacterized protein LOC100243457 [Vitis vinifera]
Gorai.013G007800.1|PACid:26787763	0.640503	0.242371	-	-	-	GO:0050896//response to stimulus	gi|224139892|ref|XP_002323327.1|/2.06736e-123/predicted protein [Populus trichocarpa]
Gorai.N000900.1|PACid:26778000	-5.06353	0.282413	K14432|1|3e-08|56.6|zma:100193967|ABA responsive element binding factor	-	-	-	gi|255567190|ref|XP_002524576.1|/2.20918e-20/hypothetical protein RCOM_1211780 [Ricinus communis]
Gorai.010G223500.2|PACid:26758124	1.41047	0.245298	K15813|1|0.0|1120|vvi:100259856|beta-amyrin synthase [EC:5.4.99.39];K15822|4|0.0|1031|ath:AT1G78955|camelliol C synthase [EC:5.4.99.38]	-	GO:0031559//oxidosqualene cyclase activity	-	gi|255572809|ref|XP_002527337.1|/0/Cycloartenol synthase, putative [Ricinus communis]
Gorai.009G181900.1|PACid:26765716	-0.913226	0.557937	-	-	-	-	gi|118489981|gb|ABK96787.1|/5.16511e-44/unknown [Populus trichocarpa x Populus deltoides]
Gorai.004G050300.1|PACid:26772816	-5.84863	0.361969	-	-	-	-	gi|224128304|ref|XP_002320294.1|/9.41133e-73/predicted protein [Populus trichocarpa]
Gorai.009G131800.1|PACid:26767463	6.23343	0.411988	-	-	-	-	gi|359478179|ref|XP_002267828.2|/1.02322e-11/PREDICTED: uncharacterized protein LOC100252444 [Vitis vinifera]
Gorai.013G242200.2|PACid:26790287	-0.781518	0.222139	K15404|1|2e-100|365|ath:AT1G02205|aldehyde decarbonylase [EC:4.1.99.5]	GO:0031224//intrinsic to membrane	GO:0046914//transition metal ion binding;GO:0003824//catalytic activity	GO:0006633//fatty acid biosynthetic process;GO:0007275//multicellular organismal development;GO:0003006//developmental process involved in reproduction	gi|225445726|ref|XP_002270946.1|/0/PREDICTED: protein WAX2 isoform 2 [Vitis vinifera]
Gorai.005G073500.1|PACid:26804998	1.15336	0.630153	K08237|1|2e-54|211|pop:POPTR_731288|hydroquinone glucosyltransferase [EC:2.4.1.218]	-	GO:0016757//transferase activity, transferring glycosyl groups	-	gi|224102589|ref|XP_002334159.1|/1.04357e-118/predicted protein [Populus trichocarpa]
Gorai.008G294800.3|PACid:26814798	3.94968	0.234644	-	GO:0034357;GO:0043231//intracellular membrane-bounded organelle	-	GO:0000302//response to reactive oxygen species	gi|255540691|ref|XP_002511410.1|/0/EXECUTER1 protein, chloroplast precursor, putative [Ricinus communis]
Gorai.011G034100.1|PACid:26810018	0.394384	0.46827	K02982|1|2e-69|258|ath:ArthCp061|small subunit ribosomal protein S3	GO:0030529//ribonucleoprotein complex;GO:0009536//plastid	GO:0003723//RNA binding;GO:0005198//structural molecule activity	GO:0010467//gene expression	gi|325210966|ref|YP_004286042.1|/1.09105e-74/ribosomal protein S3 [Gossypium thurberi]
Gorai.007G174200.1|PACid:26780426	-0.172289	0.274934	K12617|1|0.0|875|vvi:100255521|DNA topoisomerase 2-associated protein PAT1	-	-	-	gi|225465743|ref|XP_002264820.1|/0/PREDICTED: uncharacterized protein LOC100255521 [Vitis vinifera]
Gorai.009G046600.1|PACid:26765844	1.38913	0.692902	K04345|1|2e-26|118|ath:AT2G20050|protein kinase A [EC:2.7.11.11];K14497|5|7e-25|112|pop:POPTR_659641|protein phosphatase 2C [EC:3.1.3.16]	-	GO:0016787//hydrolase activity	-	gi|225429446|ref|XP_002276954.1|/4.88249e-130/PREDICTED: probable protein phosphatase 2C 72-like [Vitis vinifera]
Gorai.005G128800.3|PACid:26804148	-3.14733	0.21982	K14844|1|7e-10|65.1|rcu:RCOM_0682660|pumilio homology domain family member 6	GO:0043231//intracellular membrane-bounded organelle	GO:0003723//RNA binding	-	gi|225443381|ref|XP_002266669.1|/0/PREDICTED: pumilio homolog 5 [Vitis vinifera]
Gorai.010G118300.5|PACid:26759971	2.05472	0.625046	K13424|1|2e-10|64.3|ath:AT2G38470|WRKY transcription factor 33	-	-	-	gi|41057633|gb|AAR98818.1|/1.30484e-96/transcription factor WRKY1 [Gossypium arboreum]
Gorai.008G198300.1|PACid:26812676	0.746689	0.489346	-	GO:0044444//cytoplasmic part;GO:0043231//intracellular membrane-bounded organelle	GO:0016863//intramolecular oxidoreductase activity, transposing C=C bonds;GO:0005488//binding;GO:0008238//exopeptidase activity	GO:0019538//protein metabolic process	gi|298204759|emb|CBI25257.3|/2.01439e-67/unnamed protein product [Vitis vinifera]
Gorai.012G112700.1|PACid:26827575	-1.08895	0.605109	K02634|1|2e-90|330|vvi:4025050|apocytochrome f	GO:0009534//chloroplast thylakoid;GO:0016021//integral to membrane	GO:0005506//iron ion binding	GO:0051234//establishment of localization;GO:0006091//generation of precursor metabolites and energy	gi|326457052|gb|ADZ74316.1|/4.54837e-95/cytochrome f [Gossypium anomalum]
Gorai.008G092700.1|PACid:26815573	-0.0113863	0.188512	K16052|1|4e-144|510|ppp:PHYPADRAFT_129972|MscS family membrane protein YnaI	GO:0031967;GO:0009536//plastid	GO:0015075//ion transmembrane transporter activity	GO:0006996//organelle organization	gi|255586028|ref|XP_002533682.1|/0/conserved hypothetical protein [Ricinus communis]
Gorai.005G039200.3|PACid:26805537	4.42761	0.250677	-	GO:0009526//plastid envelope;GO:0031224//intrinsic to membrane	-	-	gi|225433391|ref|XP_002285620.1|/7.70379e-131/PREDICTED: GDT1-like protein 2, chloroplastic [Vitis vinifera]
Gorai.007G278500.1|PACid:26782662	0.70529	0.412867	K11275|1|8e-07|51.2|vvi:100247613|histone H1/5	-	-	-	gi|30420974|gb|AAP31307.1|/2.35635e-07/histone H1 [Lens nigricans]
Gorai.011G133000.1|PACid:26809540	-0.632289	0.326138	-	-	-	-	-
Gorai.009G099700.1|PACid:26769797	0.0875805	0.249051	-	-	-	-	gi|225434972|ref|XP_002283955.1|/8.12869e-55/PREDICTED: uncharacterized protein At3g17950 [Vitis vinifera]
Gorai.006G233200.2|PACid:26830584	-5.45309	0.31656	K01653|1|1e-78|291|vvi:100261174|acetolactate synthase I/III small subunit [EC:2.2.1.6]	GO:0009536//plastid	-	GO:0008152//metabolic process	gi|225434187|ref|XP_002279286.1|/1.4293e-77/PREDICTED: uncharacterized protein LOC100261174 [Vitis vinifera]
Gorai.009G366500.1|PACid:26763712	-0.502694	0.429102	-	GO:0016020//membrane	GO:0004497//monooxygenase activity	GO:0043623//cellular protein complex assembly;GO:0008152//metabolic process	gi|224092570|ref|XP_002309666.1|/0/predicted protein [Populus trichocarpa]
Gorai.002G177200.1|PACid:26794426	1.42035	0.704713	-	-	-	-	-
Gorai.011G057600.5|PACid:26807226	0.805679	0.251203	K08064|1|3e-22|103|sbi:SORBI_01g045500|nuclear transcription factor Y, alpha	-	-	GO:0010467//gene expression	gi|351727963|ref|NP_001235387.1|/5.92924e-45/CCAAT-binding transcription factor family protein [Glycine max]
Gorai.013G137100.1|PACid:26791170	-0.781246	0.377522	K13457|1|4e-52|204|pop:POPTR_755797|disease resistance protein RPM1	-	-	-	gi|255582947|ref|XP_002532244.1|/2.41291e-90/Disease resistance protein RPM1, putative [Ricinus communis]
Gorai.005G038300.1|PACid:26804819	-2.03879	0.561517	K00799|1|1e-19|92.8|pop:POPTR_726022|glutathione S-transferase [EC:2.5.1.18]	-	GO:0016829//lyase activity	-	gi|283136100|gb|ADB11369.1|/1.6896e-22/tau class glutathione transferase GSTU43 [Populus trichocarpa]
Gorai.007G355100.1|PACid:26779310	-1.27785	0.281626	-	-	-	-	gi|147815950|emb|CAN61658.1|/1.1838e-53/hypothetical protein VITISV_040310 [Vitis vinifera]
Gorai.006G020200.1|PACid:26834049	0.523663	0.445285	-	-	-	-	-
Gorai.011G014800.1|PACid:26811442	-0.317907	0.232406	K03327|1|0.0|741|rcu:RCOM_0905040|multidrug resistance protein, MATE family	GO:0031090//organelle membrane	GO:0015291//secondary active transmembrane transporter activity	GO:0015893//drug transport	gi|359483373|ref|XP_002273739.2|/0/PREDICTED: protein TRANSPARENT TESTA 12 [Vitis vinifera]
Gorai.008G297200.6|PACid:26819072	-5.19262	0.293188	K04392|1|6e-98|354|pop:POPTR_834324|Ras-related C3 botulinum toxin substrate 1	GO:0044464//cell part	GO:0032561//guanyl ribonucleotide binding	GO:0035556//intracellular signal transduction	gi|345104379|gb|AEN71011.1|/6.0192e-100/small GTPase RacA [Gossypium thurberi]
Gorai.007G167100.1|PACid:26785702	-0.0539489	0.20023	K13424|1|1e-61|235|vvi:100243352|WRKY transcription factor 33	-	GO:0046914//transition metal ion binding;GO:0001071//nucleic acid binding transcription factor activity	GO:0006355//regulation of transcription, DNA-dependent;GO:0007165//signal transduction	gi|259121369|gb|ACV92004.1|/1.98197e-104/WRKY transcription factor 2 [(Populus tomentosa x P. bolleana) x P. tomentosa]
Gorai.008G053600.2|PACid:26814211	-4.01194	0.236767	K01868|1|0.0|927|vvi:100258303|threonyl-tRNA synthetase [EC:6.1.1.3]	GO:0016020//membrane;GO:0030312//external encapsulating structure;GO:0009536//plastid	GO:0004812//aminoacyl-tRNA ligase activity;GO:0032559	GO:0006418//tRNA aminoacylation for protein translation	gi|225461914|ref|XP_002265484.1|/0/PREDICTED: threonyl-tRNA synthetase, mitochondrial-like [Vitis vinifera]
Gorai.011G222900.1|PACid:26808395	1.6283	0.276606	K05279|1|4e-83|306|rcu:RCOM_0596300|flavonol 3-O-methyltransferase [EC:2.1.1.76];K13066|2|2e-82|304|pop:POPTR_824484|caffeic acid 3-O-methyltransferase [EC:2.1.1.68]	-	GO:0008168//methyltransferase activity	-	gi|359493096|ref|XP_002270704.2|/2.56931e-90/PREDICTED: caffeic acid 3-O-methyltransferase-like isoform 2 [Vitis vinifera]
Gorai.010G074200.2|PACid:26760330	-7.89587	0.642652	-	-	GO:0016787//hydrolase activity	-	gi|255557615|ref|XP_002519837.1|/6.93444e-21/leucine-rich repeat-containing protein, putative [Ricinus communis]
Gorai.004G253900.1|PACid:26776699	-0.00747587	0.203423	K15223|1|4e-15|78.6|gmx:100786835|upstream activation factor subunit UAF30	GO:0009536//plastid	-	-	gi|21593643|gb|AAM65610.1|/6.31911e-28/unknown [Arabidopsis thaliana]
Gorai.009G143200.1|PACid:26763033	0.157703	0.302239	-	GO:0031224//intrinsic to membrane;GO:0005743//mitochondrial inner membrane	GO:0008320//protein transmembrane transporter activity	GO:0006605//protein targeting	gi|255560713|ref|XP_002521370.1|/2.87559e-58/Mitochondrial import inner membrane translocase subunit tim23, putative [Ricinus communis]
Gorai.008G293000.1|PACid:26815059	-1.40879	0.559689	-	GO:0043231//intracellular membrane-bounded organelle	GO:0005488//binding	GO:0006351//transcription, DNA-dependent;GO:0009630//gravitropism	gi|255587500|ref|XP_002534293.1|/7.72443e-119/nucleic acid binding protein, putative [Ricinus communis]
Gorai.005G218200.1|PACid:26806172	-0.132886	0.243609	K13416|1|0.0|957|rcu:RCOM_1534760|brassinosteroid insensitive 1-associated receptor kinase 1 [EC:2.7.10.1 2.7.11.1];K13418|5|0.0|869|vvi:100247683|somatic embryogenesis receptor kinase 1 [EC:2.7.10.1 2.7.11.1]	GO:0031224//intrinsic to membrane;GO:0032991//macromolecular complex;GO:0043231//intracellular membrane-bounded organelle	GO:0004871//signal transducer activity;GO:0016628//oxidoreductase activity, acting on the CH-CH group of donors, NAD or NADP as acceptor;GO:0005102//receptor binding;GO:0004713//protein tyrosine kinase activity;GO:0046983//protein dimerization activity;GO:0032559	GO:0006952//defense response;GO:0043401//steroid hormone mediated signaling pathway;GO:0040007//growth;GO:0002239//response to oomycetes;GO:0006464//cellular protein modification process	gi|327422167|gb|AEA76434.1|/0/somatic embryogenesis receptor-like kinase 2 protein [Gossypium hirsutum]
Gorai.006G273500.4|PACid:26833838	0.679039	0.276392	K08054|1|0.0|719|gmx:100802236|calnexin	GO:0042598;GO:0005618//cell wall;GO:0031090//organelle membrane;GO:0031224//intrinsic to membrane;GO:0009536//plastid	GO:0046872//metal ion binding;GO:0030246//carbohydrate binding;GO:0005515//protein binding	GO:0044267//cellular protein metabolic process	gi|356508884|ref|XP_003523183.1|/0/PREDICTED: calnexin homolog [Glycine max]
Gorai.004G091100.1|PACid:26776057	1.18855	0.605821	-	-	-	-	-
Gorai.011G243100.1|PACid:26808124	-4.99501	0.701867	-	-	-	-	-
Gorai.001G096000.1|PACid:26823129	-0.208952	0.341622	K13429|1|0.0|781|rcu:RCOM_1115620|chitin elicitor receptor kinase 1	-	GO:0004672//protein kinase activity;GO:0000166//nucleotide binding	GO:0043170	gi|255568675|ref|XP_002525309.1|/0/receptor protein kinase, putative [Ricinus communis]
Gorai.011G276100.1|PACid:26806807	-1.94098	0.294773	-	-	-	-	gi|357447713|ref|XP_003594132.1|/3.56403e-37/F-box/WD-40 repeat-containing protein [Medicago truncatula]
Gorai.008G247500.4|PACid:26813087	-0.10124	0.194244	K09597|1|8e-146|514|mtr:MTR_7g077800|signal peptide peptidase-like 2B [EC:3.4.23.-]	GO:0031224//intrinsic to membrane;GO:0043231//intracellular membrane-bounded organelle	GO:0004175//endopeptidase activity	GO:0019538//protein metabolic process	gi|224071926|ref|XP_002303595.1|/0/predicted protein [Populus trichocarpa]
Gorai.009G178600.2|PACid:26762148	5.01637	0.279168	K10761|1|0.0|685|vvi:100264494|tRNA(His) guanylyltransferase [EC:2.7.7.79]	-	-	-	gi|147819926|emb|CAN62815.1|/0/hypothetical protein VITISV_031884 [Vitis vinifera]
Gorai.007G133500.1|PACid:26784503	0.0124069	0.196135	K10767|1|1e-28|126|sbi:SORBI_06g033940|alkylated DNA repair protein alkB homolog 5 [EC:1.14.11.-];K10770|3|9e-08|57.0|ota:Ot13g02430|alkylated DNA repair protein alkB homolog 8 [EC:1.14.11.- 2.1.1.229]	-	-	GO:0009628//response to abiotic stimulus	gi|255567650|ref|XP_002524804.1|/0/conserved hypothetical protein [Ricinus communis]
Gorai.009G446100.1|PACid:26764638	-0.420253	0.339834	K14494|1|1e-63|242|pop:POPTR_645273|DELLA protein	-	-	GO:0006351//transcription, DNA-dependent	gi|224061151|ref|XP_002300358.1|/0/GRAS family transcription factor [Populus trichocarpa]
Gorai.005G056800.1|PACid:26805321	0.0614544	0.200248	-	-	-	-	gi|224107157|ref|XP_002314392.1|/0/predicted protein [Populus trichocarpa]
Gorai.007G210200.1|PACid:26782637	0.292619	0.315594	-	-	-	-	-
Gorai.009G448300.1|PACid:26763330	3.72661	0.229901	K13420|1|3e-59|228|pop:POPTR_1075175|LRR receptor-like serine/threonine-protein kinase FLS2 [EC:2.7.11.1]	-	-	-	gi|224121020|ref|XP_002318477.1|/1.6734e-103/predicted protein [Populus trichocarpa]
Gorai.008G056100.1|PACid:26817110	-6.43551	0.782349	K10717|1|0.0|837|rcu:RCOM_1725340|cytokinin trans-hydroxylase	GO:0031410//cytoplasmic vesicle	GO:0005506//iron ion binding;GO:0016634	GO:0008152//metabolic process	gi|255551354|ref|XP_002516723.1|/0/cytochrome P450, putative [Ricinus communis]
Gorai.001G268300.1|PACid:26820324	1.11726	0.39732	K00036|1|0.0|930|pop:POPTR_736146|glucose-6-phosphate 1-dehydrogenase [EC:1.1.1.49]	GO:0009536//plastid	GO:0016616//oxidoreductase activity, acting on the CH-OH group of donors, NAD or NADP as acceptor;GO:0000166//nucleotide binding	GO:0006098//pentose-phosphate shunt;GO:0010038//response to metal ion	gi|224140859|ref|XP_002323796.1|/0/predicted protein [Populus trichocarpa]
Gorai.002G129000.2|PACid:26796466	0.0516686	0.199785	-	GO:0043231//intracellular membrane-bounded organelle	-	-	gi|224056911|ref|XP_002299085.1|/5.1831e-24/predicted protein [Populus trichocarpa]
Gorai.001G056100.1|PACid:26821271	-6.98883	0.516976	K14488|1|2e-38|156|rcu:RCOM_1505070|SAUR family protein	-	-	-	gi|255540139|ref|XP_002511134.1|/1.79259e-37/calmodulin binding protein, putative [Ricinus communis]
Gorai.013G057200.1|PACid:26790427	-2.19058	0.300863	-	GO:0031410//cytoplasmic vesicle	-	-	gi|224141189|ref|XP_002323957.1|/0/predicted protein [Populus trichocarpa]
Gorai.008G191900.2|PACid:26816987	1.24303	0.301031	-	GO:0005789//endoplasmic reticulum membrane	-	GO:0048193//Golgi vesicle transport;GO:0006605//protein targeting	gi|225456727|ref|XP_002268222.1|/0/PREDICTED: RINT1-like protein-like [Vitis vinifera]
Gorai.007G313200.1|PACid:26783199	-4.33482	0.246154	K13417|1|2e-50|199|ath:AT2G13790|somatic embryogenesis receptor kinase 4 [EC:2.7.10.1 2.7.11.1];K13416|2|9e-50|196|rcu:RCOM_1534760|brassinosteroid insensitive 1-associated receptor kinase 1 [EC:2.7.10.1 2.7.11.1];K04733|5|3e-49|195|smo:SELMODRAFT_230241|interleukin-1 receptor-associated kinase 4 [EC:2.7.11.1]	-	GO:0005488//binding;GO:0004672//protein kinase activity	GO:0009987//cellular process	gi|255542171|ref|XP_002512149.1|/0/BRASSINOSTEROID INSENSITIVE 1-associated receptor kinase 1 precursor, putative [Ricinus communis]
Gorai.013G129500.1|PACid:26785997	0.161617	0.238716	-	GO:0009536//plastid	-	-	gi|225450585|ref|XP_002282109.1|/0/PREDICTED: uncharacterized protein LOC100264846 [Vitis vinifera]
Gorai.007G209400.1|PACid:26784490	1.25859	0.355347	-	-	-	-	gi|225468147|ref|XP_002267660.1|/1.60682e-94/PREDICTED: cell division cycle-associated 7-like protein-like [Vitis vinifera]
Gorai.004G268800.3|PACid:26777785	-0.876897	0.249896	-	-	-	-	gi|359494685|ref|XP_002263696.2|/1.68373e-122/PREDICTED: DCN1-like protein 2-like [Vitis vinifera]
Gorai.006G150200.1|PACid:26829425	0.388341	0.339661	K08488|1|4e-30|129|ath:AT1G32270|syntaxin 7	GO:0016020//membrane;GO:0009536//plastid	-	GO:0010260//organ senescence;GO:0006952//defense response;GO:0002252;GO:0051707//response to other organism	gi|255583568|ref|XP_002532540.1|/8.24918e-67/syntaxin, plant, putative [Ricinus communis]
Gorai.003G057500.1|PACid:26799898	0.600952	0.513523	-	-	-	-	gi|225454690|ref|XP_002270236.1|/0/PREDICTED: F-box/kelch-repeat protein At5g60570 [Vitis vinifera]
Gorai.013G008300.1|PACid:26788930	0.075135	0.210699	K13424|1|3e-10|63.9|pop:POPTR_663578|WRKY transcription factor 33;K13426|3|3e-10|63.9|pop:POPTR_646672|WRKY transcription factor 29	-	-	GO:0010467//gene expression	gi|224126607|ref|XP_002319879.1|/1.87358e-50/predicted protein [Populus trichocarpa]
Gorai.011G202500.2|PACid:26811186	5.98656	0.378632	-	-	-	-	gi|296083215|emb|CBI22851.3|/1.31376e-35/unnamed protein product [Vitis vinifera]
Gorai.001G100900.1|PACid:26819437	-1.61905	0.443712	-	GO:0016020//membrane;GO:0030312//external encapsulating structure	GO:0003779//actin binding	GO:0007010//cytoskeleton organization	gi|255583387|ref|XP_002532454.1|/0/conserved hypothetical protein [Ricinus communis]
Gorai.007G197800.1|PACid:26782363	-1.28405	0.506576	-	-	-	-	-
Gorai.001G152100.1|PACid:26824587	0.823677	0.515564	K00963|1|2e-09|59.7|pop:POPTR_1096954|UTP--glucose-1-phosphate uridylyltransferase [EC:2.7.7.9]	GO:0044424//intracellular part	GO:0016779//nucleotidyltransferase activity	GO:0008152//metabolic process	gi|255565956|ref|XP_002523966.1|/1.44185e-11/utp-glucose-1-phosphate uridylyltransferase, putative [Ricinus communis]
Gorai.008G215100.1|PACid:26814801	-1.23634	0.327127	K08150|1|6e-41|167|vvi:100268023|MFS transporter, SP family, solute carrier family 2 (myo-inositol transporter), member 13	GO:0031224//intrinsic to membrane	GO:0016628//oxidoreductase activity, acting on the CH-CH group of donors, NAD or NADP as acceptor;GO:0005402//cation:sugar symporter activity	GO:0008152//metabolic process;GO:0071702	gi|1708191|sp|Q07423.1|HEX6_RICCO/0/RecName: Full=Hexose carrier protein HEX6
Gorai.004G214200.1|PACid:26774238	-2.90629	0.360112	K13118|1|2e-16|85.5|cre:CHLREDRAFT_17930|protein DGCR14;K06694|4|7e-16|83.6|sbi:SORBI_01g007540|26S proteasome non-ATPase regulatory subunit 10	-	-	-	gi|224064778|ref|XP_002301558.1|/8.86469e-147/predicted protein [Populus trichocarpa]
Gorai.007G306300.1|PACid:26779354	-0.260406	0.268618	K15336|1|2e-64|245|vvi:100259391|tRNA (cytosine38-C5)-methyltransferase [EC:2.1.1.204]	-	-	-	gi|224123734|ref|XP_002330195.1|/0/predicted protein [Populus trichocarpa]
Gorai.011G206100.1|PACid:26811950	-0.947376	0.305369	K02866|1|3e-112|402|vvi:100262228|large subunit ribosomal protein L10e	GO:0030529//ribonucleoprotein complex	GO:0005198//structural molecule activity	GO:0010467//gene expression	gi|225434307|ref|XP_002264609.1|/2.71792e-111/PREDICTED: 60S ribosomal protein L10 [Vitis vinifera]
Gorai.011G220100.1|PACid:26808450	-0.321339	0.26424	K03002|1|0.0|1791|gmx:100812761|DNA-directed RNA polymerase I subunit RPA2 [EC:2.7.7.6]	GO:0043231//intracellular membrane-bounded organelle	GO:0034062//RNA polymerase activity;GO:0003676//nucleic acid binding;GO:0001882//nucleoside binding	GO:0010467//gene expression	gi|356548837|ref|XP_003542805.1|/0/PREDICTED: DNA-directed RNA polymerase I subunit RPA2-like [Glycine max]
Gorai.009G271800.1|PACid:26767746	0.859833	0.436916	K08900|1|3e-156|549|pop:POPTR_550987|mitochondrial chaperone BCS1;K13120|2|5e-117|419|vvi:100263357|protein FAM32A	-	GO:0000166//nucleotide binding	-	gi|255538722|ref|XP_002510426.1|/1.93371e-156/ATP binding protein, putative [Ricinus communis]
Gorai.008G031300.1|PACid:26815214	-0.169802	0.2728	K05236|1|0.0|2069|rcu:RCOM_1449180|coatomer protein complex, subunit alpha (xenin)	GO:0031461//cullin-RING ubiquitin ligase complex;GO:0030120//vesicle coat	GO:0005488//binding;GO:0004683//calmodulin-dependent protein kinase activity	GO:0048193//Golgi vesicle transport;GO:0015031//protein transport	gi|255543813|ref|XP_002512969.1|/0/coatomer alpha subunit, putative [Ricinus communis]
Gorai.006G201000.1|PACid:26830140	0.749948	0.265952	K14497|1|2e-81|301|rcu:RCOM_1579770|protein phosphatase 2C [EC:3.1.3.16]	-	GO:0016787//hydrolase activity	-	gi|255545018|ref|XP_002513570.1|/2.05325e-80/protein phosphatase 2c, putative [Ricinus communis]
Gorai.010G233100.1|PACid:26760223	3.05724	0.72528	K13065|1|5e-59|224|vvi:100265530|shikimate O-hydroxycinnamoyltransferase [EC:2.3.1.133]	-	-	-	gi|224142375|ref|XP_002324534.1|/4.41073e-61/hydroxycinnamoyl CoA shikimate/quinate hydroxycinnamoyltransferase [Populus trichocarpa]
Gorai.008G140900.1|PACid:26813403	0.450376	0.301401	K10728|1|2e-81|302|smo:SELMODRAFT_437359|topoisomerase (DNA) II binding protein 1	-	GO:0046872//metal ion binding	-	gi|147827541|emb|CAN62071.1|/0/hypothetical protein VITISV_036193 [Vitis vinifera]
Gorai.009G154200.1|PACid:26765269	-1.15562	0.251215	K11517|1|0.0|652|rcu:RCOM_0631490|(S)-2-hydroxy-acid oxidase [EC:1.1.3.15]	GO:0042579//microbody	GO:0016899//oxidoreductase activity, acting on the CH-OH group of donors, oxygen as acceptor;GO:0000166//nucleotide binding	GO:0009853//photorespiration	gi|366984550|gb|AEX09184.1|/0/glycolate oxidase [Gossypium hirsutum]
Gorai.005G091500.1|PACid:26802809	0.0248518	0.20713	K02952|1|2e-76|282|pop:POPTR_830202|small subunit ribosomal protein S13	GO:0030529//ribonucleoprotein complex	GO:0003676//nucleic acid binding;GO:0005198//structural molecule activity	GO:0010467//gene expression	gi|312985275|gb|ADR30788.1|/3.63297e-77/chloroplast 30S ribosomal protein S13 [Hevea brasiliensis]
Gorai.007G165100.1|PACid:26785361	-0.577726	0.408598	K00705|1|6e-06|52.0|osa:4344192|4-alpha-glucanotransferase [EC:2.4.1.25]	-	GO:0004519//endonuclease activity	GO:0009657//plastid organization;GO:0044238//primary metabolic process	gi|225447486|ref|XP_002267175.1|/0/PREDICTED: uncharacterized protein LOC100256290 [Vitis vinifera]
Gorai.013G085600.6|PACid:26786839	1.11971	0.260243	K10661|1|3e-08|57.0|ath:AT4G32670|E3 ubiquitin-protein ligase MARCH6 [EC:6.3.2.19]	-	GO:0046914//transition metal ion binding;GO:0019787//small conjugating protein ligase activity	GO:0032446//protein modification by small protein conjugation	gi|255562860|ref|XP_002522435.1|/1.22464e-86/membrane associated ring finger 1,8, putative [Ricinus communis]
Gorai.002G221500.3|PACid:26794577	5.09012	0.285062	-	-	-	-	gi|188509931|gb|ACD56620.1|/6.48421e-86/unknown predicted protein [Gossypioides kirkii]
Gorai.004G085900.2|PACid:26777321	-4.07862	0.238814	K14485|1|0.0|680|rcu:RCOM_0556140|transport inhibitor response 1	GO:0031461//cullin-RING ubiquitin ligase complex	GO:0042562//hormone binding;GO:0043178//alcohol binding;GO:0019787//small conjugating protein ligase activity	GO:0010102//lateral root morphogenesis;GO:0048437//floral organ development;GO:0009267//cellular response to starvation;GO:0032446//protein modification by small protein conjugation;GO:0019941//modification-dependent protein catabolic process;GO:0009755//hormone-mediated signaling pathway;GO:0009555//pollen development;GO:0009607//response to biotic stimulus	gi|109729860|gb|ABG46343.1|/0/transport inhibitor response 1 [Gossypium hirsutum]
Gorai.009G289100.1|PACid:26762772	-0.0744613	0.207419	-	-	-	GO:0051707//response to other organism;GO:0007165//signal transduction	gi|225466173|ref|XP_002263161.1|/2.97037e-48/PREDICTED: uncharacterized protein LOC100244374 [Vitis vinifera]
Gorai.013G158500.1|PACid:26788048	-0.365204	0.413844	K12160|1|5e-47|183|rcu:RCOM_0753100|small ubiquitin-related modifier	GO:0043231//intracellular membrane-bounded organelle	GO:0005488//binding	GO:0032446//protein modification by small protein conjugation;GO:0009408//response to heat;GO:0043392//negative regulation of DNA binding	gi|255577173|ref|XP_002529470.1|/6.43663e-46/conserved hypothetical protein [Ricinus communis]
Gorai.003G175100.1|PACid:26799191	-4.97706	0.276316	K09286|1|2e-35|147|aly:ARALYDRAFT_487996|EREBP-like factor	-	-	GO:0006351//transcription, DNA-dependent;GO:0003006//developmental process involved in reproduction;GO:0009832//plant-type cell wall biogenesis	gi|255587154|ref|XP_002534158.1|/2.56347e-49/DNA binding protein, putative [Ricinus communis]
Gorai.009G224800.2|PACid:26764679	5.26706	0.299596	K07374|1|0.0|728|rcu:RCOM_1584620|tubulin alpha	GO:0032991//macromolecular complex;GO:0015630//microtubule cytoskeleton	GO:0017111//nucleoside-triphosphatase activity;GO:0032561//guanyl ribonucleotide binding	GO:0043623//cellular protein complex assembly;GO:0009207;GO:0007017//microtubule-based process	gi|134035504|gb|ABO47740.1|/0/alpha-tubulin [Gossypium hirsutum]
Gorai.008G014900.1|PACid:26817425	5.40916	0.311199	-	-	GO:0043169//cation binding	GO:0006812//cation transport	gi|147769148|emb|CAN60769.1|/1.18236e-33/hypothetical protein VITISV_043918 [Vitis vinifera]
Gorai.005G229600.1|PACid:26801179	0.0222293	0.210595	K07374|1|0.0|840|rcu:RCOM_1584620|tubulin alpha	GO:0032991//macromolecular complex;GO:0015630//microtubule cytoskeleton	GO:0017111//nucleoside-triphosphatase activity;GO:0032561//guanyl ribonucleotide binding	GO:0043623//cellular protein complex assembly;GO:0009207;GO:0007017//microtubule-based process	gi|134035496|gb|ABO47736.1|/0/alpha-tubulin [Gossypium hirsutum]
Gorai.009G126200.1|PACid:26767001	-0.447977	0.40197	-	-	GO:0000989//transcription factor binding transcription factor activity	GO:0006351//transcription, DNA-dependent	gi|356558663|ref|XP_003547623.1|/0/PREDICTED: uncharacterized protein LOC100783762 [Glycine max]
Gorai.007G223100.1|PACid:26785342	-0.0657592	0.251897	K02898|1|9e-50|194|vvi:100242242|large subunit ribosomal protein L26e	GO:0031090//organelle membrane;GO:0015934//large ribosomal subunit;GO:0009536//plastid;GO:0031981//nuclear lumen	GO:0005198//structural molecule activity	GO:0006950//response to stress;GO:0010467//gene expression	gi|225439002|ref|XP_002284455.1|/8.8856e-49/PREDICTED: 60S ribosomal protein L26-1 isoform 1 [Vitis vinifera]
Gorai.007G283700.1|PACid:26785430	1.04978	0.643416	K01807|1|1e-105|380|rcu:RCOM_1427780|ribose 5-phosphate isomerase A [EC:5.3.1.6]	GO:0043231//intracellular membrane-bounded organelle	GO:0016861//intramolecular oxidoreductase activity, interconverting aldoses and ketoses	GO:0006098//pentose-phosphate shunt	gi|255542320|ref|XP_002512223.1|/1.15982e-104/ribose-5-phosphate isomerase, putative [Ricinus communis]
Gorai.012G036800.1|PACid:26825814	1.05816	0.547075	K12195|1|2e-73|273|pop:POPTR_558455|charged multivesicular body protein 6	GO:0010008//endosome membrane	-	-	gi|224083490|ref|XP_002307048.1|/2.17661e-72/predicted protein [Populus trichocarpa]
Gorai.001G142800.1|PACid:26823419	0.00442438	0.184417	K07025|1|7e-90|328|pop:POPTR_658536|putative hydrolase of the HAD superfamily	-	GO:0003824//catalytic activity	-	gi|224108057|ref|XP_002314706.1|/7.08727e-89/predicted protein [Populus trichocarpa]
Gorai.002G215800.1|PACid:26793067	0.302898	0.367926	-	GO:0009536//plastid	GO:0046914//transition metal ion binding;GO:0051540	GO:0031163;GO:0009657//plastid organization	gi|255576215|ref|XP_002529001.1|/1.51209e-90/Nitrogen fixation protein nifU, putative [Ricinus communis]
Gorai.010G237200.1|PACid:26759876	-1.52805	0.483065	-	-	GO:0001948//glycoprotein binding	GO:0051707//response to other organism	gi|224115456|ref|XP_002332139.1|/2.29856e-67/predicted protein [Populus trichocarpa]
Gorai.009G309100.2|PACid:26767716	-5.54071	0.326329	K03264|1|5e-91|239|vvi:100254404|translation initiation factor 6	-	GO:0043021//ribonucleoprotein complex binding;GO:0008135//translation factor activity, nucleic acid binding	GO:0042255//ribosome assembly;GO:0006412//translation	gi|225438420|ref|XP_002276166.1|/4.66934e-90/PREDICTED: eukaryotic translation initiation factor 6-2 isoform 1 [Vitis vinifera]
Gorai.002G056500.1|PACid:26794360	0.121628	0.294154	K11251|1|9e-62|233|rcu:RCOM_0897270|histone H2A	GO:0043231//intracellular membrane-bounded organelle;GO:0000785//chromatin	GO:0003676//nucleic acid binding	GO:0006952//defense response;GO:0009908//flower development;GO:0009266//response to temperature stimulus;GO:0034728//nucleosome organization	gi|255553037|ref|XP_002517561.1|/9.01836e-61/histone h2a, putative [Ricinus communis]
Gorai.010G109200.1|PACid:26760090	0.411634	0.446633	-	GO:0016020//membrane	-	-	gi|255551072|ref|XP_002516584.1|/0/conserved hypothetical protein [Ricinus communis]
Gorai.004G269500.1|PACid:26772166	0.397501	0.418957	K14488|1|1e-39|159|rcu:RCOM_1575070|SAUR family protein	-	-	GO:0009725//response to hormone stimulus	gi|255544640|ref|XP_002513381.1|/9.72285e-39/Indole-3-acetic acid-induced protein ARG7, putative [Ricinus communis]
Gorai.001G191200.5|PACid:26822384	3.48333	0.224881	K08869|1|0.0|936|osa:4346513|aarF domain-containing kinase;K13457|2|0.0|728|vvi:100252764|disease resistance protein RPM1	-	-	-	gi|359485845|ref|XP_002268128.2|/0/PREDICTED: uncharacterized protein sll1770-like [Vitis vinifera]
Gorai.007G238400.9|PACid:26779528	-0.921665	0.2973	-	-	-	-	gi|359497194|ref|XP_003635450.1|/3.20293e-52/PREDICTED: uncharacterized protein LOC100853798 [Vitis vinifera]
Gorai.005G186000.1|PACid:26805704	-0.34192	0.346653	K12858|1|3e-29|128|zma:100281521|ATP-dependent RNA helicase DDX23/PRP28 [EC:3.6.4.13];K14805|3|6e-29|127|mtr:MTR_7g057250|ATP-dependent RNA helicase DDX24/MAK5 [EC:3.6.4.13]	GO:0043231//intracellular membrane-bounded organelle	GO:0017111//nucleoside-triphosphatase activity;GO:0005488//binding	-	gi|225424754|ref|XP_002266408.1|/0/PREDICTED: DEAD-box ATP-dependent RNA helicase 22 [Vitis vinifera]
Gorai.007G336300.2|PACid:26784986	-0.767256	0.32379	-	GO:0016020//membrane	-	-	gi|255544664|ref|XP_002513393.1|/6.9564e-130/conserved hypothetical protein [Ricinus communis]
Gorai.006G098800.1|PACid:26832798	-2.11864	0.268618	K11498|1|2e-08|59.7|aly:ARALYDRAFT_478343|centromeric protein E;K10866|3|6e-07|54.7|vvi:100243413|DNA repair protein RAD50 [EC:3.6.-.-];K06636|4|1e-06|53.5|vvi:100263447|structural maintenance of chromosome 1;K09291|5|2e-06|53.1|mtr:MTR_2g063480|nucleoprotein TPR	GO:0044435;GO:0009507//chloroplast	GO:0005488//binding	-	gi|297743294|emb|CBI36161.3|/2.64351e-149/unnamed protein product [Vitis vinifera]
Gorai.009G089500.1|PACid:26765405	-0.217889	0.357891	-	-	-	-	gi|255565497|ref|XP_002523739.1|/2.74612e-44/conserved hypothetical protein [Ricinus communis]
Gorai.004G070000.4|PACid:26777547	5.44552	0.31656	K07874|1|1e-90|330|gmx:100813403|Ras-related protein Rab-1A	GO:0031410//cytoplasmic vesicle	GO:0032561//guanyl ribonucleotide binding	GO:0035556//intracellular signal transduction;GO:0006810//transport	gi|356568583|ref|XP_003552490.1|/9.47303e-90/PREDICTED: ras-related protein RABD2a-like [Glycine max]
Gorai.002G234200.1|PACid:26793295	0.121215	0.305542	K15455|1|5e-61|232|aly:ARALYDRAFT_319534|diphthamide biosynthesis protein 3	GO:0016020//membrane	-	-	gi|224091463|ref|XP_002309260.1|/2.09413e-93/predicted protein [Populus trichocarpa]
Gorai.002G210900.1|PACid:26796407	-0.206212	0.275883	-	-	-	-	gi|255581229|ref|XP_002531427.1|/0/conserved hypothetical protein [Ricinus communis]
Gorai.008G272900.1|PACid:26815497	-3.28152	0.738727	K00861|1|1e-13|74.7|vcn:VOLCADRAFT_103251|riboflavin kinase [EC:2.7.1.26];K07748|2|7e-07|52.4|rcu:RCOM_0707880|sterol-4alpha-carboxylate 3-dehydrogenase (decarboxylating) [EC:1.1.1.170]	GO:0031090//organelle membrane;GO:0043231//intracellular membrane-bounded organelle	-	-	gi|83284001|gb|ABC01908.1|/4.38606e-70/putative 24 kDa seed maturation protein-like protein [Solanum tuberosum]
Gorai.007G259600.1|PACid:26781246	-1.01923	0.498577	-	-	GO:0005488//binding;GO:0003824//catalytic activity	GO:0008152//metabolic process	gi|224146020|ref|XP_002325850.1|/2.25614e-110/predicted protein [Populus trichocarpa]
Gorai.007G068800.1|PACid:26784390	-0.246049	0.268017	K08235|1|1e-160|563|pop:POPTR_708892|xyloglucan:xyloglucosyl transferase [EC:2.4.1.207]	GO:0005576//extracellular region;GO:0030312//external encapsulating structure	GO:0016798//hydrolase activity, acting on glycosyl bonds;GO:0016758//transferase activity, transferring hexosyl groups	GO:0044042//glucan metabolic process	gi|254554080|gb|ACT67416.1|/1.05168e-162/xyloglucan endotransglycosylase [Shorea parvifolia subsp. parvifolia]
Gorai.013G197200.1|PACid:26790111	-0.0247611	0.204805	K03687|1|2e-104|377|rcu:RCOM_0845250|molecular chaperone GrpE	GO:0009532//plastid stroma;GO:0044429//mitochondrial part	GO:0042802//identical protein binding;GO:0030554//adenyl nucleotide binding;GO:0046914//transition metal ion binding;GO:0003824//catalytic activity	GO:0003006//developmental process involved in reproduction;GO:0044267//cellular protein metabolic process	gi|255580248|ref|XP_002530954.1|/1.74072e-103/Protein grpE, putative [Ricinus communis]
Gorai.007G104700.1|PACid:26784193	-1.33598	0.521545	-	GO:0016020//membrane;GO:0009536//plastid	-	-	gi|359489831|ref|XP_002276470.2|/0/PREDICTED: uncharacterized protein At5g41620-like [Vitis vinifera]
Gorai.001G275800.1|PACid:26819600	0.201865	0.35633	K14822|1|4e-40|162|vvi:100254991|rRNA-processing protein CGR1	-	-	-	gi|255543569|ref|XP_002512847.1|/1.38357e-53/conserved hypothetical protein [Ricinus communis]
Gorai.011G222500.1|PACid:26812232	-0.306287	0.241538	K01625|1|5e-19|92.8|cme:CMP292C|2-dehydro-3-deoxyphosphogluconate aldolase / 4-hydroxy-2-oxoglutarate aldolase [EC:4.1.2.14 4.1.3.16]	GO:0043231//intracellular membrane-bounded organelle	GO:0016832//aldehyde-lyase activity	-	gi|224057216|ref|XP_002299177.1|/1.75995e-67/predicted protein [Populus trichocarpa]
Gorai.013G183400.1|PACid:26787628	-7.03067	0.522985	-	-	-	-	-
Gorai.004G173600.1|PACid:26774111	-0.64353	0.251163	K14329|1|7e-40|163|ath:AT5G61160|agmatine coumaroyltransferase [EC:2.3.1.64 2.3.1.-];K15400|3|1e-13|76.3|osa:4350569|omega-hydroxypalmitate O-feruloyl transferase [EC:2.3.1.188];K13065|5|9e-11|66.6|zma:100279386|shikimate O-hydroxycinnamoyltransferase [EC:2.3.1.133]	-	GO:0016747//transferase activity, transferring acyl groups other than amino-acyl groups	-	gi|255544210|ref|XP_002513167.1|/4.84122e-121/Anthocyanin 5-aromatic acyltransferase, putative [Ricinus communis]
Gorai.004G249100.2|PACid:26773346	2.323	0.254413	-	-	-	-	gi|359488084|ref|XP_002266608.2|/0/PREDICTED: exportin-4-like [Vitis vinifera]
Gorai.007G254400.1|PACid:26780803	-1.74156	0.452295	K13754|1|0.0|687|rcu:RCOM_1321050|solute carrier family 24 (sodium/potassium/calcium exchanger), member 6	GO:0016020//membrane	GO:0015298//solute:cation antiporter activity	GO:0006811//ion transport	gi|255569430|ref|XP_002525682.1|/0/Sodium/potassium/calcium exchanger 6 precursor, putative [Ricinus communis]
Gorai.013G236100.1|PACid:26790821	0.312561	0.376429	K11366|1|0.0|869|vvi:100243788|ubiquitin carboxyl-terminal hydrolase 22/27/51 [EC:3.1.2.15]	-	GO:0046914//transition metal ion binding;GO:0016790//thiolester hydrolase activity;GO:0070011	GO:0019941//modification-dependent protein catabolic process	gi|359484748|ref|XP_003633155.1|/0/PREDICTED: ubiquitin carboxyl-terminal hydrolase 22-like [Vitis vinifera]
Gorai.010G155600.5|PACid:26757129	-0.929079	0.571806	-	-	-	GO:0034285;GO:0009746	gi|225443630|ref|XP_002279836.1|/3.66548e-18/PREDICTED: auxin-repressed 12.5 kDa protein isoform 1 [Vitis vinifera]
Gorai.002G086800.1|PACid:26795764	-0.762273	0.246865	-	GO:0055028//cortical microtubule	GO:0015631//tubulin binding	GO:0000902//cell morphogenesis;GO:0050879//multicellular organismal movement	gi|359494115|ref|XP_002281360.2|/0/PREDICTED: microtubule-associated protein TORTIFOLIA1-like [Vitis vinifera]
Gorai.001G166600.1|PACid:26824078	0.0832503	0.252094	K03881|1|4e-50|196|ath:ArthMp051|NADH-ubiquinone oxidoreductase chain 4 [EC:1.6.5.3]	GO:0031224//intrinsic to membrane;GO:0030964;GO:0005746//mitochondrial respiratory chain	GO:0050136//NADH dehydrogenase (quinone) activity	GO:0051234//establishment of localization;GO:0022904//respiratory electron transport chain	gi|296088220|emb|CBI35735.3|/3.67848e-56/unnamed protein product [Vitis vinifera]
Gorai.008G057000.1|PACid:26817609	-0.631488	0.323287	-	-	-	-	-
Gorai.003G145700.1|PACid:26800681	-4.78039	0.265194	K08235|1|1e-123|440|gmx:100776165|xyloglucan:xyloglucosyl transferase [EC:2.4.1.207]	GO:0005576//extracellular region;GO:0030312//external encapsulating structure	GO:0016798//hydrolase activity, acting on glycosyl bonds;GO:0016758//transferase activity, transferring hexosyl groups	GO:0044042//glucan metabolic process	gi|359806416|ref|NP_001241497.1|/1.42027e-122/uncharacterized protein LOC100776165 precursor [Glycine max]
Gorai.002G138700.1|PACid:26794698	-0.920834	0.494158	-	-	-	-	gi|242036241|ref|XP_002465515.1|/2.60358e-07/hypothetical protein SORBIDRAFT_01g040340 [Sorghum bicolor]
Gorai.008G110700.2|PACid:26816956	-0.377596	0.254963	K03115|1|2e-70|263|rcu:RCOM_0658550|casein kinase II subunit beta	GO:0043231//intracellular membrane-bounded organelle	GO:0004672//protein kinase activity	GO:0009648//photoperiodism;GO:0007623//circadian rhythm	gi|255571069|ref|XP_002526485.1|/1.97051e-69/casein kinase II beta chain, putative [Ricinus communis]
Gorai.001G069200.1|PACid:26821796	0.540182	0.515084	K09571|1|2e-33|141|pop:POPTR_711545|FK506-binding protein 4/5 [EC:5.2.1.8];K01802|3|2e-33|141|ath:AT5G48570|peptidylprolyl isomerase [EC:5.2.1.8]	GO:0016020//membrane	GO:0016859//cis-trans isomerase activity;GO:0005527//macrolide binding;GO:0005515//protein binding	GO:0048827//phyllome development;GO:0044267//cellular protein metabolic process	gi|225450073|ref|XP_002277668.1|/2.10614e-176/PREDICTED: 42 kDa peptidyl-prolyl isomerase isoform 2 [Vitis vinifera]
Gorai.003G000800.10|PACid:26798531	-4.59274	0.256472	K11446|1|3e-06|51.2|smo:SELMODRAFT_956|histone demethylase JARID1 [EC:1.14.11.-]	GO:0044464//cell part	GO:0003676//nucleic acid binding	-	gi|356538419|ref|XP_003537701.1|/9.39424e-68/PREDICTED: uncharacterized protein LOC100791081 [Glycine max]
Gorai.011G185600.2|PACid:26810889	-4.3118	0.24598	-	-	GO:0042578//phosphoric ester hydrolase activity	GO:0006351//transcription, DNA-dependent	gi|255551637|ref|XP_002516864.1|/1.89337e-154/phosphoric diester hydrolase, putative [Ricinus communis]
Gorai.011G290500.1|PACid:26807453	0.273924	0.251978	-	-	-	-	gi|359486375|ref|XP_002273745.2|/3.81272e-100/PREDICTED: uncharacterized protein LOC100255420 [Vitis vinifera]
Gorai.004G171900.1|PACid:26775473	0.319629	0.393751	-	-	-	-	gi|224055166|ref|XP_002298427.1|/6.84471e-146/predicted protein [Populus trichocarpa]
Gorai.002G235700.1|PACid:26792388	5.21201	0.293986	-	-	-	-	gi|224138346|ref|XP_002322791.1|/2.80372e-42/predicted protein [Populus trichocarpa]
Gorai.008G192500.1|PACid:26816392	-5.51046	0.323102	-	-	-	GO:0009639//response to red or far red light	gi|224124182|ref|XP_002330125.1|/1.10055e-57/predicted protein [Populus trichocarpa]
Gorai.012G079900.1|PACid:26827448	-1.31167	0.628898	K14207|1|6e-110|395|pop:POPTR_580719|solute carrier family 38 (sodium-coupled neutral amino acid transporter), member 2	GO:0031090//organelle membrane;GO:0031224//intrinsic to membrane	GO:0005275//amine transmembrane transporter activity	GO:0015837//amine transport	gi|255559605|ref|XP_002520822.1|/0/amino acid transporter, putative [Ricinus communis]
Gorai.006G163200.1|PACid:26831512	-4.39201	0.248421	K07213|1|2e-06|51.6|ppp:PHYPADRAFT_187462|copper chaperone	-	-	-	gi|356505250|ref|XP_003521405.1|/7.46029e-73/PREDICTED: uncharacterized protein LOC100792662 [Glycine max]
Gorai.005G043100.1|PACid:26802383	3.72929	0.229901	K11000|1|0.0|2159|mtr:MTR_4g078220|callose synthase [EC:2.4.1.-]	GO:0044464//cell part	GO:0016740//transferase activity	GO:0009860//pollen tube growth;GO:0006074//(1->3)-beta-D-glucan metabolic process;GO:0009555//pollen development	gi|357474347|ref|XP_003607458.1|/0/Callose synthase [Medicago truncatula]
Gorai.009G222300.1|PACid:26770328	-0.256195	0.36083	K13680|1|5e-117|420|smo:SELMODRAFT_230176|beta-mannan synthase [EC:2.4.1.32]	-	GO:0016759//cellulose synthase activity	-	gi|224067154|ref|XP_002302382.1|/0/predicted protein [Populus trichocarpa]
Gorai.011G035400.3|PACid:26810085	0.664509	0.251307	K01206|1|6e-15|79.7|ath:AT1G67830|alpha-L-fucosidase [EC:3.2.1.51];K00514|3|2e-13|74.3|rcu:RCOM_1428040|zeta-carotene desaturase [EC:1.3.5.6]	GO:0005576//extracellular region;GO:0043231//intracellular membrane-bounded organelle	GO:0016787//hydrolase activity	GO:0044238//primary metabolic process	gi|363807304|ref|NP_001242366.1|/2.30844e-117/uncharacterized protein LOC100800635 precursor [Glycine max]
Gorai.004G269300.1|PACid:26774040	0.0670319	0.22115	-	GO:0031410//cytoplasmic vesicle	-	-	gi|297839779|ref|XP_002887771.1|/0/hypothetical protein ARALYDRAFT_477087 [Arabidopsis lyrata subsp. lyrata]
Gorai.002G170600.1|PACid:26795716	1.05951	0.5276	K08243|1|1e-92|338|gmx:547911|6'-deoxychalcone synthase [EC:2.3.1.170];K00011|3|6e-70|262|ath:AT2G37790|aldehyde reductase [EC:1.1.1.21];K00002|4|9e-66|248|osa:4338987|alcohol dehydrogenase (NADP+) [EC:1.1.1.2];K00085|5|2e-48|191|ath:AT2G21260|aldose-6-phosphate reductase (NADPH2) [EC:1.1.1.200]	-	GO:0016747//transferase activity, transferring acyl groups other than amino-acyl groups	GO:0008152//metabolic process	gi|255561785|ref|XP_002521902.1|/1.26441e-138/aldo-keto reductase, putative [Ricinus communis]
Gorai.008G138100.1|PACid:26818122	0.143267	0.219774	K01051|1|1e-63|241|vvi:100246890|pectinesterase [EC:3.1.1.11]	GO:0005618//cell wall	GO:0016788//hydrolase activity, acting on ester bonds	-	gi|255548405|ref|XP_002515259.1|/1.04932e-106/pectinesterase, putative [Ricinus communis]
Gorai.010G179100.2|PACid:26758615	-4.03516	0.236842	-	-	GO:0004091//carboxylesterase activity;GO:0016298//lipase activity	GO:0009694//jasmonic acid metabolic process;GO:0051707//response to other organism	gi|255554945|ref|XP_002518510.1|/0/conserved hypothetical protein [Ricinus communis]
Gorai.013G022300.1|PACid:26790927	-2.50739	0.555802	-	-	-	-	gi|224100987|ref|XP_002312096.1|/1.90672e-87/predicted protein [Populus trichocarpa]
Gorai.006G029000.1|PACid:26833719	1.33765	0.531377	K05283|1|1e-14|79.3|aly:ARALYDRAFT_354960|phosphatidylinositol glycan, class W [EC:2.3.-.-];K15692|2|2e-08|58.2|cre:CHLREDRAFT_177524|E3 ubiquitin-protein ligase RNF13 [EC:6.3.2.19];K13148|4|4e-08|57.4|rcu:RCOM_0598050|integrator complex subunit 11 [EC:3.1.27.-]	-	GO:0046914//transition metal ion binding	-	gi|359488718|ref|XP_003633804.1|/9.31695e-114/PREDICTED: RING-H2 finger protein ATL46-like [Vitis vinifera]
Gorai.008G185600.3|PACid:26816515	5.14929	0.288451	K10525|1|5e-50|195|pop:POPTR_873764|allene oxide cyclase [EC:5.3.99.6]	GO:0009536//plastid	GO:0009975//cyclase activity	GO:0009694//jasmonic acid metabolic process	gi|357488341|ref|XP_003614458.1|/1.91608e-51/Allene oxide cyclase [Medicago truncatula]
Gorai.010G146400.1|PACid:26758901	-4.94014	0.275298	-	-	-	-	gi|359497017|ref|XP_003635398.1|/3.03434e-86/PREDICTED: cysteine-rich repeat secretory protein 38-like [Vitis vinifera]
Gorai.005G207600.1|PACid:26803204	2.93821	0.216859	K04733|1|2e-62|239|smo:SELMODRAFT_159261|interleukin-1 receptor-associated kinase 4 [EC:2.7.11.1];K13430|3|4e-56|218|zma:100283091|serine/threonine-protein kinase PBS1 [EC:2.7.11.1]	-	GO:0016301//kinase activity	-	gi|224146689|ref|XP_002326099.1|/0/predicted protein [Populus trichocarpa]
Gorai.007G080700.1|PACid:26779917	0.0511611	0.23019	-	GO:0031225//anchored to membrane;GO:0043231//intracellular membrane-bounded organelle	GO:0046914//transition metal ion binding	-	gi|319433443|gb|ADV57639.1|/7.56861e-76/copper binding protein 4 [Gossypium hirsutum]
Gorai.007G321600.1|PACid:26781252	0.0507595	0.199785	K10418|1|3e-14|76.3|cme:CMT356C|dynein light chain LC8-type	GO:0015630//microtubule cytoskeleton	-	GO:0009987//cellular process	gi|302143018|emb|CBI20313.3|/2.50151e-39/unnamed protein product [Vitis vinifera]
Gorai.005G199800.1|PACid:26801785	6.87669	0.501833	-	GO:0043231//intracellular membrane-bounded organelle	-	-	gi|359485406|ref|XP_002275156.2|/2.01161e-113/PREDICTED: reticulon-like protein B17-like [Vitis vinifera]
Gorai.006G031500.1|PACid:26833046	-4.9716	0.276235	K07870|1|8e-88|321|pop:POPTR_823621|Ras homolog gene family, member T1	GO:0031966//mitochondrial membrane	GO:0046872//metal ion binding;GO:0032561//guanyl ribonucleotide binding;GO:0003824//catalytic activity	GO:0035556//intracellular signal transduction;GO:0006996//organelle organization;GO:0034643//establishment of mitochondrion localization, microtubule-mediated;GO:0007275//multicellular organismal development;GO:0003006//developmental process involved in reproduction;GO:0000904//cell morphogenesis involved in differentiation	gi|224125274|ref|XP_002319545.1|/7.90329e-87/predicted protein [Populus trichocarpa]
Gorai.004G233600.1|PACid:26775048	-0.823131	0.266895	K14494|1|8e-18|90.1|ath:AT5G17490|DELLA protein	-	-	-	gi|224103891|ref|XP_002313234.1|/1.55556e-98/GRAS family transcription factor [Populus trichocarpa]
Gorai.007G121200.1|PACid:26778729	-1.67963	0.66145	K13424|1|9e-25|112|pop:POPTR_577093|WRKY transcription factor 33	-	-	-	gi|255548389|ref|XP_002515251.1|/5.97727e-92/WRKY transcription factor, putative [Ricinus communis]
Gorai.003G056300.1|PACid:26800175	0.193519	0.343657	K02144|1|0.0|800|pop:POPTR_823751|V-type H+-transporting ATPase 54 kD subunit [EC:3.6.3.14]	GO:0016471//vacuolar proton-transporting V-type ATPase complex;GO:0009536//plastid	GO:0019829//cation-transporting ATPase activity;GO:0005506//iron ion binding	GO:0006754//ATP biosynthetic process;GO:0015988//energy coupled proton transmembrane transport, against electrochemical gradient	gi|224124112|ref|XP_002319248.1|/0/predicted protein [Populus trichocarpa]
Gorai.003G060700.1|PACid:26798811	0.80441	0.248271	-	-	-	-	gi|24461860|gb|AAN62347.1|AF506028_14/7.17879e-29/CTV.20 [Citrus trifoliata]
Gorai.011G146500.1|PACid:26809101	0.944391	0.409501	K15336|1|1e-14|76.3|vvi:100259391|tRNA (cytosine38-C5)-methyltransferase [EC:2.1.1.204]	-	-	-	gi|224130936|ref|XP_002320961.1|/7.77096e-20/predicted protein [Populus trichocarpa]
Gorai.003G010600.1|PACid:26799252	0.537774	0.466107	-	-	-	-	gi|351726347|ref|NP_001238147.1|/1.50768e-72/uncharacterized protein LOC100306649 [Glycine max]
Gorai.004G165300.1|PACid:26775368	0.457301	0.277826	K09286|1|4e-33|139|vvi:100252531|EREBP-like factor	GO:0009536//plastid	GO:0003676//nucleic acid binding;GO:0001071//nucleic acid binding transcription factor activity	GO:0006351//transcription, DNA-dependent	gi|224137034|ref|XP_002327006.1|/6.63394e-53/AP2/ERF domain-containing transcription factor [Populus trichocarpa]
Gorai.011G160300.1|PACid:26809428	-0.30171	0.230526	-	GO:0031224//intrinsic to membrane	GO:0004553//hydrolase activity, hydrolyzing O-glycosyl compounds	GO:0006678//glucosylceramide metabolic process	gi|255554158|ref|XP_002518119.1|/0/conserved hypothetical protein [Ricinus communis]
Gorai.001G071200.3|PACid:26823369	-3.81377	0.232203	K00130|1|0.0|884|pop:POPTR_666405|betaine-aldehyde dehydrogenase [EC:1.2.1.8]	GO:0030312//external encapsulating structure	GO:0005488//binding;GO:0016620//oxidoreductase activity, acting on the aldehyde or oxo group of donors, NAD or NADP as acceptor	GO:0008152//metabolic process	gi|40850676|gb|AAR23816.2|/0/betaine-aldehyde dehydrogenase [Gossypium hirsutum]
Gorai.010G248500.1|PACid:26757623	-0.69846	0.245188	K11267|1|0.0|1903|rcu:RCOM_1065770|sister chromatid cohesion protein PDS5	GO:0009536//plastid	-	-	gi|147777785|emb|CAN75734.1|/0/hypothetical protein VITISV_030148 [Vitis vinifera]
Gorai.011G113200.2|PACid:26809629	6.32563	0.424631	-	-	-	-	gi|359497194|ref|XP_003635450.1|/6.60626e-49/PREDICTED: uncharacterized protein LOC100853798 [Vitis vinifera]
Gorai.005G145600.1|PACid:26803371	-0.247506	0.336457	-	-	-	-	gi|255562788|ref|XP_002522399.1|/3.50637e-113/conserved hypothetical protein [Ricinus communis]
Gorai.007G078300.1|PACid:26779273	0.0116575	0.188512	K08900|1|0.0|668|pop:POPTR_248199|mitochondrial chaperone BCS1	-	GO:0032559;GO:0016462//pyrophosphatase activity	-	gi|356572218|ref|XP_003554267.1|/0/PREDICTED: probable mitochondrial chaperone BCS1-B-like [Glycine max]
Gorai.006G270600.1|PACid:26829316	0.209641	0.251787	-	-	-	-	gi|224133858|ref|XP_002321678.1|/2.05753e-20/predicted protein [Populus trichocarpa]
Gorai.008G186400.1|PACid:26817535	1.23822	0.319377	K00001|1|1e-26|119|gmx:100787307|alcohol dehydrogenase [EC:1.1.1.1]	-	-	-	gi|222616325|gb|EEE52457.1|/1.51331e-123/hypothetical protein OsJ_34617 [Oryza sativa Japonica Group]
Gorai.008G257500.1|PACid:26814399	0.208075	0.335034	K05925|1|0.0|722|osa:4330284|mRNA (2'-O-methyladenosine-N6-)-methyltransferase [EC:2.1.1.62]	GO:0016604//nuclear body;GO:0009536//plastid	GO:0005488//binding;GO:0008757//S-adenosylmethionine-dependent methyltransferase activity	GO:0001510//RNA methylation;GO:0003006//developmental process involved in reproduction	gi|255555715|ref|XP_002518893.1|/0/N6-adenosine-methyltransferase 70 kDa subunit, putative [Ricinus communis]
Gorai.007G378100.1|PACid:26779055	-0.547653	0.417858	-	GO:0016020//membrane	-	-	gi|224139012|ref|XP_002322958.1|/0/predicted protein [Populus trichocarpa]
Gorai.003G088200.1|PACid:26797145	-1.4609	0.531666	K08057|1|2e-153|540|sbi:SORBI_03g042500|calreticulin	GO:0043231//intracellular membrane-bounded organelle	GO:0046872//metal ion binding;GO:0005515//protein binding	GO:0044267//cellular protein metabolic process	gi|217074662|gb|ACJ85691.1|/2.00642e-163/unknown [Medicago truncatula]
Gorai.004G170000.1|PACid:26773103	-2.79277	0.213707	K03013|1|1e-157|555|vvi:100258335|DNA-directed RNA polymerases I, II, and III subunit RPABC1;K13457|2|1e-52|207|rcu:RCOM_0742270|disease resistance protein RPM1	-	-	-	gi|147862409|emb|CAN81911.1|/0/hypothetical protein VITISV_042289 [Vitis vinifera]
Gorai.006G116700.1|PACid:26833213	-0.4773	0.418836	K14539|1|0.0|853|vvi:100258825|large subunit GTPase 1 [EC:3.6.1.-]	GO:0044464//cell part	GO:0032561//guanyl ribonucleotide binding	-	gi|225462438|ref|XP_002264570.1|/0/PREDICTED: large subunit GTPase 1 homolog [Vitis vinifera]
Gorai.003G066000.1|PACid:26799846	0.204873	0.287456	K14570|1|4e-143|506|rcu:RCOM_1153050|RNA exonuclease 1 [EC:3.1.-.-]	-	GO:0004527//exonuclease activity	GO:0010586//miRNA metabolic process	gi|255567879|ref|XP_002524917.1|/4.13917e-142/exonuclease, putative [Ricinus communis]
Gorai.006G025400.1|PACid:26831668	0.587598	0.361587	K03130|1|1e-10|66.2|mtr:MTR_3g106080|transcription initiation factor TFIID subunit 5	-	-	-	gi|224141357|ref|XP_002324039.1|/0/f-box family protein [Populus trichocarpa]
Gorai.005G060000.1|PACid:26803449	6.48254	0.446251	K14792|1|6e-20|93.6|vvi:100262322|rRNA biogenesis protein RRP5	GO:0016020//membrane;GO:0031981//nuclear lumen	GO:0005488//binding	-	gi|359481849|ref|XP_002276633.2|/8.60919e-19/PREDICTED: protein RRP5 homolog [Vitis vinifera]
Gorai.009G354400.1|PACid:26766865	-1.39816	0.371217	K00924|1|8e-18|89.7|ath:AT5G22850|[EC:2.7.1.-]	-	GO:0016787//hydrolase activity	GO:0008152//metabolic process	gi|356557010|ref|XP_003546811.1|/7.13439e-75/PREDICTED: probable aspartic protease At2g35615-like [Glycine max]
Gorai.006G203100.2|PACid:26831435	-4.57689	0.256252	K13254|1|8e-54|209|osa:4339999|spastin [EC:3.6.4.3]	GO:0031410//cytoplasmic vesicle	GO:0004175//endopeptidase activity;GO:0042623//ATPase activity, coupled;GO:0032559	GO:0019538//protein metabolic process	gi|224132668|ref|XP_002321379.1|/1.3311e-162/predicted protein [Populus trichocarpa]
Gorai.007G127600.1|PACid:26782332	1.02762	0.262667	K10798|1|0.0|808|vvi:100257212|poly [ADP-ribose] polymerase [EC:2.4.2.30]	GO:0043231//intracellular membrane-bounded organelle	GO:0016763//transferase activity, transferring pentosyl groups;GO:0005488//binding	GO:0006464//cellular protein modification process	gi|225437404|ref|XP_002268302.1|/0/PREDICTED: poly [ADP-ribose] polymerase 2-A-like [Vitis vinifera]
Gorai.009G056600.3|PACid:26768577	1.53925	0.372918	K00655|1|2e-110|397|vvi:100248458|1-acyl-sn-glycerol-3-phosphate acyltransferase [EC:2.3.1.51]	GO:0009526//plastid envelope	GO:0016411//acylglycerol O-acyltransferase activity	GO:0046471//phosphatidylglycerol metabolic process;GO:0003006//developmental process involved in reproduction	gi|297743651|emb|CBI36534.3|/1.91763e-109/unnamed protein product [Vitis vinifera]
Gorai.002G220500.1|PACid:26791677	-1.58024	0.349788	-	-	-	-	gi|255545548|ref|XP_002513834.1|/3.02075e-53/conserved hypothetical protein [Ricinus communis]
Gorai.013G039400.1|PACid:26790370	-1.53363	0.419061	-	GO:0031224//intrinsic to membrane;GO:0031410//cytoplasmic vesicle	-	-	gi|224118470|ref|XP_002331490.1|/0/predicted protein [Populus trichocarpa]
Gorai.004G136500.1|PACid:26777073	-0.141044	0.246258	K06636|1|1e-08|60.5|pop:POPTR_559701|structural maintenance of chromosome 1;K09313|2|3e-06|52.0|bdi:100843418|homeobox protein cut-like	GO:0016020//membrane;GO:0009536//plastid	-	-	gi|255537659|ref|XP_002509896.1|/0/conserved hypothetical protein [Ricinus communis]
Gorai.008G242300.1|PACid:26816682	3.42355	0.621154	-	-	-	-	gi|255537223|ref|XP_002509678.1|/3.83357e-91/conserved hypothetical protein [Ricinus communis]
Gorai.002G218800.1|PACid:26791955	0.260987	0.346972	-	-	-	-	gi|224099387|ref|XP_002311465.1|/5.40076e-58/predicted protein [Populus trichocarpa]
Gorai.005G128200.2|PACid:26805683	3.57895	0.227298	K14006|1|0.0|984|rcu:RCOM_1648230|protein transport protein SEC23	GO:0012507//ER to Golgi transport vesicle membrane	GO:0046914//transition metal ion binding	GO:0048193//Golgi vesicle transport;GO:0015031//protein transport	gi|255550700|ref|XP_002516399.1|/0/protein transport protein sec23, putative [Ricinus communis]
Gorai.009G262500.1|PACid:26764196	0.138168	0.21816	-	-	-	-	gi|297735434|emb|CBI17874.3|/0/unnamed protein product [Vitis vinifera]
Gorai.003G109800.2|PACid:26799535	1.71489	0.348423	K02183|1|5e-104|376|smo:SELMODRAFT_166784|calmodulin	-	GO:0005515//protein binding	-	gi|225457130|ref|XP_002280322.1|/0/PREDICTED: uncharacterized protein LOC100255354 [Vitis vinifera]
Gorai.011G109200.1|PACid:26807921	0.00833026	0.200317	-	-	-	-	gi|15231224|ref|NP_190814.1|/4.43021e-07/hydroxyproline-rich glycoprotein family protein [Arabidopsis thaliana]
Gorai.N004600.1|PACid:26777951	7.39225	0.572668	-	-	-	-	-
Gorai.008G018800.1|PACid:26816378	0.48036	0.423636	K11778|1|2e-41|165|aly:ARALYDRAFT_678866|ditrans,polycis-polyprenyl diphosphate synthase [EC:2.5.1.87]	-	-	-	gi|224077816|ref|XP_002305420.1|/3.87494e-59/predicted protein [Populus trichocarpa]
Gorai.006G167400.4|PACid:26833522	3.95107	0.234644	K14855|1|2e-11|68.9|rcu:RCOM_0964760|ribosome assembly protein 4	-	-	-	gi|356505212|ref|XP_003521386.1|/0/PREDICTED: WD repeat-containing protein 20-like [Glycine max]
Gorai.005G157300.1|PACid:26805528	3.86614	0.234314	-	GO:0043231//intracellular membrane-bounded organelle	-	-	gi|359473541|ref|XP_002268359.2|/2.05662e-123/PREDICTED: transcription factor bHLH111 [Vitis vinifera]
Gorai.001G187400.1|PACid:26819304	-0.381473	0.243065	-	-	GO:0046914//transition metal ion binding	-	gi|224065379|ref|XP_002301791.1|/7.26319e-40/predicted protein [Populus trichocarpa]
Gorai.007G305800.5|PACid:26785720	0.0867931	0.193932	K08057|1|0.0|635|mtr:MTR_1g083960|calreticulin	GO:0044432//endoplasmic reticulum part;GO:0031090//organelle membrane;GO:0009536//plastid	GO:0046872//metal ion binding;GO:0030246//carbohydrate binding;GO:0005515//protein binding	GO:0055065//metal ion homeostasis;GO:0006970//response to osmotic stress;GO:0044267//cellular protein metabolic process;GO:0010038//response to metal ion	gi|233955399|gb|ACQ91203.1|/0/calreticulin [Carica papaya]
Gorai.011G226700.1|PACid:26810606	0.139206	0.221306	-	-	-	-	gi|147845666|emb|CAN82713.1|/2.10051e-09/hypothetical protein VITISV_038919 [Vitis vinifera]
Gorai.011G229600.1|PACid:26810376	0.396948	0.379604	K07195|1|0.0|1047|vvi:100253247|exocyst complex component 7	GO:0031988//membrane-bounded vesicle;GO:0043231//intracellular membrane-bounded organelle;GO:0043234//protein complex;GO:0044444//cytoplasmic part;GO:0016020//membrane	-	GO:0010101;GO:0006887//exocytosis;GO:0010192//mucilage biosynthetic process	gi|225464400|ref|XP_002268110.1|/0/PREDICTED: exocyst complex component 7 [Vitis vinifera]
Gorai.010G075500.1|PACid:26758112	-0.650333	0.505697	-	GO:0009532//plastid stroma	GO:0016462//pyrophosphatase activity;GO:0032559	-	gi|326457519|gb|ADZ74778.1|/1.06922e-73/hypothetical chloroplast RF21 [Gossypium sturtianum]
Gorai.004G067600.1|PACid:26772466	-0.358587	0.431282	K07893|1|3e-100|362|rcu:RCOM_0658840|Ras-related protein Rab-6A	GO:0012505//endomembrane system;GO:0031090//organelle membrane;GO:0044444//cytoplasmic part;GO:0005626//insoluble fraction	GO:0032561//guanyl ribonucleotide binding;GO:0003824//catalytic activity	GO:0035556//intracellular signal transduction;GO:0046903//secretion	gi|255571107|ref|XP_002526504.1|/3.22317e-99/protein with unknown function [Ricinus communis]
Gorai.002G116000.1|PACid:26796868	0.0442172	0.195626	K12586|1|1e-119|427|rcu:RCOM_0374000|exosome complex component RRP43	-	GO:0003676//nucleic acid binding;GO:0008408//3'-5' exonuclease activity	GO:0010467//gene expression	gi|255582593|ref|XP_002532079.1|/1.21732e-118/exosome complex exonuclease rrp43, putative [Ricinus communis]
Gorai.007G194400.1|PACid:26782919	-1.56638	0.585444	-	-	-	-	gi|297735012|emb|CBI17374.3|/9.45444e-80/unnamed protein product [Vitis vinifera]
Gorai.004G034800.5|PACid:26776231	0.011901	0.188512	K12179|1|5e-88|322|rcu:RCOM_0364210|COP9 signalosome complex subunit 6	GO:0043234//protein complex	GO:0005488//binding	GO:0070646//protein modification by small protein removal;GO:0019941//modification-dependent protein catabolic process;GO:0032501//multicellular organismal process;GO:0043623//cellular protein complex assembly;GO:0009639//response to red or far red light	gi|255576641|ref|XP_002529210.1|/4.71393e-87/signalosome subunit, putative [Ricinus communis]
Gorai.012G163600.1|PACid:26826169	-0.533595	0.296363	-	-	-	-	gi|255556149|ref|XP_002519109.1|/3.77277e-14/conserved hypothetical protein [Ricinus communis]
Gorai.007G099000.1|PACid:26785256	0.375719	0.439692	K01068|1|1e-162|570|aly:ARALYDRAFT_470104|palmitoyl-CoA hydrolase [EC:3.1.2.2];K01076|3|2e-137|487|ath:AT4G00520|[EC:3.1.2.-];K04739|5|8e-07|53.5|ppp:PHYPADRAFT_114967|cAMP-dependent protein kinase regulator	GO:0042579//microbody	GO:0000166//nucleotide binding	GO:0006732//coenzyme metabolic process	gi|225454216|ref|XP_002273474.1|/2.95526e-171/PREDICTED: acyl-coenzyme A thioesterase 8 [Vitis vinifera]
Gorai.006G102300.2|PACid:26829058	-3.82913	0.232278	K14558|1|2e-53|209|aly:ARALYDRAFT_901180|periodic tryptophan protein 2	GO:0044444//cytoplasmic part	GO:0042802//identical protein binding;GO:0031072//heat shock protein binding	GO:0003002//regionalization;GO:0009725//response to hormone stimulus;GO:0003006//developmental process involved in reproduction;GO:0007165//signal transduction	gi|24461849|gb|AAN62336.1|AF506028_3/0/CTV.2 [Citrus trifoliata]
Gorai.013G271200.1|PACid:26786874	0.829213	0.583623	K15113|1|4e-150|528|rcu:RCOM_1402800|solute carrier family 25 (mitochondrial iron transporter), member 28/37	GO:0019866//organelle inner membrane;GO:0031224//intrinsic to membrane	-	GO:0046907//intracellular transport	gi|255550607|ref|XP_002516353.1|/4.39743e-149/mitochondrial carrier protein, putative [Ricinus communis]
Gorai.005G104200.1|PACid:26805334	3.73466	0.460716	-	-	-	GO:0008152//metabolic process	gi|255538386|ref|XP_002510258.1|/2.01746e-133/Patatin T5 precursor, putative [Ricinus communis]
Gorai.007G335600.1|PACid:26780013	-0.378231	0.41411	K13728|1|7e-91|331|vvi:100244099|mitotic spindle assembly checkpoint protein MAD2B	-	-	GO:0033554//cellular response to stress;GO:0045841//negative regulation of mitotic metaphase/anaphase transition;GO:0009411//response to UV	gi|225462166|ref|XP_002266198.1|/6.6682e-90/PREDICTED: mitotic spindle assembly checkpoint protein MAD2B [Vitis vinifera]
Gorai.007G364400.1|PACid:26782089	0.240989	0.240983	K03013|1|2e-138|492|vvi:100258335|DNA-directed RNA polymerases I, II, and III subunit RPABC1;K13457|3|5e-59|228|osa:4342596|disease resistance protein RPM1	-	-	-	gi|255571626|ref|XP_002526758.1|/0/Disease resistance protein RGA2, putative [Ricinus communis]
Gorai.004G197800.2|PACid:26774718	-2.04079	0.203249	-	-	-	-	gi|359495964|ref|XP_002267137.2|/0/PREDICTED: uncharacterized protein LOC100266068 [Vitis vinifera]
Gorai.006G253000.6|PACid:26829671	-6.62659	0.467188	K08960|1|4e-179|625|pop:POPTR_725863|casein kinase 1, epsilon [EC:2.7.11.1]	-	GO:0004672//protein kinase activity;GO:0032559	GO:0006464//cellular protein modification process	gi|225433171|ref|XP_002285289.1|/0/PREDICTED: casein kinase I isoform delta-like isoform 2 [Vitis vinifera]
Gorai.009G059800.1|PACid:26769624	-0.27853	0.297595	K06990|1|1e-141|500|rcu:RCOM_0922780|	-	-	-	gi|255548834|ref|XP_002515473.1|/1.39368e-140/Protein C2orf4, putative [Ricinus communis]
Gorai.010G167900.1|PACid:26756278	-0.170052	0.30239	K11130|1|5e-32|133|gmx:100306376|H/ACA ribonucleoprotein complex subunit 3	GO:0032991//macromolecular complex;GO:0043231//intracellular membrane-bounded organelle	GO:0005488//binding	-	gi|356505037|ref|XP_003521299.1|/7.66633e-31/PREDICTED: uncharacterized protein LOC100306376 [Glycine max]
Gorai.009G319800.1|PACid:26765753	0.473332	0.41252	K13430|1|6e-60|230|zma:100283091|serine/threonine-protein kinase PBS1 [EC:2.7.11.1];K04733|3|1e-58|226|smo:SELMODRAFT_159261|interleukin-1 receptor-associated kinase 4 [EC:2.7.11.1]	GO:0016020//membrane	GO:0004674//protein serine/threonine kinase activity;GO:0000166//nucleotide binding	GO:0009987//cellular process	gi|225449434|ref|XP_002278015.1|/0/PREDICTED: L-type lectin-domain containing receptor kinase S.4 [Vitis vinifera]
Gorai.012G136500.1|PACid:26827787	0.508763	0.303842	-	-	-	-	gi|255544159|ref|XP_002513142.1|/0/conserved hypothetical protein [Ricinus communis]
Gorai.006G021600.1|PACid:26831173	0.0269197	0.196546	K05658|1|0.0|2134|rcu:RCOM_0855230|ATP-binding cassette, subfamily B (MDR/TAP), member 1	GO:0031224//intrinsic to membrane	GO:0015562//efflux transmembrane transporter activity;GO:0032559;GO:0042626//ATPase activity, coupled to transmembrane movement of substances	GO:0009630//gravitropism;GO:0043479;GO:0009639//response to red or far red light;GO:0009734//auxin mediated signaling pathway;GO:0032535//regulation of cellular component size;GO:0009207;GO:0009926//auxin polar transport;GO:0048528//post-embryonic root development;GO:0048437//floral organ development	gi|255552900|ref|XP_002517493.1|/0/multidrug resistance protein 1, 2, putative [Ricinus communis]
Gorai.008G150700.1|PACid:26814954	0.914997	0.414087	K13448|1|4e-07|51.2|ath:AT4G14640|calcium-binding protein CML	-	GO:0046872//metal ion binding	-	gi|351727699|ref|NP_001236402.1|/3.5018e-36/uncharacterized protein LOC100527206 [Glycine max]
Gorai.004G121100.1|PACid:26775362	3.73355	0.229901	K10949|1|2e-15|82.4|vvi:100259001|ER lumen protein retaining receptor	-	-	-	gi|147767875|emb|CAN69008.1|/1.09669e-56/hypothetical protein VITISV_015950 [Vitis vinifera]
Gorai.003G005900.2|PACid:26797091	0.892785	0.392878	-	-	-	-	gi|255579592|ref|XP_002530637.1|/6.68674e-19/conserved hypothetical protein [Ricinus communis]
Gorai.006G010800.1|PACid:26831464	0.304492	0.272268	K13691|1|6e-52|203|mtr:MTR_7g080935|pathogen-inducible salicylic acid glucosyltransferase [EC:2.4.1.-]	-	GO:0008194//UDP-glycosyltransferase activity;GO:0016758//transferase activity, transferring hexosyl groups	-	gi|225451709|ref|XP_002276804.1|/9.07507e-162/PREDICTED: UDP-glycosyltransferase 83A1 [Vitis vinifera]
Gorai.006G184700.1|PACid:26829067	-2.24092	0.721457	K00522|1|8e-82|301|gmx:547476|ferritin heavy chain [EC:1.16.3.1]	GO:0009532//plastid stroma;GO:0009534//chloroplast thylakoid	GO:0016724;GO:0005506//iron ion binding	GO:0048827//phyllome development;GO:0051707//response to other organism;GO:0010038//response to metal ion;GO:0000302//response to reactive oxygen species;GO:0000041//transition metal ion transport;GO:0006875//cellular metal ion homeostasis;GO:0009791//post-embryonic development;GO:0044237//cellular metabolic process	gi|69880088|gb|AAZ04239.1|/4.1363e-82/ferritin [Avicennia marina]
Gorai.002G096700.1|PACid:26796925	-0.350395	0.245379	K14007|1|0.0|1364|rcu:RCOM_0424000|protein transport protein SEC24	-	-	GO:0046907//intracellular transport;GO:0006996//organelle organization;GO:0015031//protein transport	gi|255584639|ref|XP_002533043.1|/0/Protein transport protein Sec24A, putative [Ricinus communis]
Gorai.008G268800.1|PACid:26812747	0.131395	0.216332	K03544|1|0.0|790|rcu:RCOM_1242470|ATP-dependent Clp protease ATP-binding subunit ClpX	GO:0044429//mitochondrial part	GO:0005515//protein binding;GO:0017111//nucleoside-triphosphatase activity;GO:0032559	GO:0044267//cellular protein metabolic process	gi|255551247|ref|XP_002516670.1|/0/ATP-dependent clp protease ATP-binding subunit clpx, putative [Ricinus communis]
Gorai.003G124600.1|PACid:26797978	-1.58027	0.549319	K00423|1|4e-62|237|ppp:PHYPADRAFT_163787|L-ascorbate oxidase [EC:1.10.3.3]	GO:0005576//extracellular region	GO:0046914//transition metal ion binding;GO:0016682//oxidoreductase activity, acting on diphenols and related substances as donors, oxygen as acceptor	GO:0009808//lignin metabolic process;GO:0009832//plant-type cell wall biogenesis	gi|255558804|ref|XP_002520425.1|/0/laccase, putative [Ricinus communis]
Gorai.008G262300.1|PACid:26817420	0.956986	0.538266	-	-	-	-	gi|9665168|gb|AAF97352.1|AC021045_9/7.71735e-51/Unknown Protein [Arabidopsis thaliana]
Gorai.011G226100.2|PACid:26806847	-4.59274	0.256472	K13606|1|6e-142|501|gmx:100797874|chlorophyll(ide) b reductase [EC:1.1.1.294]	GO:0009536//plastid	GO:0003676//nucleic acid binding;GO:0016616//oxidoreductase activity, acting on the CH-OH group of donors, NAD or NADP as acceptor	GO:0006787;GO:0044257//cellular protein catabolic process	gi|356556680|ref|XP_003546651.1|/6.37134e-141/PREDICTED: chlorophyll(ide) b reductase NOL, chloroplastic-like [Glycine max]
Gorai.012G137700.1|PACid:26828535	0.186445	0.347411	-	-	-	-	gi|255546686|ref|XP_002514402.1|/3.38272e-125/transcription factor, putative [Ricinus communis]
Gorai.011G141100.1|PACid:26811202	0.248577	0.371304	K01652|1|0.0|1086|rcu:RCOM_1506000|acetolactate synthase I/II/III large subunit [EC:2.2.1.6]	-	GO:0046872//metal ion binding;GO:0019842//vitamin binding;GO:0016744;GO:0050662//coenzyme binding	GO:0008652//cellular amino acid biosynthetic process	gi|1130682|emb|CAA87083.1|/0/acetohydroxyacid synthase [Gossypium hirsutum]
Gorai.003G010700.1|PACid:26797955	0.0692964	0.196176	-	-	-	GO:0006351//transcription, DNA-dependent;GO:0009743//response to carbohydrate stimulus	gi|359476838|ref|XP_002266706.2|/2.42964e-125/PREDICTED: NAC domain-containing protein 7-like [Vitis vinifera]
Gorai.004G179200.1|PACid:26772813	0.175482	0.266785	K06685|1|6e-116|414|smo:SELMODRAFT_231406|maintenance of ploidy protein MOB1 (MPS1 binder 1)	GO:0043231//intracellular membrane-bounded organelle	GO:0016772//transferase activity, transferring phosphorus-containing groups	GO:0006796//phosphate-containing compound metabolic process	gi|359476550|ref|XP_003631858.1|/3.52515e-116/PREDICTED: mps one binder kinase activator-like 1 isoform 2 [Vitis vinifera]
Gorai.005G243100.3|PACid:26804288	0.000688485	0.184417	-	GO:0044464//cell part	GO:0043167//ion binding;GO:0008422//beta-glucosidase activity	GO:0044238//primary metabolic process	gi|118488033|gb|ABK95837.1|/1.08665e-159/unknown [Populus trichocarpa]
Gorai.013G048800.1|PACid:26791077	0.0434953	0.197199	-	GO:0016020//membrane	-	-	gi|255555225|ref|XP_002518649.1|/0/conserved hypothetical protein [Ricinus communis]
Gorai.011G156700.1|PACid:26811953	-0.0481928	0.222203	K10949|1|8e-105|377|gmx:100527553|ER lumen protein retaining receptor	GO:0031224//intrinsic to membrane;GO:0043231//intracellular membrane-bounded organelle;GO:0031410//cytoplasmic vesicle;GO:0031090//organelle membrane	GO:0004871//signal transducer activity;GO:0005048//signal sequence binding	GO:0035437//maintenance of protein localization in endoplasmic reticulum;GO:0006810//transport;GO:0002218//activation of innate immune response	gi|359477883|ref|XP_002266203.2|/9.29678e-105/PREDICTED: ER lumen protein retaining receptor-like [Vitis vinifera]
Gorai.010G215100.1|PACid:26759291	-5.03303	0.281354	-	-	-	-	gi|224142551|ref|XP_002324619.1|/2.65027e-20/predicted protein [Populus trichocarpa]
Gorai.011G064400.1|PACid:26808680	-1.67291	0.667089	-	-	-	-	gi|255572943|ref|XP_002527402.1|/5.54443e-66/conserved hypothetical protein [Ricinus communis]
Gorai.001G142900.1|PACid:26819643	5.31451	0.302934	-	-	-	-	gi|356501883|ref|XP_003519753.1|/1.95867e-19/PREDICTED: uncharacterized protein LOC100800206 [Glycine max]
Gorai.N003200.1|PACid:26777930	-0.0862136	0.270186	-	-	GO:0046872//metal ion binding;GO:0008092//cytoskeletal protein binding	-	gi|224065468|ref|XP_002301825.1|/0/predicted protein [Populus trichocarpa]
Gorai.013G047100.1|PACid:26789819	0.399911	0.31309	-	GO:0009528//plastid inner membrane	GO:0042802//identical protein binding;GO:0005375//copper ion transmembrane transporter activity	GO:0017038//protein import;GO:0006826//iron ion transport;GO:0030003//cellular cation homeostasis	gi|118484059|gb|ABK93915.1|/6.99239e-102/unknown [Populus trichocarpa]
Gorai.013G109400.1|PACid:26791340	4.66982	0.259503	-	-	-	-	gi|224063038|ref|XP_002300968.1|/2.27225e-97/predicted protein [Populus trichocarpa]
Gorai.009G359100.1|PACid:26762048	0.571835	0.506779	K13267|1|3e-146|516|gmx:100814284|cytochrome P450, family 71, subfamily D, polypeptide 9 (flavonoid 6-hydroxylase) [EC:1.14.13.-];K16085|2|2e-110|397|osa:4335091|cytochrome P450, family 99, subfamily A, polypeptide 3 (9beta-pimara-7,15-diene oxidase) [EC:1.14.13.144];K00517|3|5e-105|379|ath:AT3G26210|[EC:1.14.-.-];K16083|5|3e-102|370|osa:4329725|cytochrome P450, family 71, subfamily Z, polypeptid…	-	GO:0004497//monooxygenase activity;GO:0005506//iron ion binding	-	gi|359494295|ref|XP_003634756.1|/1.70931e-167/PREDICTED: LOW QUALITY PROTEIN: cytochrome P450 71D10-like [Vitis vinifera]
Gorai.007G034400.2|PACid:26781020	4.80243	0.267166	K12126|1|6e-11|66.2|ath:AT1G09530|phytochrome-interacting factor 3	GO:0043231//intracellular membrane-bounded organelle	-	GO:0006351//transcription, DNA-dependent	gi|55419646|gb|AAV51936.1|/2.57782e-112/bHLH transcription factor [Gossypium hirsutum]
Gorai.007G134300.1|PACid:26781741	0.770923	0.342744	K07213|1|1e-06|51.6|ath:AT3G56240|copper chaperone	GO:0030312//external encapsulating structure	-	-	gi|224123296|ref|XP_002330281.1|/2.28791e-20/predicted protein [Populus trichocarpa]
Gorai.007G174800.1|PACid:26785821	-0.149528	0.285588	K02882|1|8e-99|357|pop:POPTR_817797|large subunit ribosomal protein L18Ae	GO:0030529//ribonucleoprotein complex	GO:0005198//structural molecule activity	GO:0010467//gene expression	gi|118482586|gb|ABK93213.1|/1.11642e-98/unknown [Populus trichocarpa]
Gorai.010G182500.1|PACid:26757047	1.05009	0.295276	K13424|1|7e-23|107|vvi:100243352|WRKY transcription factor 33	-	-	-	gi|255554813|ref|XP_002518444.1|/5.94474e-137/WRKY transcription factor, putative [Ricinus communis]
Gorai.009G088300.1|PACid:26767075	-1.82868	0.672138	-	-	-	-	gi|357471959|ref|XP_003606264.1|/7.24993e-09/hypothetical protein MTR_4g055410 [Medicago truncatula]
Gorai.005G184900.1|PACid:26805664	-0.420597	0.240561	-	-	-	-	gi|171921104|gb|ACB59202.1|/7.6054e-64/GCN5-related protein [Brassica oleracea]
Gorai.007G307500.1|PACid:26784177	0.127479	0.310551	-	-	-	-	gi|255542922|ref|XP_002512524.1|/1.58274e-31/transcription factor, putative [Ricinus communis]
Gorai.003G072900.4|PACid:26798205	-0.776218	0.213654	K14297|1|0.0|989|vvi:100249633|nuclear pore complex protein Nup98-Nup96	GO:0012505//endomembrane system	-	-	gi|225426485|ref|XP_002277144.1|/0/PREDICTED: nuclear pore complex protein Nup98-Nup96-like isoform 1 [Vitis vinifera]
Gorai.011G288400.1|PACid:26809067	0.328416	0.29243	K15731|1|2e-18|91.3|ppp:PHYPADRAFT_152342|carboxy-terminal domain RNA polymerase II polypeptide A small phosphatase [EC:3.1.3.16]	-	GO:0042578//phosphoric ester hydrolase activity	GO:0006796//phosphate-containing compound metabolic process	gi|356553779|ref|XP_003545230.1|/4.4699e-100/PREDICTED: LOW QUALITY PROTEIN: carboxy-terminal domain RNA polymerase II polypeptide A small phosphatase 2-like [Glycine max]
Gorai.008G150600.1|PACid:26812985	-3.93063	0.785704	K13993|1|6e-67|250|rcu:RCOM_0731960|HSP20 family protein	GO:0044424//intracellular part	-	GO:0050896//response to stimulus	gi|159138935|gb|ABW89467.1|/1.06388e-66/low molecular weight heat shock protein [Gossypium hirsutum]
Gorai.003G143700.3|PACid:26798604	4.46415	0.251186	-	-	-	-	gi|297746292|emb|CBI16348.3|/6.06406e-125/unnamed protein product [Vitis vinifera]
Gorai.006G063200.3|PACid:26833938	0.0745606	0.196176	K11498|1|1e-09|63.2|aly:ARALYDRAFT_481003|centromeric protein E;K15688|5|8e-07|53.5|pop:POPTR_899890|E3 ubiquitin-protein ligase MUL1 [EC:6.3.2.19]	GO:0043231//intracellular membrane-bounded organelle	GO:0046914//transition metal ion binding	-	gi|225455850|ref|XP_002273782.1|/0/PREDICTED: uncharacterized protein LOC100256061 [Vitis vinifera]
Gorai.005G004200.1|PACid:26806165	-0.634874	0.268341	K15336|1|7e-41|166|vvi:100259391|tRNA (cytosine38-C5)-methyltransferase [EC:2.1.1.204]	-	-	-	gi|224140601|ref|XP_002323670.1|/1.78034e-142/predicted protein [Populus trichocarpa]
Gorai.001G162500.1|PACid:26822229	-0.153288	0.325502	K02256|1|0.0|1004|vvi:7498537|cytochrome c oxidase subunit 1 [EC:1.9.3.1]	GO:0019866//organelle inner membrane;GO:0043231//intracellular membrane-bounded organelle;GO:0031224//intrinsic to membrane	GO:0005506//iron ion binding;GO:0015002//heme-copper terminal oxidase activity	GO:0051234//establishment of localization;GO:0045333//cellular respiration	gi|224020966|ref|YP_002608199.1|/0/cytochrome c oxidase subunit 1 [Carica papaya]
Gorai.007G203900.1|PACid:26781490	-2.561	0.350303	K00924|1|6e-82|302|ath:AT5G47070|[EC:2.7.1.-];K05658|5|2e-61|234|vvi:100262734|ATP-binding cassette, subfamily B (MDR/TAP), member 1	-	GO:0004672//protein kinase activity	-	gi|255571079|ref|XP_002526490.1|/5.5357e-117/ATP binding protein, putative [Ricinus communis]
Gorai.012G049100.1|PACid:26827724	-5.66134	0.339563	K03124|1|2e-54|210|pop:POPTR_259386|transcription initiation factor TFIIB	GO:0044424//intracellular part	-	-	gi|356504767|ref|XP_003521166.1|/3.34286e-54/PREDICTED: transcription initiation factor IIB-2-like [Glycine max]
Gorai.006G248700.1|PACid:26833832	-0.1302	0.292991	-	-	-	-	gi|296083594|emb|CBI23583.3|/9.92778e-15/unnamed protein product [Vitis vinifera]
Gorai.004G243100.1|PACid:26772932	-6.13795	0.398991	K13422|1|5e-12|70.1|ppp:PHYPADRAFT_164647|transcription factor MYC2	-	-	-	gi|359487778|ref|XP_002281083.2|/5.17529e-81/PREDICTED: transcription factor bHLH96-like [Vitis vinifera]
Gorai.009G392100.1|PACid:26766430	0.392396	0.394006	-	GO:0043231//intracellular membrane-bounded organelle	-	-	gi|356560707|ref|XP_003548630.1|/2.48116e-80/PREDICTED: 39S ribosomal protein L46, mitochondrial-like [Glycine max]
Gorai.003G011700.1|PACid:26798361	0.953907	0.564252	-	-	-	-	gi|255585973|ref|XP_002533657.1|/1.14238e-09/conserved hypothetical protein [Ricinus communis]
Gorai.013G217300.1|PACid:26791093	-0.0386807	0.21403	-	-	-	-	-
Gorai.012G105100.1|PACid:26828775	-0.0399013	0.201537	K11982|1|2e-39|161|pop:POPTR_734690|E3 ubiquitin-protein ligase RNF115/126 [EC:6.3.2.19]	-	-	-	gi|255581502|ref|XP_002531557.1|/7.60839e-108/zinc finger protein, putative [Ricinus communis]
Gorai.009G291800.2|PACid:26769128	4.15168	0.241024	-	GO:0009536//plastid	-	-	gi|297736651|emb|CBI25522.3|/0/unnamed protein product [Vitis vinifera]
Gorai.007G172100.4|PACid:26785018	-5.53426	0.324386	K00228|1|2e-127|372|rcu:RCOM_0902640|coproporphyrinogen III oxidase [EC:1.3.3.3]	GO:0009532//plastid stroma;GO:0005576//extracellular region	GO:0042802//identical protein binding;GO:0016634	GO:0006779//porphyrin-containing compound biosynthetic process	gi|255554717|ref|XP_002518396.1|/2.49558e-126/coproporphyrinogen III oxidase, putative [Ricinus communis]
Gorai.008G044400.1|PACid:26814738	0.102674	0.250457	K00517|1|2e-133|474|ath:AT4G31940|[EC:1.14.-.-];K05280|2|8e-78|289|sbi:SORBI_04g024710|flavonoid 3'-monooxygenase [EC:1.14.13.21]	-	GO:0016491//oxidoreductase activity;GO:0005506//iron ion binding	-	gi|225428620|ref|XP_002284806.1|/8.47809e-170/PREDICTED: cytochrome P450 82C4 [Vitis vinifera]
Gorai.008G234300.1|PACid:26817329	0.357588	0.345699	-	GO:0044464//cell part	-	-	gi|356563342|ref|XP_003549923.1|/4.39692e-23/PREDICTED: uncharacterized protein LOC100527157 [Glycine max]
Gorai.007G174100.1|PACid:26783042	-0.103136	0.202949	K02901|1|4e-54|208|pop:POPTR_706822|large subunit ribosomal protein L27e	GO:0015934//large ribosomal subunit	GO:0005198//structural molecule activity	GO:0010467//gene expression	gi|224060153|ref|XP_002300063.1|/4.04124e-53/predicted protein [Populus trichocarpa]
Gorai.002G077400.1|PACid:26792929	1.78708	0.308874	K15429|1|0.0|688|rcu:RCOM_1256170|tRNA (guanine37-N1)-methyltransferase [EC:2.1.1.228]	-	-	-	gi|255569649|ref|XP_002525790.1|/0/conserved hypothetical protein [Ricinus communis]
Gorai.008G206800.2|PACid:26815613	-0.914488	0.248814	K09518|1|8e-08|55.8|bdi:100832766|DnaJ homolog subfamily B member 12;K09510|2|1e-07|55.5|smo:SELMODRAFT_142303|DnaJ homolog subfamily B member 4	-	-	-	gi|224122036|ref|XP_002318734.1|/1.69753e-41/predicted protein [Populus trichocarpa]
Gorai.009G241600.2|PACid:26763552	0.491548	0.245934	K00600|1|0.0|759|vvi:100267713|glycine hydroxymethyltransferase [EC:2.1.2.1]	-	GO:0016742//hydroxymethyl-, formyl- and related transferase activity;GO:0048037//cofactor binding	GO:0009069//serine family amino acid metabolic process;GO:0006730//one-carbon metabolic process;GO:0010038//response to metal ion	gi|225459425|ref|XP_002285823.1|/0/PREDICTED: serine hydroxymethyltransferase 1-like [Vitis vinifera]
Gorai.006G103100.2|PACid:26831956	3.46186	0.224846	K11596|1|0.0|781|aly:ARALYDRAFT_481718|argonaute;K11593|4|0.0|684|ppp:PHYPADRAFT_158832|eukaryotic translation initiation factor 2C	GO:0030874//nucleolar chromatin	GO:0003723//RNA binding	GO:0007126//meiosis;GO:0009553//embryo sac development;GO:0070076//histone lysine demethylation	gi|297734872|emb|CBI17106.3|/0/unnamed protein product [Vitis vinifera]
Gorai.007G049200.1|PACid:26778550	0.66043	0.216731	K14489|1|7e-30|131|gmx:100789894|arabidopsis histidine kinase 2/3/4 (cytokinin receptor) [EC:2.7.13.3]	GO:0044464//cell part	GO:0004673//protein histidine kinase activity;GO:0004888//transmembrane signaling receptor activity;GO:0032559	GO:0006468//protein phosphorylation;GO:0048316//seed development;GO:0007165//signal transduction;GO:0006351//transcription, DNA-dependent;GO:0006950//response to stress	gi|255577536|ref|XP_002529646.1|/0/histidine kinase 1 plant, putative [Ricinus communis]
Gorai.008G267000.1|PACid:26815575	-1.34162	0.453041	-	-	-	-	gi|302143937|emb|CBI23042.3|/1.2566e-56/unnamed protein product [Vitis vinifera]
Gorai.006G202600.1|PACid:26832278	1.6854	0.260654	K09122|1|0.0|678|rcu:RCOM_1377360|hypothetical protein	GO:0044464//cell part	GO:0005488//binding;GO:0004527//exonuclease activity	GO:0034641//cellular nitrogen compound metabolic process	gi|255549190|ref|XP_002515649.1|/0/3-5 exonuclease, putative [Ricinus communis]
Gorai.010G138600.8|PACid:26759029	4.5536	0.254268	K04345|1|4e-27|120|aly:ARALYDRAFT_480465|protein kinase A [EC:2.7.11.11]	-	GO:0004721//phosphoprotein phosphatase activity	-	gi|255547560|ref|XP_002514837.1|/6.08756e-146/protein phosphatase-2c, putative [Ricinus communis]
Gorai.008G121800.1|PACid:26815624	-4.08195	0.238814	K04424|1|2e-38|158|aly:ARALYDRAFT_909157|sterile alpha motif and leucine zipper containing kinase AZK [EC:2.7.11.25];K14510|2|3e-38|157|ppp:PHYPADRAFT_30352|serine/threonine-protein kinase CTR1 [EC:2.7.11.1]	GO:0043231//intracellular membrane-bounded organelle;GO:0016020//membrane	GO:0004672//protein kinase activity;GO:0000166//nucleotide binding	GO:0009987//cellular process	gi|297745272|emb|CBI40352.3|/2.30335e-180/unnamed protein product [Vitis vinifera]
Gorai.008G215700.1|PACid:26812978	1.44856	0.44204	-	-	-	-	gi|297745079|emb|CBI38671.3|/1.90558e-167/unnamed protein product [Vitis vinifera]
Gorai.005G009700.1|PACid:26801394	0.69536	0.213654	K03013|1|8e-108|390|vvi:100258335|DNA-directed RNA polymerases I, II, and III subunit RPABC1;K13457|4|1e-62|241|pop:POPTR_755797|disease resistance protein RPM1	-	-	-	gi|224073274|ref|XP_002304055.1|/0/cc-nbs-lrr resistance protein [Populus trichocarpa]
Gorai.001G165100.1|PACid:26819797	-0.482887	0.42665	-	-	-	-	-
Gorai.005G044000.2|PACid:26805355	-3.57052	0.689224	-	-	-	GO:0051234//establishment of localization	gi|296085219|emb|CBI28714.3|/5.00591e-33/unnamed protein product [Vitis vinifera]
Gorai.008G230500.1|PACid:26816905	-0.746129	0.531846	K02605|1|3e-07|51.6|smo:SELMODRAFT_427211|origin recognition complex subunit 3	-	-	GO:0010876	gi|224126435|ref|XP_002329553.1|/3.09703e-40/predicted protein [Populus trichocarpa]
Gorai.005G018200.1|PACid:26805739	1.27304	0.647181	-	-	-	-	gi|224139892|ref|XP_002323327.1|/3.84213e-120/predicted protein [Populus trichocarpa]
Gorai.008G193800.1|PACid:26814652	-0.225478	0.252603	-	GO:0009536//plastid	GO:0005488//binding;GO:0004518//nuclease activity	-	gi|255547375|ref|XP_002514745.1|/1.97032e-71/endonuclease, putative [Ricinus communis]
Gorai.006G227800.1|PACid:26829103	-1.15253	0.67016	-	GO:0031410//cytoplasmic vesicle	-	-	gi|559237|gb|AAA98492.1|/1.62266e-52/tyrosine-rich hydroxyproline-rich glycoprotein, partial [Petroselinum crispum]
Gorai.003G061300.1|PACid:26798763	-5.40403	0.310985	-	GO:0016604//nuclear body	-	GO:0006950//response to stress;GO:0010038//response to metal ion	gi|147790298|emb|CAN69977.1|/4.48619e-31/hypothetical protein VITISV_011279 [Vitis vinifera]
Gorai.005G225600.1|PACid:26801248	0.157881	0.234898	-	-	GO:0005092//GDP-dissociation inhibitor activity	GO:0006810//transport;GO:0033124//regulation of GTP catabolic process	gi|357476285|ref|XP_003608428.1|/0/Rab-GDP dissociation inhibitor [Medicago truncatula]
Gorai.009G056300.1|PACid:26767635	-0.192513	0.291377	-	GO:0009526//plastid envelope;GO:0009534//chloroplast thylakoid;GO:0009532//plastid stroma	-	-	gi|224142377|ref|XP_002324535.1|/4.49597e-60/predicted protein [Populus trichocarpa]
Gorai.002G196700.1|PACid:26794663	-0.434967	0.472174	K09422|1|2e-111|399|vvi:100233133|myb proto-oncogene protein, plant	GO:0043231//intracellular membrane-bounded organelle	GO:0003676//nucleic acid binding	-	gi|13346194|gb|AAK19619.1|AF336286_1/2.32411e-144/GHMYB9 [Gossypium hirsutum]
Gorai.010G203200.1|PACid:26757501	-0.882377	0.216737	K13420|1|1e-62|240|ath:AT5G46330|LRR receptor-like serine/threonine-protein kinase FLS2 [EC:2.7.11.1]	-	-	-	gi|224116970|ref|XP_002331797.1|/0/predicted protein [Populus trichocarpa]
Gorai.001G089400.1|PACid:26820395	0.227979	0.376591	K14494|1|0.0|808|rcu:RCOM_0307540|DELLA protein	GO:0043231//intracellular membrane-bounded organelle	-	GO:0010476//gibberellin mediated signaling pathway	gi|63054405|gb|AAY28970.1|/0/GIA/RGA-like gibberellin response modulator [Gossypium hirsutum]
Gorai.004G285700.1|PACid:26774595	0.146526	0.268352	-	-	GO:0046872//metal ion binding	-	gi|224092033|ref|XP_002309447.1|/6.45781e-48/predicted protein [Populus trichocarpa]
Gorai.008G001300.3|PACid:26813393	4.19889	0.241388	K08342|1|4e-161|565|rcu:RCOM_0365260|autophagy-related protein 4 [EC:3.4.22.-]	GO:0009536//plastid	GO:0070011	GO:0044248//cellular catabolic process;GO:0006810//transport	gi|255576671|ref|XP_002529225.1|/3.95609e-160/Cysteine protease ATG4B, putative [Ricinus communis]
Gorai.004G009400.1|PACid:26775013	0.209364	0.327243	K12196|1|0.0|752|rcu:RCOM_1279970|vacuolar protein-sorting-associated protein 4	GO:0005770//late endosome	GO:0042623//ATPase activity, coupled;GO:0032559	GO:0006810//transport;GO:0000904//cell morphogenesis involved in differentiation;GO:0006996//organelle organization	gi|255565587|ref|XP_002523783.1|/0/Vacuolar protein sorting-associated protein VPS4, putative [Ricinus communis]
Gorai.005G247300.2|PACid:26804240	0.289662	0.260394	K05236|1|0.0|2152|rcu:RCOM_1449180|coatomer protein complex, subunit alpha (xenin)	GO:0031461//cullin-RING ubiquitin ligase complex;GO:0030120//vesicle coat	GO:0005488//binding;GO:0004683//calmodulin-dependent protein kinase activity	GO:0048193//Golgi vesicle transport;GO:0015031//protein transport	gi|255543813|ref|XP_002512969.1|/0/coatomer alpha subunit, putative [Ricinus communis]
Gorai.010G148800.1|PACid:26757105	-1.63066	0.689814	-	-	-	-	gi|255567451|ref|XP_002524705.1|/2.80222e-140/ATP binding protein, putative [Ricinus communis]
Gorai.003G129400.7|PACid:26799391	5.15302	0.290122	-	GO:0043227//membrane-bounded organelle;GO:0042598	GO:0046914//transition metal ion binding;GO:0019787//small conjugating protein ligase activity	GO:0032446//protein modification by small protein conjugation;GO:0006970//response to osmotic stress;GO:0009738//abscisic acid mediated signaling pathway	gi|359486786|ref|XP_002283148.2|/2.66073e-70/PREDICTED: E3 ubiquitin-protein ligase SDIR1-like [Vitis vinifera]
Gorai.003G123400.1|PACid:26799625	-1.51959	0.535623	K02941|1|1e-132|471|vvi:100254737|large subunit ribosomal protein LP0	GO:0005840//ribosome;GO:0031981//nuclear lumen;GO:0009536//plastid;GO:0016020//membrane	GO:0016835//carbon-oxygen lyase activity;GO:0046914//transition metal ion binding;GO:0005198//structural molecule activity	GO:0006412//translation;GO:0010038//response to metal ion;GO:0022613//ribonucleoprotein complex biogenesis;GO:0006970//response to osmotic stress	gi|147843260|emb|CAN80537.1|/4.73815e-132/hypothetical protein VITISV_003812 [Vitis vinifera]
Gorai.002G245700.3|PACid:26795813	6.49037	0.448015	K06694|1|3e-10|62.8|sbi:SORBI_01g007540|26S proteasome non-ATPase regulatory subunit 10	-	-	-	gi|255556842|ref|XP_002519454.1|/1.29152e-63/ankyrin repeat-containing protein, putative [Ricinus communis]
Gorai.005G182600.1|PACid:26805977	1.83497	0.443052	K14411|1|2e-06|52.8|bdi:100846541|RNA-binding protein Musashi	GO:0005576//extracellular region;GO:0044464//cell part	-	-	gi|224100181|ref|XP_002311777.1|/0/predicted protein [Populus trichocarpa]
Gorai.009G192800.1|PACid:26768908	0.17561	0.307584	K00889|1|3e-11|68.9|cre:CHLREDRAFT_195580|1-phosphatidylinositol-4-phosphate 5-kinase [EC:2.7.1.68];K00921|2|3e-11|68.6|pop:POPTR_837406|1-phosphatidylinositol-3-phosphate 5-kinase [EC:2.7.1.150]	-	GO:0046914//transition metal ion binding	-	gi|317106594|dbj|BAJ53102.1|/0/JHL20J20.9 [Jatropha curcas]
Gorai.013G084700.6|PACid:26789155	2.12135	0.441809	K02608|1|2e-99|357|vvi:100248173|origin recognition complex subunit 6	GO:0000808//origin recognition complex	GO:0003676//nucleic acid binding;GO:0005515//protein binding	GO:0006259//DNA metabolic process	gi|225425712|ref|XP_002270584.1|/2.11204e-98/PREDICTED: origin recognition complex subunit 6 [Vitis vinifera]
Gorai.006G102400.1|PACid:26832017	-8.05127	0.663381	-	-	-	-	-
Gorai.009G213900.6|PACid:26770623	4.72468	0.262325	-	-	-	-	gi|255538248|ref|XP_002510189.1|/1.06096e-139/protein binding protein, putative [Ricinus communis]
Gorai.009G098600.1|PACid:26767964	-4.02889	0.415868	K11984|1|9e-09|60.8|ppp:PHYPADRAFT_233757|U4/U6.U5 tri-snRNP-associated protein 1;K13091|2|9e-08|57.4|vvi:100243992|RNA-binding protein 39;K12811|3|4e-07|55.5|rcu:RCOM_0075460|ATP-dependent RNA helicase DDX46/PRP5 [EC:3.6.4.13]	-	-	-	gi|359478627|ref|XP_002280815.2|/5.36721e-152/PREDICTED: xyloglucan galactosyltransferase KATAMARI1-like [Vitis vinifera]
Gorai.002G103100.3|PACid:26793945	-5.27837	0.299949	-	GO:0009536//plastid	GO:0005527//macrolide binding;GO:0016859//cis-trans isomerase activity	GO:0044267//cellular protein metabolic process	gi|296089975|emb|CBI39794.3|/1.20065e-36/unnamed protein product [Vitis vinifera]
Gorai.010G189000.1|PACid:26757308	-0.868111	0.322309	-	GO:0043231//intracellular membrane-bounded organelle	GO:0005488//binding	-	gi|255563788|ref|XP_002522895.1|/7.18615e-39/conserved hypothetical protein [Ricinus communis]
Gorai.011G031100.2|PACid:26808193	-5.67619	0.340725	-	-	-	-	gi|255563010|ref|XP_002522509.1|/1.15386e-23/28 kDa heat- and acid-stable phosphoprotein, putative [Ricinus communis]
Gorai.013G218300.1|PACid:26787009	0.235256	0.354369	-	-	GO:0005506//iron ion binding;GO:0022892	GO:0009725//response to hormone stimulus;GO:0006950//response to stress;GO:0015669//gas transport	gi|124028605|gb|ABM89110.1|/3.80379e-82/truncated hemoglobin [Populus tremula x Populus tremuloides]
Gorai.007G202300.1|PACid:26779711	-7.52801	0.592096	-	GO:0043231//intracellular membrane-bounded organelle	GO:0003676//nucleic acid binding	-	gi|297735143|emb|CBI17505.3|/3.35595e-23/unnamed protein product [Vitis vinifera]
Gorai.002G236300.1|PACid:26796877	-0.518522	0.396643	-	-	-	-	gi|224091911|ref|XP_002309396.1|/1.75065e-59/predicted protein [Populus trichocarpa]
Gorai.013G107800.1|PACid:26790493	1.12774	0.226639	K09422|1|9e-06|50.8|mtr:MTR_5g015340|myb proto-oncogene protein, plant	-	-	-	gi|317106687|dbj|BAJ53189.1|/0/JMS09K11.7 [Jatropha curcas]
Gorai.009G121200.1|PACid:26771257	-1.43863	0.255894	K13065|1|3e-34|144|ath:AT5G48930|shikimate O-hydroxycinnamoyltransferase [EC:2.3.1.133]	-	GO:0016747//transferase activity, transferring acyl groups other than amino-acyl groups	-	gi|225443484|ref|XP_002270251.1|/0/PREDICTED: hydroxycinnamoyl-Coenzyme A shikimate/quinate hydroxycinnamoyltransferase [Vitis vinifera]
Gorai.011G162600.1|PACid:26807310	-6.88336	0.501833	-	-	-	-	gi|224075585|ref|XP_002304696.1|/1.09799e-58/predicted protein [Populus trichocarpa]
Gorai.009G146300.5|PACid:26770292	-3.51316	0.224939	-	GO:0016020//membrane;GO:0009536//plastid	GO:0016778;GO:0015291//secondary active transmembrane transporter activity	GO:0009725//response to hormone stimulus;GO:0006950//response to stress;GO:0006810//transport;GO:0009987//cellular process	gi|224054061|ref|XP_002298089.1|/0/predicted protein [Populus trichocarpa]
Gorai.008G071900.1|PACid:26818628	-3.14483	0.67743	-	-	GO:0003676//nucleic acid binding;GO:0046914//transition metal ion binding	GO:0050794//regulation of cellular process	gi|255562705|ref|XP_002522358.1|/2.29543e-62/zinc finger protein, putative [Ricinus communis]
Gorai.003G001000.4|PACid:26800145	-1.45518	0.226651	K10405|1|4e-78|291|osa:4337093|kinesin family member C1;K10406|2|2e-77|290|vvi:100249019|kinesin family member C2/C3	GO:0043232;GO:0016020//membrane	GO:0046872//metal ion binding;GO:0003774//motor activity;GO:0015631//tubulin binding;GO:0032559	GO:0009856//pollination;GO:0009207;GO:0007017//microtubule-based process;GO:0000904//cell morphogenesis involved in differentiation	gi|30983603|gb|AAP41107.1|/0/kinesin-like calmodulin binding protein [Gossypium hirsutum]
Gorai.010G092400.3|PACid:26760041	0.793893	0.386244	-	-	GO:0016788//hydrolase activity, acting on ester bonds	-	gi|255550313|ref|XP_002516207.1|/0/phosphoinositide 5-phosphatase, putative [Ricinus communis]
Gorai.001G181100.1|PACid:26821085	0.20654	0.329724	K02992|1|7e-11|63.5|rcu:RCOM_ORF00091|small subunit ribosomal protein S7	GO:0009536//plastid	-	-	gi|78103316|ref|YP_358629.1|/3.08205e-24/hypothetical protein PhapfoPp083 [Phalaenopsis aphrodite subsp. formosana]
Gorai.002G025300.1|PACid:26793535	-1.32761	0.398095	-	GO:0044464//cell part	GO:0003676//nucleic acid binding;GO:0046914//transition metal ion binding;GO:0001071//nucleic acid binding transcription factor activity	GO:0003002//regionalization;GO:0006355//regulation of transcription, DNA-dependent;GO:0032535//regulation of cellular component size;GO:0009791//post-embryonic development;GO:0007165//signal transduction;GO:0003006//developmental process involved in reproduction;GO:0008283//cell proliferation	gi|296083590|emb|CBI23579.3|/6.07044e-26/unnamed protein product [Vitis vinifera]
Gorai.005G245700.1|PACid:26802129	-0.660524	0.554397	K04371|1|3e-42|169|vvi:100254083|extracellular signal-regulated kinase 1/2 [EC:2.7.11.24];K14432|2|1e-08|58.2|sbi:SORBI_03g037740|ABA responsive element binding factor	-	GO:0003677//DNA binding	GO:0006351//transcription, DNA-dependent	gi|357467373|ref|XP_003603971.1|/1.19771e-55/BZIP transcription factor ATB2 [Medicago truncatula]
Gorai.005G062400.2|PACid:26805688	5.51069	0.323102	K03245|1|3e-33|121|rcu:RCOM_1220860|translation initiation factor 3 subunit J	GO:0044464//cell part	GO:0008135//translation factor activity, nucleic acid binding	GO:0006412//translation	gi|255557090|ref|XP_002519577.1|/2.36585e-32/Eukaryotic translation initiation factor 3 subunit, putative [Ricinus communis]
Gorai.009G175500.4|PACid:26770150	0.0798593	0.203591	K08695|1|4e-137|485|pop:POPTR_831060|anthocyanidin reductase [EC:1.3.1.77]	-	GO:0048037//cofactor binding	GO:0008152//metabolic process	gi|121755809|gb|ABM64802.1|/7.81271e-160/anthocyanidin reductase [Gossypium hirsutum]
Gorai.006G105900.1|PACid:26831487	0.234743	0.379292	-	GO:0016020//membrane;GO:0043231//intracellular membrane-bounded organelle	GO:0005488//binding	GO:0019725//cellular homeostasis	gi|225439410|ref|XP_002264265.1|/3.18491e-72/PREDICTED: selT-like protein [Vitis vinifera]
Gorai.003G184500.1|PACid:26799448	-1.50787	0.31855	-	-	-	-	gi|224138196|ref|XP_002326542.1|/3.55553e-60/predicted protein [Populus trichocarpa]
Gorai.005G216700.1|PACid:26806486	0.597435	0.540498	K00872|1|7e-141|498|rcu:RCOM_0902180|homoserine kinase [EC:2.7.1.39]	GO:0009532//plastid stroma	GO:0016773//phosphotransferase activity, alcohol group as acceptor;GO:0032559	GO:0051707//response to other organism;GO:0000097//sulfur amino acid biosynthetic process;GO:0006796//phosphate-containing compound metabolic process;GO:0006566//threonine metabolic process	gi|255553311|ref|XP_002517698.1|/7.35352e-140/homoserine kinase, putative [Ricinus communis]
Gorai.010G050900.3|PACid:26756846	-2.81228	0.213712	K14007|1|0.0|1339|vvi:100265768|protein transport protein SEC24	GO:0012507//ER to Golgi transport vesicle membrane	GO:0046914//transition metal ion binding	GO:0048193//Golgi vesicle transport;GO:0006950//response to stress;GO:0015031//protein transport	gi|359493759|ref|XP_002279640.2|/0/PREDICTED: protein transport protein Sec24-like At4g32640-like [Vitis vinifera]
Gorai.009G241600.1|PACid:26763551	0.390143	0.271718	K00600|1|0.0|863|vvi:100267713|glycine hydroxymethyltransferase [EC:2.1.2.1]	-	GO:0016742//hydroxymethyl-, formyl- and related transferase activity;GO:0048037//cofactor binding	GO:0009069//serine family amino acid metabolic process;GO:0006730//one-carbon metabolic process;GO:0010038//response to metal ion	gi|225459425|ref|XP_002285823.1|/0/PREDICTED: serine hydroxymethyltransferase 1-like [Vitis vinifera]
Gorai.010G128800.2|PACid:26758683	0.29895	0.296797	K00943|1|8e-22|103|ota:Ot07g01210|dTMP kinase [EC:2.7.4.9];K15450|2|3e-07|54.7|ota:Ot09g02370|tRNA wybutosine-synthesizing protein 3 [EC:2.1.1.-];K00476|3|3e-06|51.2|ota:Ot10g00170|aspartate beta-hydroxylase [EC:1.14.11.16]	-	GO:0016706//oxidoreductase activity, acting on paired donors, with incorporation or reduction of molecular oxygen, 2-oxoglutarate as one donor, and incorporation of one atom each of oxygen into both donors	GO:0008152//metabolic process	gi|224057513|ref|XP_002299244.1|/9.21437e-177/predicted protein [Populus trichocarpa]
Gorai.004G181400.1|PACid:26774636	-0.0950891	0.267646	K03039|1|0.0|654|pop:POPTR_826642|26S proteasome regulatory subunit N9	GO:0005838//proteasome regulatory particle;GO:0043231//intracellular membrane-bounded organelle	-	GO:0019941//modification-dependent protein catabolic process	gi|224139042|ref|XP_002326753.1|/0/predicted protein [Populus trichocarpa]
Gorai.005G045000.5|PACid:26804435	-0.178904	0.20639	K02984|1|2e-92|336|rcu:RCOM_0911410|small subunit ribosomal protein S3Ae	GO:0030529//ribonucleoprotein complex	GO:0005198//structural molecule activity	GO:0010467//gene expression	gi|255552081|ref|XP_002517085.1|/1.7776e-91/40S ribosomal protein S3a, putative [Ricinus communis]
Gorai.009G211900.1|PACid:26769098	-0.697736	0.2552	K09843|1|0.0|751|vvi:100245540|(+)-abscisic acid 8'-hydroxylase [EC:1.14.13.93]	-	GO:0016491//oxidoreductase activity;GO:0005506//iron ion binding	GO:0008152//metabolic process	gi|225458615|ref|XP_002282788.1|/0/PREDICTED: abscisic acid 8'-hydroxylase 4 [Vitis vinifera]
Gorai.004G171100.1|PACid:26772482	0.53972	0.430241	-	-	-	-	-
Gorai.007G064800.1|PACid:26783144	-4.56989	0.256102	K00750|1|0.0|854|rcu:RCOM_0138290|glycogenin glucosyltransferase [EC:2.4.1.186]	GO:0043231//intracellular membrane-bounded organelle	GO:0015020//glucuronosyltransferase activity;GO:0035251//UDP-glucosyltransferase activity	GO:0010413//glucuronoxylan metabolic process	gi|60657592|gb|AAX33317.1|/0/secondary cell wall-related glycosyltransferase family 8 [Populus tremula x Populus tremuloides]
Gorai.006G088900.1|PACid:26833468	-5.89868	0.368013	-	-	-	-	gi|359483522|ref|XP_002273741.2|/5.76667e-39/PREDICTED: uncharacterized protein LOC100266966 [Vitis vinifera]
Gorai.012G088700.1|PACid:26826050	-0.39093	0.251186	K06694|1|3e-13|75.9|mtr:MTR_5g043640|26S proteasome non-ATPase regulatory subunit 10;K13118|4|8e-13|74.3|cre:CHLREDRAFT_17930|protein DGCR14	-	-	-	gi|147840488|emb|CAN68422.1|/0/hypothetical protein VITISV_018267 [Vitis vinifera]
Gorai.012G053500.1|PACid:26825921	-0.303172	0.334588	K11982|1|2e-09|58.9|rcu:RCOM_1031870|E3 ubiquitin-protein ligase RNF115/126 [EC:6.3.2.19]	-	GO:0046872//metal ion binding	-	gi|383149297|gb|AFG56541.1|/4.61163e-12/Pinus taeda anonymous locus 2_4925_01 genomic sequence
Gorai.005G185900.1|PACid:26801376	0.501649	0.338296	-	GO:0009536//plastid	-	-	gi|225424758|ref|XP_002268027.1|/4.7234e-55/PREDICTED: uncharacterized protein LOC100260319 [Vitis vinifera]
Gorai.009G345600.1|PACid:26762567	-0.665368	0.435788	-	GO:0009536//plastid	GO:0000166//nucleotide binding	-	gi|326457431|gb|ADZ74691.1|/2.39497e-74/hypothetical chloroplast RF21 [Gossypium stocksii]
Gorai.012G045900.1|PACid:26828910	-0.374055	0.350384	K05302|1|3e-165|580|pop:POPTR_199501|SET domain-containing protein 6	-	-	-	gi|224080099|ref|XP_002306017.1|/3.24167e-164/SET domain-containing protein [Populus trichocarpa]
Gorai.012G187300.1|PACid:26827260	0.223741	0.373959	K02915|1|1e-49|192|gmx:100779148|large subunit ribosomal protein L34e	GO:0030529//ribonucleoprotein complex;GO:0009536//plastid;GO:0031981//nuclear lumen	GO:0005198//structural molecule activity	GO:0010467//gene expression;GO:0022613//ribonucleoprotein complex biogenesis	gi|356498266|ref|XP_003517974.1|/1.79664e-48/PREDICTED: 60S ribosomal protein L34-like [Glycine max]
Gorai.005G177500.1|PACid:26804933	-2.72967	0.531308	-	-	-	-	-
Gorai.002G219100.1|PACid:26794548	2.28071	0.273534	K05349|1|0.0|763|vvi:100252178|beta-glucosidase [EC:3.2.1.21];K15920|3|0.0|753|sbi:SORBI_06g030270|beta-D-xylosidase 4 [EC:3.2.1.37]	GO:0005576//extracellular region;GO:0005618//cell wall;GO:0009536//plastid	GO:0015926//glucosidase activity	GO:0044238//primary metabolic process	gi|224066931|ref|XP_002302285.1|/0/predicted protein [Populus trichocarpa]
Gorai.001G131600.1|PACid:26821984	0.446222	0.240567	K15336|1|2e-65|248|vvi:100259391|tRNA (cytosine38-C5)-methyltransferase [EC:2.1.1.204]	-	-	-	gi|224130786|ref|XP_002328376.1|/5.69485e-110/predicted protein [Populus trichocarpa]
Gorai.003G109600.1|PACid:26800133	5.6882	0.342784	-	-	-	-	gi|225456252|ref|XP_002279421.1|/6.14819e-77/PREDICTED: uncharacterized protein LOC100244084 [Vitis vinifera]
Gorai.008G239500.1|PACid:26813727	-1.52356	0.479757	K13418|1|4e-66|251|vvi:100247683|somatic embryogenesis receptor kinase 1 [EC:2.7.10.1 2.7.11.1];K13416|5|6e-63|240|rcu:RCOM_1534760|brassinosteroid insensitive 1-associated receptor kinase 1 [EC:2.7.10.1 2.7.11.1]	GO:0031224//intrinsic to membrane	GO:0004871//signal transducer activity;GO:0004672//protein kinase activity;GO:0016628//oxidoreductase activity, acting on the CH-CH group of donors, NAD or NADP as acceptor;GO:0032559	GO:0006464//cellular protein modification process;GO:0007167//enzyme linked receptor protein signaling pathway	gi|255537079|ref|XP_002509606.1|/0/leucine rich repeat receptor kinase, putative [Ricinus communis]
Gorai.001G180600.1|PACid:26819998	-0.89477	0.59397	K02690|1|5e-51|196|gmx:3989267|photosystem I P700 chlorophyll a apoprotein A2	GO:0009521;GO:0031224//intrinsic to membrane;GO:0009534//chloroplast thylakoid	GO:0046906//tetrapyrrole binding;GO:0043169//cation binding;GO:0051536//iron-sulfur cluster binding	GO:0051234//establishment of localization;GO:0006464//cellular protein modification process;GO:0006091//generation of precursor metabolites and energy	gi|220684439|gb|ACL80930.1|/4.22469e-50/photosystem I subunit B [Tolumnia compressicaulis]
Gorai.009G338800.1|PACid:26763666	-0.417658	0.458686	-	GO:0016021//integral to membrane	GO:0016791//phosphatase activity;GO:0016628//oxidoreductase activity, acting on the CH-CH group of donors, NAD or NADP as acceptor	GO:0009755//hormone-mediated signaling pathway;GO:0008152//metabolic process	gi|224111600|ref|XP_002315916.1|/4.59595e-146/predicted protein [Populus trichocarpa]
Gorai.013G132600.1|PACid:26788002	-0.535348	0.213654	K01099|1|7e-21|101|ota:Ot04g02290|phosphatidylinositol-bisphosphatase [EC:3.1.3.36]	GO:0043231//intracellular membrane-bounded organelle;GO:0031461//cullin-RING ubiquitin ligase complex	GO:0046030//inositol trisphosphate phosphatase activity	GO:0009888//tissue development;GO:0009725//response to hormone stimulus;GO:0009416//response to light stimulus;GO:0031667//response to nutrient levels;GO:0009756//carbohydrate mediated signaling;GO:0048878//chemical homeostasis;GO:0048513//organ development;GO:0006950//response to stress	gi|255547426|ref|XP_002514770.1|/0/type II inositol 5-phosphatase, putative [Ricinus communis]
Gorai.013G182200.1|PACid:26789401	0.389295	0.424029	K03939|1|5e-42|167|rcu:RCOM_1325300|NADH dehydrogenase (ubiquinone) Fe-S protein 6 [EC:1.6.5.3 1.6.99.3]	GO:0043231//intracellular membrane-bounded organelle	-	-	gi|154269264|gb|ABS72192.1|/1.90536e-42/mitochondrial NADH-ubiquinone oxidoreductase [Corchorus olitorius]
Gorai.011G057500.1|PACid:26808634	-0.316206	0.320811	K06889|1|4e-87|318|vvi:100245712|	-	GO:0046872//metal ion binding	-	gi|359484453|ref|XP_003633111.1|/1.8257e-103/PREDICTED: PHD finger protein ALFIN-LIKE 5-like [Vitis vinifera]
Gorai.008G169700.3|PACid:26816567	4.23041	0.24336	K14713|1|3e-75|280|gmx:100816483|solute carrier family 39 (zinc transporter), member 7	-	-	-	gi|356512271|ref|XP_003524844.1|/3.61944e-74/PREDICTED: IAA-alanine resistance protein 1-like [Glycine max]
Gorai.009G430600.1|PACid:26767228	0.0515213	0.192862	K13459|1|1e-70|266|rcu:RCOM_1047690|disease resistance protein RPS2;K13460|3|2e-66|253|ath:AT1G12220|disease resistance protein RPS5	-	-	-	gi|225461744|ref|XP_002283414.1|/1.56557e-146/PREDICTED: probable disease resistance protein At4g27220-like [Vitis vinifera]
Gorai.011G217700.1|PACid:26810844	-1.98614	0.362091	K13415|1|3e-80|297|sbi:SORBI_03g012040|protein brassinosteroid insensitive 1 [EC:2.7.10.1 2.7.11.1]	-	GO:0016301//kinase activity	-	gi|359484862|ref|XP_002274094.2|/0/PREDICTED: probable LRR receptor-like serine/threonine-protein kinase At4g08850-like [Vitis vinifera]
Gorai.007G151800.2|PACid:26779052	-2.35328	0.440074	K02726|1|1e-44|165|gmx:100807110|20S proteasome subunit alpha 2 [EC:3.4.25.1]	GO:0005839//proteasome core complex;GO:0043231//intracellular membrane-bounded organelle	GO:0004175//endopeptidase activity	GO:0019941//modification-dependent protein catabolic process	gi|356496096|ref|XP_003516906.1|/1.07266e-43/PREDICTED: proteasome subunit alpha type-2-A-like [Glycine max]
Gorai.001G126500.1|PACid:26824560	0.0119884	0.188512	-	GO:0043231//intracellular membrane-bounded organelle	-	-	gi|224104945|ref|XP_002313628.1|/2.35454e-47/predicted protein [Populus trichocarpa]
Gorai.013G177600.1|PACid:26790196	-1.31871	0.695164	K00799|1|4e-93|338|gmx:547936|glutathione S-transferase [EC:2.5.1.18]	-	GO:0016846//carbon-sulfur lyase activity;GO:0016765//transferase activity, transferring alkyl or aryl (other than methyl) groups	-	gi|29419702|gb|AAO61854.1|/5.85914e-110/glutathione S-transferase U1 [Malva pusilla]
Gorai.011G084200.3|PACid:26807308	7.37616	0.570586	-	-	-	-	-
Gorai.006G059700.1|PACid:26833493	3.68036	0.229739	K13418|1|2e-43|176|rcu:RCOM_0186340|somatic embryogenesis receptor kinase 1 [EC:2.7.10.1 2.7.11.1];K13416|2|2e-43|175|ath:AT4G33430|brassinosteroid insensitive 1-associated receptor kinase 1 [EC:2.7.10.1 2.7.11.1]	-	GO:0004672//protein kinase activity;GO:0000166//nucleotide binding	-	gi|359491461|ref|XP_002277015.2|/2.1054e-149/PREDICTED: uncharacterized protein LOC100261246 [Vitis vinifera]
Gorai.008G233300.1|PACid:26813704	-1.47247	0.476211	-	-	-	-	gi|255581303|ref|XP_002531462.1|/3.55494e-29/conserved hypothetical protein [Ricinus communis]
Gorai.009G304900.1|PACid:26770263	-0.920224	0.341917	K05681|1|1e-49|197|cme:CMS467C|ATP-binding cassette, subfamily G (WHITE), member 2;K12843|3|1e-43|177|vvi:100248403|U4/U6 small nuclear ribonucleoprotein PRP3	GO:0044464//cell part	GO:0017111//nucleoside-triphosphatase activity;GO:0015604//organic phosphonate transmembrane transporter activity;GO:0032559	GO:0009207	gi|359486942|ref|XP_002265628.2|/0/PREDICTED: pleiotropic drug resistance protein 2-like [Vitis vinifera]
Gorai.012G016500.1|PACid:26827542	-4.61378	0.256819	K10523|1|1e-06|52.0|ota:Ot14g03470|speckle-type POZ protein	-	GO:0005488//binding	GO:0009791//post-embryonic development	gi|359486352|ref|XP_003633433.1|/1.08039e-50/PREDICTED: BTB/POZ domain-containing protein At3g56230-like [Vitis vinifera]
Gorai.005G055600.1|PACid:26805282	0.946244	0.488623	K06890|1|1e-91|334|aly:ARALYDRAFT_493344|	GO:0016020//membrane	-	-	gi|297804704|ref|XP_002870236.1|/1.01199e-90/hypothetical protein ARALYDRAFT_493344 [Arabidopsis lyrata subsp. lyrata]
Gorai.011G117400.1|PACid:26811410	-3.41794	0.633387	K00924|1|7e-34|143|ath:AT5G22850|[EC:2.7.1.-]	GO:0043231//intracellular membrane-bounded organelle	GO:0004175//endopeptidase activity	GO:0019538//protein metabolic process	gi|255563827|ref|XP_002522914.1|/0/Aspartic proteinase nepenthesin-1 precursor, putative [Ricinus communis]
Gorai.010G252700.1|PACid:26760214	4.93357	0.275056	K00517|1|0.0|749|rcu:RCOM_0905320|[EC:1.14.-.-]	GO:0044464//cell part	GO:0016712//oxidoreductase activity, acting on paired donors, with incorporation or reduction of molecular oxygen, reduced flavin or flavoprotein as one donor, and incorporation of one atom of oxygen;GO:0005506//iron ion binding	GO:0008152//metabolic process	gi|255554949|ref|XP_002518512.1|/0/cytochrome P450, putative [Ricinus communis]
Gorai.004G016600.1|PACid:26776255	0.172727	0.198802	-	-	-	-	gi|15231294|ref|NP_187969.1|/9.78568e-149/calmodulin-binding protein-like protein [Arabidopsis thaliana]
Gorai.004G073000.2|PACid:26775760	1.20106	0.329909	-	-	-	-	gi|359480260|ref|XP_003632423.1|/0/PREDICTED: uncharacterized basic helix-loop-helix protein At1g06150-like [Vitis vinifera]
Gorai.005G115600.4|PACid:26803489	3.70764	0.229849	K00895|1|0.0|1032|rcu:RCOM_1602260|pyrophosphate--fructose-6-phosphate 1-phosphotransferase [EC:2.7.1.90]	GO:0010316	GO:0008443//phosphofructokinase activity;GO:0032559	GO:0009746;GO:0006796//phosphate-containing compound metabolic process;GO:0034285;GO:0006007//glucose catabolic process	gi|384255900|gb|ADZ96380.2|/0/phosphofructokinase alpha subunit [Eriobotrya japonica]
Gorai.013G105000.2|PACid:26790736	-5.60579	0.333721	K12479|1|0.0|994|vvi:100243832|vacuolar protein sorting-associated protein 45	GO:0000325//plant-type vacuole;GO:0044431//Golgi apparatus part	GO:0005488//binding;GO:0022892	GO:0006887//exocytosis;GO:0015031//protein transport	gi|225457759|ref|XP_002263592.1|/0/PREDICTED: vacuolar protein sorting-associated protein 45 homolog [Vitis vinifera]
Gorai.004G268400.1|PACid:26772564	-1.23613	0.304865	-	-	GO:0001071//nucleic acid binding transcription factor activity	GO:0032501//multicellular organismal process	gi|255573304|ref|XP_002527580.1|/1.85982e-120/transcription factor, putative [Ricinus communis]
Gorai.010G023000.3|PACid:26756402	6.37026	0.431294	K13051|1|3e-73|272|rcu:RCOM_1589270|beta-aspartyl-peptidase (threonine type) [EC:3.4.19.5]	-	GO:0016811//hydrolase activity, acting on carbon-nitrogen (but not peptide) bonds, in linear amides	GO:0009057//macromolecule catabolic process	gi|255538190|ref|XP_002510160.1|/2.6046e-72/l-asparaginase, putative [Ricinus communis]
Gorai.009G397800.1|PACid:26762368	0.321103	0.419379	K03386|1|5e-116|415|pop:POPTR_576525|peroxiredoxin (alkyl hydroperoxide reductase subunit C) [EC:1.11.1.15]	-	GO:0016705//oxidoreductase activity, acting on paired donors, with incorporation or reduction of molecular oxygen;GO:0016209//antioxidant activity	GO:0008152//metabolic process;GO:0019725//cellular homeostasis	gi|224140038|ref|XP_002323394.1|/5.0499e-115/2-cys peroxiredoxin [Populus trichocarpa]
Gorai.012G094700.1|PACid:26826783	-2.24818	0.570754	K02634|1|6e-84|308|aly:ARALYDRAFT_475560|apocytochrome f	GO:0009534//chloroplast thylakoid;GO:0016021//integral to membrane	GO:0005506//iron ion binding	GO:0051234//establishment of localization;GO:0006091//generation of precursor metabolites and energy	gi|357471463|ref|XP_003606016.1|/1.2913e-118/Apocytochrome F [Medicago truncatula]
Gorai.010G212800.1|PACid:26760409	0.00504827	0.198796	K09522|1|0.0|712|pop:POPTR_829311|DnaJ homolog subfamily C member 2	-	GO:0005488//binding	-	gi|224057202|ref|XP_002299170.1|/0/predicted protein [Populus trichocarpa]
Gorai.004G181000.1|PACid:26772241	-0.0246636	0.196737	-	-	-	GO:0043170	gi|255555935|ref|XP_002519003.1|/5.83992e-22/conserved hypothetical protein [Ricinus communis]
Gorai.013G125400.1|PACid:26789026	0.0412037	0.192862	-	GO:0031410//cytoplasmic vesicle	GO:0008092//cytoskeletal protein binding	GO:0007010//cytoskeleton organization	gi|224123088|ref|XP_002318992.1|/0/predicted protein [Populus trichocarpa]
Gorai.005G246600.1|PACid:26804983	0.723911	0.522707	K12309|1|0.0|904|aly:ARALYDRAFT_485655|beta-galactosidase [EC:3.2.1.23];K01190|3|9e-67|253|cme:CMP078C|beta-galactosidase [EC:3.2.1.23]	-	GO:0030246//carbohydrate binding;GO:0015925;GO:0043167//ion binding	GO:0044238//primary metabolic process	gi|224077880|ref|XP_002305449.1|/0/predicted protein [Populus trichocarpa]
Gorai.012G146600.1|PACid:26825890	-0.0836308	0.239716	K15078|1|3e-73|274|vvi:100250139|structure-specific endonuclease subunit SLX1 [EC:3.6.1.-];K03798|2|1e-32|140|rcu:RCOM_0340700|cell division protease FtsH [EC:3.4.24.-];K15271|4|3e-31|135|rcu:RCOM_1095670|ATP-dependent DNA helicase HFM1/MER3 [EC:3.6.4.12]	-	-	-	gi|225430210|ref|XP_002282464.1|/3.75975e-176/PREDICTED: pentatricopeptide repeat-containing protein At2g25580 [Vitis vinifera]
Gorai.006G115100.1|PACid:26833168	-0.196037	0.246929	K15078|1|3e-93|340|vvi:100250139|structure-specific endonuclease subunit SLX1 [EC:3.6.1.-];K15271|3|1e-89|328|rcu:RCOM_1095670|ATP-dependent DNA helicase HFM1/MER3 [EC:3.6.4.12]	GO:0009536//plastid	-	-	gi|359479098|ref|XP_002274209.2|/0/PREDICTED: pentatricopeptide repeat-containing protein At1g05750, chloroplastic-like [Vitis vinifera]
Gorai.007G372000.1|PACid:26779739	-6.02463	0.384081	-	GO:0043231//intracellular membrane-bounded organelle	GO:0003677//DNA binding;GO:0001071//nucleic acid binding transcription factor activity	GO:0006351//transcription, DNA-dependent	gi|225457574|ref|XP_002272420.1|/1.33275e-56/PREDICTED: WUSCHEL-related homeobox 8 [Vitis vinifera]
Gorai.012G084300.1|PACid:26825206	0.231135	0.317688	K15336|1|6e-24|110|vvi:100259391|tRNA (cytosine38-C5)-methyltransferase [EC:2.1.1.204]	GO:0009536//plastid	-	-	gi|225451505|ref|XP_002274670.1|/0/PREDICTED: pentatricopeptide repeat-containing protein At5g14080 [Vitis vinifera]
Gorai.013G020900.1|PACid:26787196	-0.0104131	0.198547	K05575|1|2e-25|111|ath:ArthCp074|NAD(P)H-quinone oxidoreductase subunit 4 [EC:1.6.5.3]	GO:0009507//chloroplast;GO:0009579//thylakoid;GO:0016020//membrane	GO:0016655//oxidoreductase activity, acting on NADH or NADPH, quinone or similar compound as acceptor	GO:0055114//oxidation-reduction process	gi|326457528|gb|ADZ74787.1|/4.32492e-26/NADH-plastoquinone oxidoreductase subunit 4 [Gossypium sturtianum]
Gorai.006G002800.1|PACid:26831906	0.747542	0.546808	K01824|1|4e-77|285|pop:POPTR_554665|cholestenol delta-isomerase [EC:5.3.3.5]	GO:0016020//membrane	GO:0016863//intramolecular oxidoreductase activity, transposing C=C bonds	-	gi|295368128|gb|ADG02944.1|/4.72001e-96/putative C-8,7 sterol isomerase [Gossypium hirsutum]
Gorai.002G170800.1|PACid:26795515	0.876289	0.287063	K00472|1|2e-96|350|rcu:RCOM_0853250|prolyl 4-hydroxylase [EC:1.14.11.2]	GO:0031090//organelle membrane;GO:0043231//intracellular membrane-bounded organelle	GO:0046914//transition metal ion binding;GO:0019842//vitamin binding;GO:0019798	GO:0019471	gi|255552788|ref|XP_002517437.1|/2.5791e-95/prolyl 4-hydroxylase alpha subunit, putative [Ricinus communis]
Gorai.005G197100.1|PACid:26801459	-0.391545	0.319932	K09286|1|3e-19|93.2|ath:AT1G43160|EREBP-like factor	-	-	GO:0009987//cellular process;GO:0009725//response to hormone stimulus;GO:0006970//response to osmotic stress;GO:0050826//response to freezing	gi|224075453|ref|XP_002304640.1|/3.79238e-57/AP2/ERF domain-containing transcription factor [Populus trichocarpa]
Gorai.013G252900.1|PACid:26786599	0.627303	0.254853	K13459|1|1e-68|261|rcu:RCOM_1047690|disease resistance protein RPS2	-	-	-	gi|255542484|ref|XP_002512305.1|/0/phosphoprotein phosphatase, putative [Ricinus communis]
Gorai.006G050300.1|PACid:26831718	0.0697278	0.202636	-	-	-	-	gi|224099389|ref|XP_002311466.1|/9.51816e-30/predicted protein [Populus trichocarpa]
Gorai.011G218600.5|PACid:26807582	5.7808	0.353126	K09567|1|4e-63|237|rcu:RCOM_1451950|peptidyl-prolyl isomerase H (cyclophilin H) [EC:5.2.1.8]	GO:0016020//membrane;GO:0043231//intracellular membrane-bounded organelle	GO:0016859//cis-trans isomerase activity	GO:0044267//cellular protein metabolic process	gi|255543925|ref|XP_002513025.1|/4.80008e-62/peptidyl-prolyl cis-trans isomerase h, ppih, putative [Ricinus communis]
Gorai.010G119900.1|PACid:26760647	0.326763	0.439952	-	GO:0016020//membrane;GO:0009536//plastid	-	-	gi|326457358|gb|ADZ74619.1|/2.06975e-110/hypothetical chloroplast RF19 [Gossypium longicalyx]
Gorai.009G033400.1|PACid:26768044	3.40338	0.224794	K13496|1|4e-36|151|ath:AT2G36800|UDP-glucosyl transferase 73C [EC:2.4.1.-]	-	GO:0016740//transferase activity	-	gi|225444853|ref|XP_002281094.1|/3.15339e-134/PREDICTED: UDP-glycosyltransferase 91C1-like [Vitis vinifera]
Gorai.002G142800.1|PACid:26795482	0.475481	0.450167	K04382|1|0.0|630|gmx:100784312|protein phosphatase 2 (formerly 2A), catalytic subunit [EC:3.1.3.16]	GO:0016020//membrane;GO:0043231//intracellular membrane-bounded organelle	GO:0004721//phosphoprotein phosphatase activity;GO:0043169//cation binding	-	gi|356500864|ref|XP_003519250.1|/2.5329e-180/PREDICTED: serine/threonine-protein phosphatase PP2A catalytic subunit-like [Glycine max]
Gorai.006G235800.1|PACid:26834113	0.354665	0.34102	K03671|1|9e-56|213|rcu:RCOM_1058730|thioredoxin 1	GO:0043231//intracellular membrane-bounded organelle;GO:0044444//cytoplasmic part	GO:0015036//disulfide oxidoreductase activity	GO:0051234//establishment of localization;GO:0018904;GO:0019725//cellular homeostasis;GO:0006091//generation of precursor metabolites and energy	gi|297741757|emb|CBI32889.3|/9.69429e-55/unnamed protein product [Vitis vinifera]
Gorai.013G125200.1|PACid:26788962	-0.28901	0.286687	-	-	-	GO:0044248//cellular catabolic process;GO:0006950//response to stress;GO:0010260//organ senescence	gi|356535069|ref|XP_003536071.1|/1.14037e-133/PREDICTED: WD repeat domain phosphoinositide-interacting protein 3-like [Glycine max]
Gorai.008G132900.1|PACid:26812838	-0.743982	0.538295	-	GO:0044424//intracellular part;GO:0031224//intrinsic to membrane	GO:0016491//oxidoreductase activity	GO:0044238//primary metabolic process	gi|224130752|ref|XP_002320918.1|/2.19853e-153/predicted protein [Populus trichocarpa]
Gorai.007G285600.3|PACid:26783149	2.12951	0.437645	-	-	GO:0016814//hydrolase activity, acting on carbon-nitrogen (but not peptide) bonds, in cyclic amidines;GO:0046914//transition metal ion binding	-	gi|76160949|gb|ABA40438.1|/1.35638e-40/unknown [Solanum tuberosum]
Gorai.003G115800.2|PACid:26798373	1.08893	0.245113	-	GO:0044424//intracellular part	-	-	gi|255540511|ref|XP_002511320.1|/6.33896e-180/zinc ion binding protein, putative [Ricinus communis]
Gorai.013G040900.1|PACid:26787974	-2.44882	0.624173	-	-	-	-	gi|255561671|ref|XP_002521845.1|/6.79263e-39/conserved hypothetical protein [Ricinus communis]
Gorai.002G047700.1|PACid:26793813	0.32933	0.424324	-	GO:0031224//intrinsic to membrane;GO:0009941//chloroplast envelope	-	-	gi|326457446|gb|ADZ74706.1|/3.71806e-42/hypothetical chloroplast RF19 [Gossypium stocksii]
Gorai.006G005100.1|PACid:26829975	4.83547	0.2697	-	-	-	-	gi|224106187|ref|XP_002314077.1|/1.22343e-49/NAC domain protein, IPR003441 [Populus trichocarpa]
Gorai.006G097000.1|PACid:26834893	-0.61188	0.441878	K09286|1|7e-45|178|vvi:100252531|EREBP-like factor	-	-	-	gi|224054390|ref|XP_002298236.1|/2.05199e-48/AP2/ERF domain-containing transcription factor [Populus trichocarpa]
Gorai.005G222300.1|PACid:26803789	-6.03528	0.387106	-	GO:0031224//intrinsic to membrane	GO:0005488//binding	GO:0051234//establishment of localization;GO:0010876	gi|224112959|ref|XP_002332672.1|/1.41304e-37/predicted protein [Populus trichocarpa]
Gorai.008G273500.1|PACid:26818882	0.727789	0.36172	K15078|1|6e-89|327|vvi:100250139|structure-specific endonuclease subunit SLX1 [EC:3.6.1.-];K15271|4|2e-77|288|rcu:RCOM_1095670|ATP-dependent DNA helicase HFM1/MER3 [EC:3.6.4.12]	-	-	-	gi|225464633|ref|XP_002274427.1|/0/PREDICTED: pentatricopeptide repeat-containing protein At5g52850, chloroplastic [Vitis vinifera]
Gorai.002G144800.1|PACid:26794095	0.180142	0.2486	K06276|1|0.0|791|rcu:RCOM_0008410|3-phosphoinositide dependent protein kinase-1 [EC:2.7.11.1]	GO:0016020//membrane	GO:0004674//protein serine/threonine kinase activity;GO:0005543//phospholipid binding;GO:0032559	GO:0006468//protein phosphorylation;GO:0033674//positive regulation of kinase activity	gi|255586617|ref|XP_002533941.1|/0/3-phosphoinositide-dependent protein kinase-1, putative [Ricinus communis]
Gorai.010G128300.1|PACid:26757172	1.09354	0.391143	K03515|1|1e-07|53.1|pop:POPTR_767640|DNA repair protein REV1 [EC:2.7.7.-]	-	-	-	gi|224105631|ref|XP_002313880.1|/1.28686e-06/predicted protein [Populus trichocarpa]
Gorai.008G282900.1|PACid:26812652	-0.208727	0.349759	-	GO:0031224//intrinsic to membrane;GO:0031090//organelle membrane	-	-	gi|351727573|ref|NP_001238445.1|/1.53158e-51/uncharacterized protein LOC100499692 precursor [Glycine max]
Gorai.005G176900.1|PACid:26801944	-1.13735	0.576792	K01206|1|7e-137|485|ath:AT1G67830|alpha-L-fucosidase [EC:3.2.1.51];K00514|3|6e-34|143|rcu:RCOM_1428040|zeta-carotene desaturase [EC:1.3.5.6]	GO:0005618//cell wall	GO:0015928//fucosidase activity	GO:0044238//primary metabolic process	gi|224107753|ref|XP_002314590.1|/2.1147e-164/predicted protein [Populus trichocarpa]
Gorai.002G101900.4|PACid:26793233	-5.17794	0.291175	-	GO:0044464//cell part	-	GO:0051234//establishment of localization	gi|224061236|ref|XP_002300384.1|/1.38618e-76/predicted protein [Populus trichocarpa]
Gorai.001G001300.2|PACid:26819720	-0.0139841	0.188512	K01876|1|0.0|644|rcu:RCOM_1043210|aspartyl-tRNA synthetase [EC:6.1.1.12]	GO:0044424//intracellular part	GO:0004812//aminoacyl-tRNA ligase activity;GO:0032559	GO:0006418//tRNA aminoacylation for protein translation;GO:0010038//response to metal ion	gi|255564914|ref|XP_002523450.1|/0/aspartyl-tRNA synthetase, putative [Ricinus communis]
Gorai.009G049300.1|PACid:26769713	-1.24113	0.41455	-	-	GO:0005488//binding	GO:0009314//response to radiation;GO:0048511//rhythmic process	gi|356563745|ref|XP_003550120.1|/9.92829e-97/PREDICTED: GATA transcription factor 12-like [Glycine max]
Gorai.008G097700.1|PACid:26814642	5.14929	0.288451	K14837|1|2e-28|123|rcu:RCOM_1278180|nucleolar protein 12;K03243|2|2e-20|97.1|aly:ARALYDRAFT_313019|translation initiation factor 5B	-	-	-	gi|225432332|ref|XP_002276324.1|/3.173e-38/PREDICTED: uncharacterized protein LOC100256384 [Vitis vinifera]
Gorai.013G189900.1|PACid:26789344	-4.86561	0.270371	K15336|1|1e-28|125|vvi:100259391|tRNA (cytosine38-C5)-methyltransferase [EC:2.1.1.204]	-	-	-	gi|224144668|ref|XP_002325369.1|/0/predicted protein [Populus trichocarpa]
Gorai.007G079900.1|PACid:26782867	-1.37942	0.555183	-	-	-	-	gi|225452871|ref|XP_002283811.1|/9.77595e-114/PREDICTED: NAC domain-containing protein 100-like [Vitis vinifera]
Gorai.007G292200.1|PACid:26781290	-6.56959	0.459166	K08145|1|3e-50|196|sbi:SORBI_09g028840|MFS transporter, SP family, solute carrier family 2 (facilitated glucose transporter), member 8	GO:0044464//cell part	GO:0022891//substrate-specific transmembrane transporter activity	GO:0006810//transport	gi|310877858|gb|ADP37160.1|/5.88086e-87/putative ERD6-like transporter [Vitis vinifera]
Gorai.002G095400.4|PACid:26795728	4.9775	0.277999	K06966|1|9e-108|387|rcu:RCOM_0046330|	GO:0009536//plastid	GO:0016830//carbon-carbon lyase activity	-	gi|255576280|ref|XP_002529033.1|/9.05792e-107/carboxy-lyase, putative [Ricinus communis]
Gorai.011G291500.1|PACid:26810694	-5.34398	0.306132	K01955|1|3e-29|125|vvi:100262205|carbamoyl-phosphate synthase large subunit [EC:6.3.5.5];K13944|2|3e-25|112|pop:POPTR_559669|LOB domain-containing protein 16	-	-	-	gi|225448503|ref|XP_002272821.1|/1.30115e-50/PREDICTED: LOB domain-containing protein 21 [Vitis vinifera]
Gorai.007G330400.1|PACid:26784475	-5.3102	0.302934	K13420|1|1e-13|74.3|osa:4337016|LRR receptor-like serine/threonine-protein kinase FLS2 [EC:2.7.11.1]	GO:0016020//membrane	GO:0004672//protein kinase activity;GO:0000166//nucleotide binding	GO:0008152//metabolic process	gi|255567058|ref|XP_002524511.1|/1.67964e-39/ATP binding protein, putative [Ricinus communis]
Gorai.009G454000.1|PACid:26764758	0.815492	0.445117	K09422|1|3e-161|565|vvi:100265285|myb proto-oncogene protein, plant	GO:0043231//intracellular membrane-bounded organelle	GO:0003676//nucleic acid binding	GO:0006351//transcription, DNA-dependent;GO:0003006//developmental process involved in reproduction;GO:0065003;GO:0000904//cell morphogenesis involved in differentiation	gi|296089991|emb|CBI39810.3|/3.35641e-160/unnamed protein product [Vitis vinifera]
Gorai.010G128200.5|PACid:26757037	-4.30689	0.24598	-	-	GO:0003824//catalytic activity	GO:0008152//metabolic process	gi|255544768|ref|XP_002513445.1|/3.40107e-134/oxidoreductase, putative [Ricinus communis]
Gorai.005G065700.1|PACid:26805754	-0.839838	0.533112	-	-	GO:0005515//protein binding	-	gi|224108659|ref|XP_002314926.1|/0/predicted protein [Populus trichocarpa]
Gorai.009G402800.3|PACid:26765763	-4.32255	0.246061	-	GO:0009526//plastid envelope	-	-	gi|255575701|ref|XP_002528750.1|/1.45077e-162/conserved hypothetical protein [Ricinus communis]
Gorai.007G371900.1|PACid:26785488	0.731817	0.569186	-	-	GO:0005488//binding	GO:0009725//response to hormone stimulus;GO:0009628//response to abiotic stimulus	gi|147793149|emb|CAN73090.1|/8.95112e-85/hypothetical protein VITISV_028723 [Vitis vinifera]
Gorai.011G274200.1|PACid:26810410	-0.0377983	0.218808	-	-	-	GO:0003006//developmental process involved in reproduction	gi|224109424|ref|XP_002315190.1|/2.83922e-41/predicted protein [Populus trichocarpa]
Gorai.007G206900.1|PACid:26780793	-0.34627	0.294246	-	GO:0031224//intrinsic to membrane	-	-	gi|255585130|ref|XP_002533270.1|/6.69894e-113/conserved hypothetical protein [Ricinus communis]
Gorai.007G255800.1|PACid:26784349	-0.358054	0.224262	K03294|1|7e-74|276|gmx:100776671|basic amino acid/polyamine antiporter, APA family	GO:0031090//organelle membrane;GO:0043231//intracellular membrane-bounded organelle;GO:0031224//intrinsic to membrane	GO:0015171//amino acid transmembrane transporter activity	GO:0006865//amino acid transport	gi|296085919|emb|CBI31243.3|/0/unnamed protein product [Vitis vinifera]
Gorai.009G198400.2|PACid:26769453	5.87993	0.36522	K10688|1|2e-52|201|vvi:100262599|ubiquitin-conjugating enzyme E2 W [EC:6.3.2.19]	-	GO:0019787//small conjugating protein ligase activity;GO:0032559	GO:0070646//protein modification by small protein removal;GO:0019941//modification-dependent protein catabolic process	gi|148841111|gb|ABR14728.1|/7.42204e-55/ubiquitin conjugating enzyme [Gossypium hirsutum]
Gorai.009G346100.1|PACid:26767195	0.450439	0.378725	K04382|1|0.0|632|gmx:100783950|protein phosphatase 2 (formerly 2A), catalytic subunit [EC:3.1.3.16]	GO:0016020//membrane;GO:0043231//intracellular membrane-bounded organelle	GO:0004721//phosphoprotein phosphatase activity	-	gi|356526878|ref|XP_003532043.1|/2.5329e-180/PREDICTED: serine/threonine-protein phosphatase PP2A-2 catalytic subunit-like [Glycine max]
Gorai.001G187300.1|PACid:26820515	0.568341	0.324802	K08737|1|3e-34|141|pop:POPTR_572625|DNA mismatch repair protein MSH6	GO:0043231//intracellular membrane-bounded organelle	GO:0003677//DNA binding	GO:0006281//DNA repair	gi|224128348|ref|XP_002320307.1|/3.65008e-33/predicted protein [Populus trichocarpa]
Gorai.010G109900.1|PACid:26761310	-7.71063	0.616602	K10418|1|7e-16|80.1|smo:SELMODRAFT_131219|dynein light chain LC8-type	GO:0043231//intracellular membrane-bounded organelle;GO:0015630//microtubule cytoskeleton;GO:0042995//cell projection	GO:0003774//motor activity	GO:0048468//cell development;GO:0048513//organ development	gi|224070903|ref|XP_002303289.1|/7.16751e-34/predicted protein [Populus trichocarpa]
Gorai.001G167500.1|PACid:26823124	-1.09521	0.403566	-	-	-	-	-
Gorai.001G215100.1|PACid:26825003	-5.57072	0.329753	K12606|1|7e-31|130|bdi:100841771|CCR4-NOT transcription complex subunit 9	-	-	-	gi|242032777|ref|XP_002463783.1|/1.11937e-30/hypothetical protein SORBIDRAFT_01g006090 [Sorghum bicolor]
Gorai.008G128000.1|PACid:26818913	-7.43203	0.578238	K09338|1|2e-50|197|aly:ARALYDRAFT_486694|homeobox-leucine zipper protein	GO:0043231//intracellular membrane-bounded organelle	GO:0001071//nucleic acid binding transcription factor activity;GO:0003677//DNA binding	GO:0006355//regulation of transcription, DNA-dependent;GO:0006970//response to osmotic stress;GO:0009755//hormone-mediated signaling pathway	gi|224130632|ref|XP_002320889.1|/8.69952e-71/predicted protein [Populus trichocarpa]
Gorai.002G128400.1|PACid:26796613	0.990786	0.230931	K01810|1|0.0|986|vvi:100252335|glucose-6-phosphate isomerase [EC:5.3.1.9]	GO:0044424//intracellular part	GO:0016861//intramolecular oxidoreductase activity, interconverting aldoses and ketoses	GO:0050832//defense response to fungus;GO:0010038//response to metal ion;GO:0006007//glucose catabolic process	gi|225458305|ref|XP_002282774.1|/0/PREDICTED: glucose-6-phosphate isomerase, cytosolic 1 [Vitis vinifera]
Gorai.006G088500.1|PACid:26832507	4.18614	0.241359	K08472|1|1e-99|362|ath:AT2G39200|mlo protein	GO:0016020//membrane	-	GO:0006952//defense response	gi|224077044|ref|XP_002305106.1|/5.37569e-143/predicted protein [Populus trichocarpa]
Gorai.009G105600.5|PACid:26771028	-3.2381	0.219884	K11596|1|3e-126|451|osa:4330281|argonaute	GO:0016604//nuclear body;GO:0000790//nuclear chromatin	GO:0008135//translation factor activity, nucleic acid binding	GO:0016246//RNA interference;GO:0006412//translation;GO:0006305;GO:0042742//defense response to bacterium;GO:0006342//chromatin silencing;GO:0034968//histone lysine methylation	gi|225436053|ref|XP_002275928.1|/0/PREDICTED: protein argonaute 4 [Vitis vinifera]
Gorai.010G038900.1|PACid:26759045	-0.955275	0.388812	-	-	GO:0005488//binding	GO:0010468//regulation of gene expression;GO:0009725//response to hormone stimulus;GO:0019941//modification-dependent protein catabolic process	gi|224063261|ref|XP_002301066.1|/3.78876e-70/predicted protein [Populus trichocarpa]
Gorai.008G157100.1|PACid:26816290	-1.9214	0.260694	-	GO:0044464//cell part	GO:0032559	-	gi|297734460|emb|CBI15707.3|/0/unnamed protein product [Vitis vinifera]
Gorai.012G128300.1|PACid:26827083	0.697258	0.543465	-	-	-	-	gi|356542152|ref|XP_003539534.1|/2.35634e-26/PREDICTED: uncharacterized protein LOC100819841 [Glycine max]
Gorai.009G065300.1|PACid:26765795	-2.60176	0.748785	-	GO:0044464//cell part	-	-	gi|359475907|ref|XP_003631767.1|/3.56522e-12/PREDICTED: uncharacterized protein LOC100852614 [Vitis vinifera]
Gorai.013G154200.1|PACid:26788406	-1.33177	0.537925	K00640|1|2e-137|486|pop:POPTR_829882|serine O-acetyltransferase [EC:2.3.1.30]	GO:0043231//intracellular membrane-bounded organelle	GO:0046914//transition metal ion binding;GO:0016412//serine O-acyltransferase activity	GO:0006563//L-serine metabolic process;GO:0000097//sulfur amino acid biosynthetic process	gi|224061208|ref|XP_002300371.1|/2.45495e-136/predicted protein [Populus trichocarpa]
Gorai.005G258200.1|PACid:26803833	-1.43529	0.509428	-	-	-	-	gi|224103069|ref|XP_002312913.1|/0/predicted protein [Populus trichocarpa]
Gorai.005G154400.3|PACid:26805910	6.95015	0.511614	K00993|1|2e-33|138|vvi:100259768|ethanolaminephosphotransferase [EC:2.7.8.1]	GO:0044464//cell part	GO:0017169//CDP-alcohol phosphatidyltransferase activity	GO:0006656//phosphatidylcholine biosynthetic process	gi|225425027|ref|XP_002269264.1|/2.35739e-32/PREDICTED: uncharacterized CDP-alcohol phosphatidyltransferase class-I family protein 3 [Vitis vinifera]
Gorai.002G021100.1|PACid:26792898	0.126974	0.294079	-	-	-	-	gi|225425286|ref|XP_002272015.1|/6.54375e-43/PREDICTED: uncharacterized protein LOC100264392 isoform 1 [Vitis vinifera]
Gorai.005G149900.1|PACid:26803047	-1.98831	0.471451	K03327|1|0.0|696|aly:ARALYDRAFT_479690|multidrug resistance protein, MATE family	GO:0031090//organelle membrane	GO:0015291//secondary active transmembrane transporter activity	GO:0015893//drug transport	gi|312283349|dbj|BAJ34540.1|/0/unnamed protein product [Thellungiella halophila]
Gorai.012G076000.1|PACid:26825309	0.530296	0.415279	K02941|1|2e-150|529|vvi:100250067|large subunit ribosomal protein LP0	GO:0030529//ribonucleoprotein complex	GO:0016835//carbon-oxygen lyase activity;GO:0005198//structural molecule activity	GO:0022613//ribonucleoprotein complex biogenesis;GO:0006412//translation	gi|225448367|ref|XP_002268645.1|/2.48819e-149/PREDICTED: 60S acidic ribosomal protein P0 [Vitis vinifera]
Gorai.002G073100.3|PACid:26791842	-0.781369	0.222139	K14963|1|1e-13|77.0|pop:POPTR_832426|COMPASS component SWD3	GO:0031234//extrinsic to internal side of plasma membrane	-	GO:0023052//signaling	gi|225461381|ref|XP_002282052.1|/0/PREDICTED: WD repeat-containing protein 44-like [Vitis vinifera]
Gorai.011G192800.1|PACid:26807287	-0.996988	0.289122	K15033|1|9e-43|170|vvi:100265433|peptidyl-tRNA hydrolase ICT1 [EC:3.1.1.29]	GO:0043231//intracellular membrane-bounded organelle	GO:0008079//translation termination factor activity	GO:0006412//translation	gi|225470309|ref|XP_002267457.1|/7.3418e-42/PREDICTED: peptidyl-tRNA hydrolase ICT1, mitochondrial [Vitis vinifera]
Gorai.001G129300.1|PACid:26821938	-0.503784	0.310603	-	-	-	-	gi|224084245|ref|XP_002307241.1|/3.72983e-80/predicted protein [Populus trichocarpa]
Gorai.007G124200.1|PACid:26779011	0.78073	0.449848	K09584|1|4e-159|558|gmx:100037471|protein disulfide-isomerase A6 [EC:5.3.4.1]	GO:0044432//endoplasmic reticulum part;GO:0031410//cytoplasmic vesicle	GO:0016862//intramolecular oxidoreductase activity, interconverting keto- and enol-groups;GO:0015036//disulfide oxidoreductase activity	GO:0018904;GO:0019725//cellular homeostasis;GO:0006091//generation of precursor metabolites and energy	gi|341575453|gb|AEK80406.1|/1.42831e-164/protein disulfide isomerase [Gossypium hirsutum]
Gorai.012G158500.1|PACid:26826246	0.303362	0.240191	K00485|1|4e-17|87.8|olu:OSTLU_28322|dimethylaniline monooxygenase (N-oxide forming) [EC:1.14.13.8];K11816|4|2e-14|79.3|rcu:RCOM_0927500|YUCCA family monooxygenase [EC:1.14.13.-]	GO:0005789//endoplasmic reticulum membrane	GO:0016709//oxidoreductase activity, acting on paired donors, with incorporation or reduction of molecular oxygen, NADH or NADPH as one donor, and incorporation of one atom of oxygen;GO:0050662//coenzyme binding;GO:0000166//nucleotide binding	GO:0008152//metabolic process	gi|225428145|ref|XP_002281225.1|/0/PREDICTED: probable flavin-containing monooxygenase 1 isoform 1 [Vitis vinifera]
Gorai.008G261500.1|PACid:26816333	0.0118658	0.188512	K10661|1|7e-06|49.3|cme:CMT548C|E3 ubiquitin-protein ligase MARCH6 [EC:6.3.2.19]	-	-	-	gi|224115458|ref|XP_002317039.1|/7.09523e-72/predicted protein [Populus trichocarpa]
Gorai.011G195100.1|PACid:26809996	0.101388	0.206378	K09422|1|3e-71|266|vvi:100260656|myb proto-oncogene protein, plant	-	-	GO:0044249//cellular biosynthetic process	gi|254940122|gb|ACT88298.1|/2.65339e-70/R2R3 MYB transcription factor [Vitis vinifera]
Gorai.004G281400.3|PACid:26774131	-4.36747	0.248219	K01759|1|2e-130|463|pop:POPTR_584042|lactoylglutathione lyase [EC:4.4.1.5]	GO:0009526//plastid envelope;GO:0009532//plastid stroma;GO:0044436	GO:0043169//cation binding;GO:0016846//carbon-sulfur lyase activity	GO:0006950//response to stress;GO:0044238//primary metabolic process	gi|359484559|ref|XP_003633121.1|/4.29559e-131/PREDICTED: probable lactoylglutathione lyase, chloroplast-like isoform 2 [Vitis vinifera]
Gorai.002G103400.4|PACid:26793381	0.0777701	0.193932	K10406|1|6e-88|323|gmx:100782704|kinesin family member C2/C3	GO:0043231//intracellular membrane-bounded organelle;GO:0015630//microtubule cytoskeleton	GO:0003774//motor activity;GO:0032559	GO:0045333//cellular respiration;GO:0007017//microtubule-based process	gi|224122336|ref|XP_002330598.1|/0/predicted protein [Populus trichocarpa]
Gorai.011G282700.2|PACid:26808576	-0.462498	0.473574	K13065|1|2e-28|125|ath:AT5G48930|shikimate O-hydroxycinnamoyltransferase [EC:2.3.1.133]	-	GO:0016747//transferase activity, transferring acyl groups other than amino-acyl groups	GO:0009628//response to abiotic stimulus	gi|255571835|ref|XP_002526860.1|/9.24733e-176/Anthocyanin 5-aromatic acyltransferase, putative [Ricinus communis]
Gorai.006G145300.2|PACid:26833478	2.79329	0.213707	K12830|1|2e-128|458|osa:4342674|splicing factor 3B subunit 3;K10610|2|4e-28|125|gmx:100795216|DNA damage-binding protein 1	GO:0009536//plastid	GO:0005488//binding	-	gi|225441567|ref|XP_002276675.1|/0/PREDICTED: pre-mRNA-splicing factor rse1-like [Vitis vinifera]
Gorai.009G278400.1|PACid:26764319	-0.509191	0.482666	K12165|1|2e-100|362|aly:ARALYDRAFT_472958|ufm1-conjugating enzyme 1	-	GO:0019787//small conjugating protein ligase activity	GO:0070646//protein modification by small protein removal	gi|18396376|ref|NP_564289.1|/1.64697e-99/ubiquitin-fold modifier-conjugating enzyme 1 [Arabidopsis thaliana]
Gorai.001G032700.1|PACid:26820620	-0.645729	0.44709	-	GO:0009526//plastid envelope;GO:0009534//chloroplast thylakoid;GO:0009532//plastid stroma	-	-	gi|224142377|ref|XP_002324535.1|/3.00874e-64/predicted protein [Populus trichocarpa]
Gorai.013G098500.1|PACid:26788453	0.56872	0.283483	K15078|1|8e-114|409|vvi:100250139|structure-specific endonuclease subunit SLX1 [EC:3.6.1.-];K15271|5|9e-112|402|rcu:RCOM_1095670|ATP-dependent DNA helicase HFM1/MER3 [EC:3.6.4.12]	-	-	-	gi|224108621|ref|XP_002314911.1|/0/predicted protein [Populus trichocarpa]
Gorai.003G030900.1|PACid:26797094	-0.171358	0.22893	K14682|1|0.0|850|rcu:RCOM_0580990|amino-acid N-acetyltransferase [EC:2.3.1.1]	GO:0043231//intracellular membrane-bounded organelle	GO:0008080//N-acetyltransferase activity;GO:0016301//kinase activity	GO:0006525//arginine metabolic process	gi|255568615|ref|XP_002525281.1|/0/N-acetyltransferase, putative [Ricinus communis]
Gorai.009G067200.1|PACid:26764826	-1.49215	0.509503	-	-	-	-	gi|255582685|ref|XP_002532121.1|/1.16846e-31/conserved hypothetical protein [Ricinus communis]
Gorai.008G124600.1|PACid:26813761	2.66575	0.210439	-	-	GO:0070566//adenylyltransferase activity	-	gi|255564741|ref|XP_002523365.1|/0/hypothetical protein RCOM_0719270 [Ricinus communis]
Gorai.004G166600.1|PACid:26774222	0.735169	0.589724	K00940|1|1e-74|275|aly:ARALYDRAFT_489792|nucleoside-diphosphate kinase [EC:2.7.4.6]	GO:0009536//plastid;GO:0042579//microbody;GO:0031090//organelle membrane;GO:0005576//extracellular region	GO:0043169//cation binding;GO:0016776//phosphotransferase activity, phosphate group as acceptor;GO:0032559	GO:0009209;GO:0010038//response to metal ion;GO:0006796//phosphate-containing compound metabolic process;GO:0009206;GO:0007602//phototransduction;GO:0006970//response to osmotic stress;GO:0009132//nucleoside diphosphate metabolic process	gi|284433792|gb|ADB85102.1|/1.88623e-77/nucleoside diphosphate kinase B [Jatropha curcas]
Gorai.001G017900.1|PACid:26819824	0.00537601	0.1944	K12126|1|8e-15|80.1|aly:ARALYDRAFT_471048|phytochrome-interacting factor 3;K10863|3|2e-08|58.9|aly:ARALYDRAFT_486946|aprataxin [EC:3.-.-.-]	GO:0043231//intracellular membrane-bounded organelle	-	-	gi|359484248|ref|XP_002277344.2|/5.12817e-105/PREDICTED: uncharacterized protein LOC100257707 [Vitis vinifera]
Gorai.009G262300.2|PACid:26766511	0.051514	0.19787	-	GO:0044464//cell part	-	-	gi|225459985|ref|XP_002269541.1|/2.1476e-54/PREDICTED: uncharacterized protein LOC100248177 [Vitis vinifera]
Gorai.002G198700.1|PACid:26794132	0.0985685	0.29376	K03094|1|3e-62|234|mtr:MTR_5g022730|S-phase kinase-associated protein 1	-	-	GO:0019941//modification-dependent protein catabolic process	gi|392499473|gb|AFM75900.1|/7.71456e-62/GSK1 [Gossypium hirsutum]
Gorai.010G086100.2|PACid:26761433	4.86825	0.270371	K06889|1|2e-69|259|vvi:100245712|	-	-	-	gi|351724691|ref|NP_001237834.1|/1.20061e-78/PHD2 [Glycine max]
Gorai.010G015000.1|PACid:26758218	-1.7178	0.266923	K00517|1|9e-131|466|ath:AT4G31940|[EC:1.14.-.-];K05280|5|1e-79|296|ath:AT5G07990|flavonoid 3'-monooxygenase [EC:1.14.13.21]	-	GO:0004497//monooxygenase activity;GO:0005506//iron ion binding	-	gi|296088523|emb|CBI37514.3|/0/unnamed protein product [Vitis vinifera]
Gorai.006G214100.1|PACid:26830180	-1.00701	0.512019	K09286|1|8e-61|231|ath:AT4G17500|EREBP-like factor;K14517|2|6e-50|195|ath:AT5G47220|ethylene-responsive transcription factor 2	-	-	GO:0009743//response to carbohydrate stimulus;GO:0006351//transcription, DNA-dependent	gi|213950351|gb|ACJ54440.1|/2.49577e-93/AP2/EREBP transcription factor [Gossypium hirsutum]
Gorai.009G044100.1|PACid:26768702	-0.956895	0.487738	K03676|1|5e-12|68.2|bdi:100821530|glutaredoxin 3	-	GO:0015036//disulfide oxidoreductase activity	GO:0019725//cellular homeostasis	gi|329750627|gb|AEC03329.1|/3.32088e-46/glutaredoxin 2 [Hevea brasiliensis]
Gorai.003G059600.1|PACid:26797575	0.461105	0.455025	-	-	-	-	gi|147810266|emb|CAN71449.1|/2.48115e-112/hypothetical protein VITISV_027853 [Vitis vinifera]
Gorai.009G238900.1|PACid:26766421	-0.0435341	0.215528	K14963|1|5e-13|74.3|bdi:100832822|COMPASS component SWD3	GO:0031461//cullin-RING ubiquitin ligase complex;GO:0031234//extrinsic to internal side of plasma membrane	-	-	gi|225459348|ref|XP_002285804.1|/0/PREDICTED: uncharacterized WD repeat-containing protein C2A9.03 [Vitis vinifera]
Gorai.009G283000.1|PACid:26766943	0.995072	0.525084	K00889|1|0.0|1176|vvi:100250604|1-phosphatidylinositol-4-phosphate 5-kinase [EC:2.7.1.68]	GO:0016020//membrane	GO:0003779//actin binding;GO:0016307//phosphatidylinositol phosphate kinase activity;GO:0032559	GO:0046488//phosphatidylinositol metabolic process;GO:0022414//reproductive process;GO:0006796//phosphate-containing compound metabolic process	gi|225459461|ref|XP_002284379.1|/0/PREDICTED: phosphatidylinositol-4-phosphate 5-kinase 1 [Vitis vinifera]
Gorai.011G278600.1|PACid:26811632	-0.970941	0.3011	-	-	-	-	gi|225449242|ref|XP_002280264.1|/8.38762e-74/PREDICTED: probable L-type lectin-domain containing receptor kinase S.7-like [Vitis vinifera]
Gorai.011G218700.1|PACid:26807533	0.300522	0.427575	K03950|1|3e-52|201|rcu:RCOM_1451960|NADH dehydrogenase (ubiquinone) 1 alpha subcomplex 6 [EC:1.6.5.3 1.6.99.3]	GO:0043231//intracellular membrane-bounded organelle;GO:0030964	-	-	gi|255543927|ref|XP_002513026.1|/2.92989e-51/NADH dehydrogenase, putative [Ricinus communis]
Gorai.004G258800.4|PACid:26772026	-4.07084	0.238762	K14290|1|0.0|1518|vvi:100256288|exportin-1	GO:0005635//nuclear envelope	GO:0005488//binding;GO:0022892;GO:0004871//signal transducer activity	GO:0009856//pollination;GO:0048229//gametophyte development;GO:0006605//protein targeting;GO:0000904//cell morphogenesis involved in differentiation	gi|225454813|ref|XP_002275630.1|/0/PREDICTED: exportin-1 isoform 1 [Vitis vinifera]
Gorai.006G213900.1|PACid:26829424	0.503173	0.467183	K00232|1|0.0|1129|rcu:RCOM_1119640|acyl-CoA oxidase [EC:1.3.3.6]	GO:0042579//microbody	GO:0015002//heme-copper terminal oxidase activity;GO:0016634;GO:0050662//coenzyme binding	GO:0006952//defense response;GO:0051707//response to other organism;GO:0010038//response to metal ion;GO:0009694//jasmonic acid metabolic process;GO:0048229//gametophyte development;GO:0009062//fatty acid catabolic process	gi|321438027|gb|ADW84019.1|/0/ACX [Gossypium hirsutum]
Gorai.009G230700.8|PACid:26766336	2.83904	0.213735	-	GO:0016020//membrane	GO:0005488//binding	-	gi|356551751|ref|XP_003544237.1|/0/PREDICTED: uncharacterized protein LOC100779084 [Glycine max]
Gorai.002G152300.1|PACid:26796747	-0.0611237	0.224378	K15172|1|1e-29|130|vcn:VOLCADRAFT_106802|transcription elongation factor SPT5	-	GO:0046914//transition metal ion binding;GO:0001071//nucleic acid binding transcription factor activity	GO:0006351//transcription, DNA-dependent	gi|255571544|ref|XP_002526718.1|/0/nucleic acid binding protein, putative [Ricinus communis]
Gorai.001G257500.1|PACid:26824513	0.503796	0.356012	K08900|1|6e-170|595|mtr:MTR_6g009540|mitochondrial chaperone BCS1	GO:0043231//intracellular membrane-bounded organelle	GO:0017111//nucleoside-triphosphatase activity;GO:0032559	GO:0009725//response to hormone stimulus	gi|255552796|ref|XP_002517441.1|/1.62009e-175/ATP binding protein, putative [Ricinus communis]
Gorai.009G207800.1|PACid:26770064	-1.78544	0.705887	-	-	GO:0003676//nucleic acid binding	GO:0009725//response to hormone stimulus;GO:0051726//regulation of cell cycle;GO:0071555//cell wall organization;GO:0006355//regulation of transcription, DNA-dependent	gi|225458485|ref|XP_002284108.1|/6.56408e-16/PREDICTED: dof zinc finger protein DOF3.4 [Vitis vinifera]
Gorai.001G145400.1|PACid:26823474	-0.873238	0.58777	-	-	-	-	-
Gorai.003G011100.1|PACid:26797406	-5.15576	0.290498	-	-	GO:0003824//catalytic activity	-	gi|255581408|ref|XP_002531512.1|/1.88481e-76/lactoylglutathione lyase, putative [Ricinus communis]
Gorai.005G133700.3|PACid:26806566	-4.87051	0.270371	K12840|1|3e-07|55.1|aly:ARALYDRAFT_473276|splicing factor 45;K13094|2|3e-07|55.1|smo:SELMODRAFT_423280|RNA-binding protein 5/10	-	-	-	gi|297733732|emb|CBI14979.3|/2.17833e-132/unnamed protein product [Vitis vinifera]
Gorai.006G237000.1|PACid:26834779	-0.419385	0.373097	K13258|1|2e-93|340|gmx:547489|2-hydroxyisoflavanone dehydratase [EC:4.2.1.105];K14493|2|3e-32|137|ppp:PHYPADRAFT_118478|gibberellin receptor GID1 [EC:3.-.-.-]	-	-	-	gi|255552323|ref|XP_002517206.1|/9.9342e-114/catalytic, putative [Ricinus communis]
Gorai.009G229500.3|PACid:26767506	1.62858	0.273361	-	-	-	-	gi|225459095|ref|XP_002283844.1|/1.56865e-170/PREDICTED: DUF246 domain-containing protein At1g04910 [Vitis vinifera]
Gorai.003G107300.5|PACid:26800104	0.094729	0.203591	K08287|1|1e-105|380|aly:ARALYDRAFT_914113|dual-specificity kinase [EC:2.7.12.1];K00924|4|2e-79|293|osa:4326374|[EC:2.7.1.-];K08823|5|2e-52|203|olu:OSTLU_50484|CDC-like kinase [EC:2.7.12.1]	GO:0009536//plastid	GO:0016829//lyase activity;GO:0004672//protein kinase activity;GO:0032559	GO:0006396//RNA processing;GO:0006779//porphyrin-containing compound biosynthetic process;GO:0006464//cellular protein modification process	gi|255540473|ref|XP_002511301.1|/4.59553e-117/afc, putative [Ricinus communis]
Gorai.004G253600.1|PACid:26773076	0.0711669	0.252076	-	GO:0044444//cytoplasmic part;GO:0016020//membrane	-	-	gi|297807207|ref|XP_002871487.1|/3.8981e-94/hypothetical protein ARALYDRAFT_909134 [Arabidopsis lyrata subsp. lyrata]
Gorai.004G267400.1|PACid:26775399	0.687904	0.371894	-	-	-	-	gi|225460012|ref|XP_002271455.1|/2.51833e-173/PREDICTED: uncharacterized protein LOC100249908 [Vitis vinifera]
Gorai.012G066300.1|PACid:26827339	-5.43509	0.314357	-	-	-	-	gi|224141277|ref|XP_002324001.1|/0/predicted protein [Populus trichocarpa]
Gorai.011G069100.4|PACid:26810312	-3.85453	0.232307	K00599|1|0.0|765|rcu:RCOM_1486130|[EC:2.1.1.-]	GO:0043231//intracellular membrane-bounded organelle	GO:0003676//nucleic acid binding;GO:0008168//methyltransferase activity	GO:0006730//one-carbon metabolic process;GO:0010467//gene expression;GO:0009451//RNA modification	gi|225442369|ref|XP_002276511.1|/0/PREDICTED: uncharacterized RNA methyltransferase CT0009 [Vitis vinifera]
Gorai.001G238200.4|PACid:26820014	3.95037	0.234644	K05941|1|7e-167|583|rcu:RCOM_0259060|glutathione gamma-glutamylcysteinyltransferase [EC:2.3.2.15]	-	GO:0016755;GO:0043169//cation binding	GO:0010035//response to inorganic substance;GO:0043043//peptide biosynthetic process	gi|224129604|ref|XP_002320627.1|/0/predicted protein [Populus trichocarpa]
Gorai.009G312200.1|PACid:26767987	0.369514	0.235731	K05658|1|5e-94|343|vvi:100262734|ATP-binding cassette, subfamily B (MDR/TAP), member 1;K00924|2|2e-93|341|aly:ARALYDRAFT_494273|[EC:2.7.1.-]	GO:0016020//membrane	GO:0004713//protein tyrosine kinase activity;GO:0032559	GO:0006464//cellular protein modification process	gi|359486879|ref|XP_002273591.2|/1.19734e-171/PREDICTED: uncharacterized protein LOC100254784 [Vitis vinifera]
Gorai.012G011700.1|PACid:26825207	-7.51522	0.589979	K09422|1|2e-52|203|pop:POPTR_548580|myb proto-oncogene protein, plant	GO:0043231//intracellular membrane-bounded organelle	GO:0003676//nucleic acid binding	-	gi|14269337|gb|AAK58020.1|AF377307_1/6.97951e-57/myb-like transcription factor Myb 3 [Gossypium hirsutum]
Gorai.009G389800.1|PACid:26769000	-0.015873	0.205528	K00979|1|4e-145|511|ath:AT1G53000|3-deoxy-manno-octulosonate cytidylyltransferase (CMP-KDO synthetase) [EC:2.7.7.38]	GO:0043231//intracellular membrane-bounded organelle	GO:0070567	GO:0009103//lipopolysaccharide biosynthetic process	gi|30695393|ref|NP_175708.2|/4.71816e-144/3-deoxy-manno-octulosonate cytidylyltransferase (CMP-KDO synthetase) [Arabidopsis thaliana]
Gorai.009G092700.1|PACid:26768798	-6.31497	0.710294	K13428|1|2e-140|498|aly:ARALYDRAFT_488953|LRR receptor-like serine/threonine-protein kinase EFR [EC:2.7.11.1];K13420|4|1e-92|339|ath:AT5G46330|LRR receptor-like serine/threonine-protein kinase FLS2 [EC:2.7.11.1]	-	GO:0003824//catalytic activity	-	gi|224141953|ref|XP_002324325.1|/8.83739e-165/predicted protein [Populus trichocarpa]
Gorai.005G174900.6|PACid:26804411	0.572534	0.235968	-	-	-	GO:0006629//lipid metabolic process	gi|255547970|ref|XP_002515042.1|/0/Oxysterol-binding protein, putative [Ricinus communis]
Gorai.003G015700.1|PACid:26797501	-1.28225	0.367024	-	GO:0043231//intracellular membrane-bounded organelle	-	-	gi|338762841|gb|AEI98628.1|/3.25621e-46/hypothetical protein 111018.15 [Coffea canephora]
Gorai.013G156300.1|PACid:26786440	-0.754781	0.528075	-	-	-	-	-
Gorai.008G113400.1|PACid:26817525	0.307215	0.298734	K00615|1|0.0|814|gmx:100818028|transketolase [EC:2.2.1.1]	GO:0009532//plastid stroma;GO:0009534//chloroplast thylakoid	GO:0016744	GO:0010038//response to metal ion	gi|356506190|ref|XP_003521870.1|/0/PREDICTED: transketolase, chloroplastic-like [Glycine max]
Gorai.009G156400.1|PACid:26765522	1.61616	0.259185	K09458|1|0.0|805|rcu:RCOM_0633300|3-oxoacyl-[acyl-carrier-protein] synthase II [EC:2.3.1.179]	-	GO:0004312//fatty acid synthase activity	GO:0006631//fatty acid metabolic process	gi|255557353|ref|XP_002519707.1|/0/50 kDa ketoavyl-ACP synthase [Ricinus communis]
Gorai.008G155500.1|PACid:26813416	0.582809	0.452411	K00232|1|0.0|1062|pop:POPTR_582787|acyl-CoA oxidase [EC:1.3.3.6]	GO:0042579//microbody	GO:0050662//coenzyme binding;GO:0016634;GO:0015002//heme-copper terminal oxidase activity	GO:0009062//fatty acid catabolic process	gi|82569448|gb|ABB83366.1|/0/putative medium chain acyl-CoA oxidase [Malus x domestica]
Gorai.009G168300.1|PACid:26762327	1.58375	0.697714	-	-	-	-	gi|359483824|ref|XP_003633022.1|/5.74188e-99/PREDICTED: dof zinc finger protein DOF1.4-like [Vitis vinifera]
Gorai.013G125000.1|PACid:26788869	0.74288	0.506351	-	-	-	-	gi|357165491|ref|XP_003580401.1|/3.94511e-11/PREDICTED: uncharacterized protein LOC100845356 [Brachypodium distachyon]
Gorai.001G180900.2|PACid:26824853	5.77816	0.353126	K02894|1|6e-61|230|gmx:100306699|large subunit ribosomal protein L23e	GO:0015934//large ribosomal subunit	GO:0005198//structural molecule activity	GO:0003006//developmental process involved in reproduction;GO:0010467//gene expression	gi|351727781|ref|NP_001235125.1|/5.90338e-60/uncharacterized protein LOC100306699 [Glycine max]
Gorai.004G093900.1|PACid:26777765	6.31784	0.424001	-	GO:0044464//cell part	-	-	gi|225436019|ref|XP_002273816.1|/2.85923e-38/PREDICTED: uncharacterized protein LOC100259771 [Vitis vinifera]
Gorai.006G083900.1|PACid:26833212	0.857751	0.228843	K04733|1|6e-60|230|smo:SELMODRAFT_159261|interleukin-1 receptor-associated kinase 4 [EC:2.7.11.1];K13430|4|7e-56|216|zma:100283091|serine/threonine-protein kinase PBS1 [EC:2.7.11.1]	-	GO:0004672//protein kinase activity	-	gi|224076544|ref|XP_002304959.1|/1.43287e-176/predicted protein [Populus trichocarpa]
Gorai.010G088100.3|PACid:26759431	-4.70475	0.261782	-	GO:0043231//intracellular membrane-bounded organelle	GO:0016407//acetyltransferase activity	-	gi|297831700|ref|XP_002883732.1|/4.05483e-89/hypothetical protein ARALYDRAFT_480213 [Arabidopsis lyrata subsp. lyrata]
Gorai.002G141300.1|PACid:26793611	-0.471741	0.502325	-	-	-	-	-
Gorai.007G175800.1|PACid:26778487	0.236506	0.288006	K13457|1|3e-100|365|pop:POPTR_755797|disease resistance protein RPM1	-	GO:0016787//hydrolase activity	-	gi|339431373|gb|AEJ72566.1|/0/putative CC-NBS-LRR protein [Malus x domestica]
Gorai.005G002800.1|PACid:26804844	-0.755672	0.444117	-	GO:0009536//plastid	GO:0060089	GO:0023052//signaling;GO:0009314//response to radiation	gi|224140629|ref|XP_002323684.1|/0/predicted protein [Populus trichocarpa]
Gorai.010G004700.1|PACid:26757011	1.28839	0.588319	K00844|1|0.0|743|rcu:RCOM_1597800|hexokinase [EC:2.7.1.1]	GO:0009532//plastid stroma	GO:0004396//hexokinase activity;GO:0032559	GO:0006796//phosphate-containing compound metabolic process;GO:0006007//glucose catabolic process	gi|255538922|ref|XP_002510526.1|/0/hexokinase, putative [Ricinus communis]
Gorai.001G213600.1|PACid:26819957	0.246464	0.303396	-	GO:0005741//mitochondrial outer membrane	-	GO:0006612//protein targeting to membrane	gi|224075226|ref|XP_002304578.1|/9.29501e-58/predicted protein [Populus trichocarpa]
Gorai.003G171900.1|PACid:26799946	0.526555	0.516935	-	-	-	-	gi|255579629|ref|XP_002530655.1|/4.75175e-108/conserved hypothetical protein [Ricinus communis]
Gorai.002G240400.1|PACid:26792218	7.3068	0.561147	K03531|1|3e-176|616|rcu:RCOM_0516940|cell division protein FtsZ	GO:0009532//plastid stroma	GO:0017111//nucleoside-triphosphatase activity;GO:0032561//guanyl ribonucleotide binding;GO:0005515//protein binding	GO:0009658//chloroplast organization;GO:0009207	gi|255575683|ref|XP_002528741.1|/3.48386e-175/Cell division protein ftsZ, putative [Ricinus communis]
Gorai.004G027100.1|PACid:26774759	-0.959897	0.606156	K02704|1|6e-59|224|aly:ARALYDRAFT_675796|photosystem II CP47 chlorophyll apoprotein	-	-	-	gi|22770328|gb|AAN04605.1|/1.36349e-58/photosystem II CP47 protein [Pinguicula grandiflora]
Gorai.005G112600.1|PACid:26803997	-0.276829	0.332535	K00889|1|3e-12|72.0|cre:CHLREDRAFT_195580|1-phosphatidylinositol-4-phosphate 5-kinase [EC:2.7.1.68];K00921|2|1e-11|69.7|gmx:100811146|1-phosphatidylinositol-3-phosphate 5-kinase [EC:2.7.1.150]	-	GO:0016788//hydrolase activity, acting on ester bonds;GO:0046914//transition metal ion binding;GO:0005543//phospholipid binding	-	gi|317106594|dbj|BAJ53102.1|/4.90394e-176/JHL20J20.9 [Jatropha curcas]
Gorai.004G180500.2|PACid:26776884	0.153907	0.251134	-	-	-	-	gi|224071431|ref|XP_002303456.1|/8.51641e-33/predicted protein [Populus trichocarpa]
Gorai.013G186300.1|PACid:26788000	-0.995198	0.363369	-	-	GO:0005488//binding	GO:0048827//phyllome development	gi|255561883|ref|XP_002521950.1|/1.41186e-65/synovial sarcoma associated ss18 protein, putative [Ricinus communis]
Gorai.008G230600.1|PACid:26815441	-0.218097	0.334542	-	GO:0044464//cell part	-	-	gi|26451533|dbj|BAC42864.1|/6.95351e-55/unknown protein [Arabidopsis thaliana]
Gorai.005G196300.1|PACid:26805129	0.325175	0.247438	-	-	-	-	gi|296088740|emb|CBI38190.3|/1.36209e-82/unnamed protein product [Vitis vinifera]
Gorai.007G349800.1|PACid:26778768	-0.592733	0.532661	K08762|1|7e-30|126|osa:4333305|diazepam-binding inhibitor (GABA receptor modulator, acyl-CoA-binding protein)	-	GO:0005504//fatty acid binding	GO:0051234//establishment of localization	gi|224138380|ref|XP_002326588.1|/1.99124e-31/predicted protein [Populus trichocarpa]
Gorai.010G213500.1|PACid:26758710	0.348577	0.344872	-	GO:0005576//extracellular region	GO:0070011	GO:0043170;GO:0044238//primary metabolic process	gi|224137528|ref|XP_002322580.1|/1.19719e-62/predicted protein [Populus trichocarpa]
Gorai.013G260300.1|PACid:26786004	0.121513	0.243366	K10140|1|0.0|806|pop:POPTR_829607|DNA damage-binding protein 2	GO:0031461//cullin-RING ubiquitin ligase complex;GO:0043231//intracellular membrane-bounded organelle	GO:0046914//transition metal ion binding;GO:0003676//nucleic acid binding	GO:0006259//DNA metabolic process;GO:0009411//response to UV	gi|224059298|ref|XP_002299813.1|/0/predicted protein [Populus trichocarpa]
Gorai.007G231300.1|PACid:26783041	-1.79483	0.260689	K04733|1|1e-62|239|smo:SELMODRAFT_159261|interleukin-1 receptor-associated kinase 4 [EC:2.7.11.1];K13430|3|5e-61|234|sbi:SORBI_04g020990|serine/threonine-protein kinase PBS1 [EC:2.7.11.1]	-	GO:0030246//carbohydrate binding;GO:0004713//protein tyrosine kinase activity;GO:0004674//protein serine/threonine kinase activity;GO:0032559	GO:0006464//cellular protein modification process	gi|255572593|ref|XP_002527230.1|/0/kinase, putative [Ricinus communis]
Gorai.007G296200.2|PACid:26783213	3.07477	0.216922	-	-	-	-	gi|224125278|ref|XP_002319546.1|/1.95401e-149/predicted protein [Populus trichocarpa]
Gorai.013G167400.5|PACid:26788379	0.54456	0.276293	K01229|1|2e-150|530|vvi:100267558|lactase-phlorizin hydrolase [EC:3.2.1.108 3.2.1.62];K05350|2|5e-149|525|gmx:100814004|beta-glucosidase [EC:3.2.1.21]	GO:0031410//cytoplasmic vesicle	GO:0016798//hydrolase activity, acting on glycosyl bonds;GO:0043167//ion binding	GO:0044238//primary metabolic process	gi|224128394|ref|XP_002329151.1|/1.70227e-151/predicted protein [Populus trichocarpa]
Gorai.009G305300.2|PACid:26761980	-0.932193	0.2196	K02438|1|2e-24|112|vvi:100255802|glycogen operon protein GlgX [EC:3.2.1.-]	GO:0009536//plastid	GO:0004553//hydrolase activity, hydrolyzing O-glycosyl compounds;GO:0043167//ion binding	GO:0005982//starch metabolic process	gi|224109856|ref|XP_002315334.1|/0/predicted protein [Populus trichocarpa]
Gorai.010G061000.1|PACid:26757554	0.725485	0.216731	K11838|1|1e-14|81.3|gmx:100778442|ubiquitin carboxyl-terminal hydrolase 7 [EC:3.1.2.15]	-	-	-	gi|359475831|ref|XP_002282789.2|/0/PREDICTED: uncharacterized protein LOC100259525 [Vitis vinifera]
Gorai.008G137600.1|PACid:26815315	-0.266962	0.300366	-	GO:0009536//plastid	GO:0046914//transition metal ion binding;GO:0051540	GO:0031163;GO:0009657//plastid organization	gi|225437626|ref|XP_002278510.1|/2.52566e-71/PREDICTED: nifU-like protein 1, chloroplastic [Vitis vinifera]
Gorai.006G094000.3|PACid:26834081	-7.02951	0.522985	-	GO:0009534//chloroplast thylakoid;GO:0009706//chloroplast inner membrane	-	GO:0009414//response to water deprivation;GO:0009725//response to hormone stimulus;GO:0009409//response to cold	gi|225463388|ref|XP_002273366.1|/8.1404e-30/PREDICTED: uncharacterized protein LOC100265908 [Vitis vinifera]
Gorai.001G261700.1|PACid:26819759	0.66992	0.368372	K13263|1|4e-81|300|gmx:100101902|isoflavone 7-O-glucosyltransferase [EC:2.4.1.170];K08237|2|7e-65|246|aly:ARALYDRAFT_470140|hydroquinone glucosyltransferase [EC:2.4.1.218]	-	GO:0016740//transferase activity	-	gi|225460460|ref|XP_002272345.1|/1.20855e-143/PREDICTED: anthocyanidin 5,3-O-glucosyltransferase-like [Vitis vinifera]
Gorai.006G201300.1|PACid:26833546	-0.0732184	0.245922	K02986|1|4e-83|305|rcu:RCOM_ORF00040|small subunit ribosomal protein S4	GO:0030529//ribonucleoprotein complex;GO:0009536//plastid	GO:0003723//RNA binding;GO:0005198//structural molecule activity	GO:0010467//gene expression	gi|91208904|ref|YP_538937.1|/6.97681e-91/ribosomal protein S4 [Gossypium hirsutum]
Gorai.013G217700.1|PACid:26787007	0.44826	0.397256	K01183|1|6e-87|319|gmx:100787511|chitinase [EC:3.2.1.14]	-	GO:0016787//hydrolase activity	-	gi|359484767|ref|XP_002263220.2|/1.77397e-122/PREDICTED: probable chitinase 3-like [Vitis vinifera]
Gorai.011G020200.1|PACid:26809714	-2.63666	0.665591	K03809|1|1e-97|353|rcu:RCOM_0906830|Trp repressor binding protein	GO:0016020//membrane	GO:0003824//catalytic activity;GO:0000166//nucleotide binding	GO:0006355//regulation of transcription, DNA-dependent	gi|255555109|ref|XP_002518592.1|/1.43141e-96/Flavoprotein wrbA, putative [Ricinus communis]
Gorai.011G083100.1|PACid:26808796	-0.0937485	0.250758	-	-	-	-	gi|255565007|ref|XP_002523496.1|/7.63228e-07/conserved hypothetical protein [Ricinus communis]
Gorai.009G404700.1|PACid:26764681	0.472276	0.498514	-	-	GO:0005488//binding	GO:0009743//response to carbohydrate stimulus	gi|225440928|ref|XP_002282913.1|/1.48308e-50/PREDICTED: zinc finger A20 and AN1 domain-containing stress-associated protein 4 isoform 1 [Vitis vinifera]
Gorai.003G146700.1|PACid:26800264	1.08777	0.23292	K11498|1|2e-10|65.9|aly:ARALYDRAFT_478343|centromeric protein E;K06636|3|4e-08|58.2|vvi:100263447|structural maintenance of chromosome 1;K06674|4|1e-07|56.6|osa:4325020|structural maintenance of chromosome 2;K10400|5|2e-07|55.8|rcu:RCOM_0773970|kinesin family member 15	-	-	-	gi|255565935|ref|XP_002523956.1|/6.75935e-120/RAB6-interacting protein, putative [Ricinus communis]
Gorai.004G238900.1|PACid:26777865	0.499623	0.405666	-	GO:0043231//intracellular membrane-bounded organelle	-	-	gi|356572958|ref|XP_003554632.1|/5.27955e-27/PREDICTED: uncharacterized protein LOC100811105 [Glycine max]
Gorai.003G066000.2|PACid:26799847	-0.914805	0.265021	K14570|1|8e-119|425|vvi:100254172|RNA exonuclease 1 [EC:3.1.-.-]	GO:0044464//cell part	GO:0004527//exonuclease activity;GO:0005488//binding	GO:0010586//miRNA metabolic process	gi|359480658|ref|XP_002278458.2|/5.34934e-120/PREDICTED: small RNA degrading nuclease 3-like [Vitis vinifera]
Gorai.N007500.7|PACid:26834989	4.56462	0.25594	K09503|1|2e-154|543|vvi:100233131|DnaJ homolog subfamily A member 2	GO:0016020//membrane;GO:0044424//intracellular part	GO:0043169//cation binding;GO:0005515//protein binding;GO:0032559	GO:0006950//response to stress;GO:0044267//cellular protein metabolic process	gi|225463715|ref|XP_002263156.1|/2.29697e-153/PREDICTED: dnaJ protein homolog [Vitis vinifera]
Gorai.009G324700.1|PACid:26763160	-1.00238	0.326057	-	-	-	GO:0003006//developmental process involved in reproduction	gi|225464623|ref|XP_002274318.1|/7.90763e-28/PREDICTED: pentatricopeptide repeat-containing protein At4g21190 [Vitis vinifera]
Gorai.004G288300.1|PACid:26774957	-0.423078	0.482851	K15172|1|9e-27|119|vcn:VOLCADRAFT_106802|transcription elongation factor SPT5	-	GO:0005488//binding	-	gi|225429416|ref|XP_002275926.1|/4.15025e-127/PREDICTED: zinc finger CCCH domain-containing protein 20 [Vitis vinifera]
Gorai.013G267600.1|PACid:26787237	-7.0534	0.525894	K05681|1|7e-53|207|cme:CMS467C|ATP-binding cassette, subfamily G (WHITE), member 2;K12843|2|6e-41|168|vvi:100248403|U4/U6 small nuclear ribonucleoprotein PRP3;K05641|4|4e-15|82.4|ota:Ot18g01460|ATP-binding cassette, subfamily A (ABC1), member 1	GO:0031410//cytoplasmic vesicle	GO:0042626//ATPase activity, coupled to transmembrane movement of substances;GO:0032559	GO:0009207	gi|240256467|ref|NP_200882.4|/0/ABC transporter G family member 28 [Arabidopsis thaliana]
Gorai.005G266200.1|PACid:26804795	-2.04236	0.576821	-	GO:0043231//intracellular membrane-bounded organelle;GO:0030312//external encapsulating structure	-	-	gi|356572078|ref|XP_003554197.1|/0/PREDICTED: multiple C2 and transmembrane domain-containing protein 2-like [Glycine max]
Gorai.013G124500.1|PACid:26789909	1.01483	0.34663	K15718|1|0.0|1334|vvi:100232917|linoleate 9S-lipoxygenase [EC:1.13.11.58]	-	GO:0046914//transition metal ion binding;GO:0016702//oxidoreductase activity, acting on single donors with incorporation of molecular oxygen, incorporation of two atoms of oxygen	GO:0006633//fatty acid biosynthetic process	gi|124365601|gb|AAK50778.4|AF361893_1/0/bacterial-induced lipoxygenase [Gossypium hirsutum]
Gorai.004G243500.1|PACid:26775497	1.31044	0.297786	-	-	-	-	gi|359487776|ref|XP_002284915.2|/9.0888e-134/PREDICTED: branched-chain-amino-acid aminotransferase-like protein 2 [Vitis vinifera]
Gorai.005G165800.2|PACid:26806542	-0.0181086	0.205546	-	-	-	-	gi|297738467|emb|CBI27668.3|/1.38203e-32/unnamed protein product [Vitis vinifera]
Gorai.010G012400.1|PACid:26756274	0.884918	0.543465	K10249|1|7e-06|49.7|ota:Ot09g02550|elongation of very long chain fatty acids protein 4	GO:0031224//intrinsic to membrane	-	-	gi|224137246|ref|XP_002327078.1|/1.08746e-122/predicted protein [Populus trichocarpa]
Gorai.007G088400.1|PACid:26782921	-0.135063	0.309938	-	-	GO:0005488//binding	GO:0007049//cell cycle	gi|224063681|ref|XP_002301262.1|/7.28069e-103/predicted protein [Populus trichocarpa]
Gorai.009G038600.1|PACid:26770296	0.0622929	0.219814	-	GO:0044464//cell part	GO:0003676//nucleic acid binding;GO:0046914//transition metal ion binding	-	gi|224141545|ref|XP_002324130.1|/0/predicted protein [Populus trichocarpa]
Gorai.007G268500.2|PACid:26783758	0.0862566	0.193932	K09839|1|0.0|677|vvi:100257865|violaxanthin de-epoxidase [EC:1.10.99.3]	GO:0009534//chloroplast thylakoid;GO:0009523//photosystem II	GO:0005488//binding;GO:0016491//oxidoreductase activity	GO:0006778//porphyrin-containing compound metabolic process;GO:0032787//monocarboxylic acid metabolic process;GO:0016116//carotenoid metabolic process;GO:0006950//response to stress	gi|225462409|ref|XP_002267152.1|/0/PREDICTED: violaxanthin de-epoxidase, chloroplastic [Vitis vinifera]
Gorai.008G267400.1|PACid:26814488	0.21088	0.354282	K14293|1|0.0|1581|rcu:RCOM_0736490|importin subunit beta-1	GO:0005635//nuclear envelope;GO:0009536//plastid	GO:0022892	GO:0015031//protein transport	gi|255570599|ref|XP_002526256.1|/0/importin beta-1, putative [Ricinus communis]
Gorai.006G267400.1|PACid:26831577	-0.007042	0.203423	K03263|1|5e-85|310|gmx:100499632|translation initiation factor 5A	-	GO:0043021//ribonucleoprotein complex binding;GO:0008135//translation factor activity, nucleic acid binding	GO:0006448//regulation of translational elongation;GO:0006449//regulation of translational termination;GO:0018205//peptidyl-lysine modification	gi|295687227|gb|ADG27839.1|/2.54389e-87/eukaryotic translation initiation factor 5A [Gossypium hirsutum]
Gorai.010G016800.1|PACid:26758896	-2.84494	0.616209	K09422|1|1e-43|173|zma:100284969|myb proto-oncogene protein, plant	GO:0043231//intracellular membrane-bounded organelle	GO:0003676//nucleic acid binding	-	gi|225458515|ref|XP_002284237.1|/1.61882e-57/PREDICTED: transcriptional activator Myb [Vitis vinifera]
Gorai.011G123400.1|PACid:26810572	0.29866	0.319336	-	GO:0015629//actin cytoskeleton	GO:0005515//protein binding;GO:0005198//structural molecule activity	GO:0016049//cell growth;GO:0007015//actin filament organization;GO:0000904//cell morphogenesis involved in differentiation	gi|255547968|ref|XP_002515041.1|/2.59e-31/protein binding protein, putative [Ricinus communis]
Gorai.007G099700.5|PACid:26782321	-4.00488	0.236691	K09597|1|0.0|694|mtr:MTR_7g077800|signal peptide peptidase-like 2B [EC:3.4.23.-]	GO:0031224//intrinsic to membrane;GO:0031410//cytoplasmic vesicle	GO:0004175//endopeptidase activity	GO:0019538//protein metabolic process	gi|356568398|ref|XP_003552398.1|/0/PREDICTED: signal peptide peptidase-like 2B-like [Glycine max]
Gorai.008G038300.1|PACid:26814810	0.112501	0.290117	-	-	-	-	gi|359474801|ref|XP_002279494.2|/1.96597e-58/PREDICTED: coiled-coil domain-containing protein 124-A-like [Vitis vinifera]
Gorai.010G075600.4|PACid:26758323	-3.44476	0.224817	-	-	-	-	gi|225445128|ref|XP_002280525.1|/0/PREDICTED: uncharacterized protein LOC100267936 [Vitis vinifera]
Gorai.002G057200.2|PACid:26796287	-0.563423	0.374375	-	GO:0016020//membrane	-	GO:0000302//response to reactive oxygen species;GO:0010038//response to metal ion	gi|225442797|ref|XP_002285258.1|/5.30479e-168/PREDICTED: monoglyceride lipase-like [Vitis vinifera]
Gorai.010G069000.1|PACid:26756435	-7.18601	0.920721	-	-	GO:0003824//catalytic activity	-	gi|224088079|ref|XP_002308316.1|/2.51944e-94/predicted protein [Populus trichocarpa]
Gorai.005G003600.2|PACid:26801435	0.890991	0.384324	-	-	-	-	gi|224091126|ref|XP_002309188.1|/6.39592e-29/predicted protein [Populus trichocarpa]
Gorai.007G003500.1|PACid:26780435	0.0781335	0.239364	K14026|1|0.0|989|vvi:100256050|SEL1 protein;K07126|2|0.0|960|ath:AT1G18260|	GO:0043231//intracellular membrane-bounded organelle	-	-	gi|255579265|ref|XP_002530478.1|/0/conserved hypothetical protein [Ricinus communis]
Gorai.005G097800.1|PACid:26801757	-0.996797	0.653404	K07374|1|0.0|832|rcu:RCOM_1584620|tubulin alpha	GO:0032991//macromolecular complex;GO:0015630//microtubule cytoskeleton	GO:0017111//nucleoside-triphosphatase activity;GO:0032561//guanyl ribonucleotide binding	GO:0043623//cellular protein complex assembly;GO:0009207;GO:0007017//microtubule-based process	gi|134035498|gb|ABO47737.1|/0/alpha-tubulin [Gossypium hirsutum]
Gorai.011G232300.1|PACid:26809525	-1.12174	0.40865	K00517|1|1e-82|305|aly:ARALYDRAFT_320824|[EC:1.14.-.-];K11868|2|2e-82|304|ath:AT2G30770|cytochrome P450, family 71, subfamily A, polypeptide 13 (indoleacetaldoxime dehydratase) [EC:4.99.1.6]	GO:0016020//membrane	GO:0016491//oxidoreductase activity;GO:0005506//iron ion binding	-	gi|224139376|ref|XP_002323082.1|/4.79694e-122/cytochrome P450 [Populus trichocarpa]
Gorai.004G110100.1|PACid:26773157	-2.02608	0.636278	-	-	-	-	gi|255581277|ref|XP_002531450.1|/2.91673e-27/conserved hypothetical protein [Ricinus communis]
Gorai.005G201900.1|PACid:26805088	0.371377	0.34526	-	-	-	-	gi|302143284|emb|CBI21845.3|/1.1031e-144/unnamed protein product [Vitis vinifera]
Gorai.010G118900.1|PACid:26756240	0.527272	0.479323	-	GO:0005768//endosome;GO:0016020//membrane	-	GO:0050896//response to stimulus;GO:0008105//asymmetric protein localization;GO:0009926//auxin polar transport;GO:0009908//flower development;GO:0009793//embryo development ending in seed dormancy	gi|255548736|ref|XP_002515424.1|/0/protein binding protein, putative [Ricinus communis]
Gorai.005G265100.3|PACid:26804765	-0.586226	0.353571	-	-	-	-	gi|118484012|gb|ABK93893.1|/1.72625e-65/unknown [Populus trichocarpa]
Gorai.002G146300.3|PACid:26796708	-4.61378	0.256819	K03124|1|1e-140|497|pop:POPTR_735046|transcription initiation factor TFIIB	GO:0043231//intracellular membrane-bounded organelle	GO:0008135//translation factor activity, nucleic acid binding;GO:0046914//transition metal ion binding	GO:0006351//transcription, DNA-dependent;GO:0006412//translation	gi|317106705|dbj|BAJ53205.1|/1.12522e-140/JHL06B08.6 [Jatropha curcas]
Gorai.003G068600.1|PACid:26799678	-4.41583	0.248936	K15285|1|4e-32|137|ppp:PHYPADRAFT_135883|solute carrier family 35, member E3	GO:0016020//membrane	-	-	gi|255573545|ref|XP_002527697.1|/1.07997e-116/organic anion transporter, putative [Ricinus communis]
Gorai.008G227700.1|PACid:26815303	0.870446	0.591731	-	GO:0044464//cell part	-	GO:0009987//cellular process;GO:0006811//ion transport;GO:0010038//response to metal ion	gi|255557619|ref|XP_002519839.1|/0/conserved hypothetical protein [Ricinus communis]
Gorai.002G096600.2|PACid:26793687	0.383009	0.316063	-	GO:0005618//cell wall	GO:0005488//binding	-	gi|255576322|ref|XP_002529054.1|/7.36997e-175/RNA binding protein, putative [Ricinus communis]
Gorai.004G071100.1|PACid:26777703	5.96216	0.375468	-	-	-	-	gi|116782312|gb|ABK22458.1|/1.2294e-09/unknown [Picea sitchensis]
Gorai.009G287900.1|PACid:26766027	3.15408	0.344803	K00924|1|3e-71|268|osa:4333525|[EC:2.7.1.-]	GO:0031410//cytoplasmic vesicle	GO:0042802//identical protein binding;GO:0004672//protein kinase activity	-	gi|224146317|ref|XP_002325962.1|/0/predicted protein [Populus trichocarpa]
Gorai.007G153000.1|PACid:26785258	0.000844119	0.186216	K14525|1|1e-53|207|pop:POPTR_645393|ribonucleases P/MRP protein subunit RPP25 [EC:3.1.26.5]	-	GO:0005488//binding	-	gi|359480099|ref|XP_002266289.2|/3.48904e-61/PREDICTED: alba-like protein C9orf23 homolog [Vitis vinifera]
Gorai.005G115800.1|PACid:26803778	0.465022	0.43499	-	GO:0043231//intracellular membrane-bounded organelle	GO:0034593//phosphatidylinositol bisphosphate phosphatase activity	GO:0000902//cell morphogenesis;GO:0042546//cell wall biogenesis;GO:0006996//organelle organization	gi|225463942|ref|XP_002269515.1|/0/PREDICTED: polyphosphoinositide phosphatase [Vitis vinifera]
Gorai.007G073300.9|PACid:26780183	-4.71785	0.262325	K04733|1|4e-35|146|smo:SELMODRAFT_230241|interleukin-1 receptor-associated kinase 4 [EC:2.7.11.1];K00924|3|1e-34|145|aly:ARALYDRAFT_486409|[EC:2.7.1.-]	GO:0016020//membrane;GO:0031410//cytoplasmic vesicle	GO:0004672//protein kinase activity;GO:0032559	GO:0006464//cellular protein modification process	gi|255543513|ref|XP_002512819.1|/1.14252e-103/serine/threonine protein kinase, putative [Ricinus communis]
Gorai.007G285400.1|PACid:26785318	0.426048	0.380593	-	GO:0009536//plastid	-	-	gi|356573091|ref|XP_003554698.1|/1.15091e-112/PREDICTED: uncharacterized protein LOC100800250 [Glycine max]
Gorai.003G018800.1|PACid:26797502	0.487925	0.316641	K11420|1|2e-35|150|bdi:100843697|euchromatic histone-lysine N-methyltransferase [EC:2.1.1.43];K11423|2|2e-18|94.0|olu:OSTLU_18587|histone-lysine N-methyltransferase SETD2 [EC:2.1.1.43];K11422|5|3e-14|80.1|cme:CMG025C|histone-lysine N-methyltransferase SETD1 [EC:2.1.1.43]	GO:0005622//intracellular	GO:0008168//methyltransferase activity	GO:0016568//chromatin modification;GO:0032259//methylation	gi|255562775|ref|XP_002522393.1|/0/set domain protein, putative [Ricinus communis]
Gorai.007G230600.1|PACid:26780715	6.77773	0.487738	-	-	GO:0046872//metal ion binding;GO:0003676//nucleic acid binding;GO:0003824//catalytic activity	GO:0043170;GO:0044238//primary metabolic process	gi|224084368|ref|XP_002307275.1|/3.92678e-25/predicted protein [Populus trichocarpa]
Gorai.007G020000.2|PACid:26782945	0.565198	0.310377	-	-	-	-	gi|359474146|ref|XP_002280252.2|/0/PREDICTED: GTPase-activating protein gyp7-like isoform 3 [Vitis vinifera]
Gorai.004G005200.1|PACid:26773023	5.31339	0.302934	K14494|1|1e-37|155|ppp:PHYPADRAFT_235432|DELLA protein	-	-	-	gi|255586178|ref|XP_002533748.1|/1.14496e-151/Chitin-inducible gibberellin-responsive protein, putative [Ricinus communis]
Gorai.008G128700.1|PACid:26817806	0.0842866	0.219658	-	GO:0005635//nuclear envelope	GO:0005488//binding;GO:0022892	GO:0060918//auxin transport;GO:0016049//cell growth;GO:0048507//meristem development;GO:0006913//nucleocytoplasmic transport;GO:0009887//organ morphogenesis;GO:0010051//xylem and phloem pattern formation;GO:0015031//protein transport	gi|356536398|ref|XP_003536725.1|/3.7144e-30/PREDICTED: transportin-1-like isoform 1 [Glycine max]
Gorai.001G235000.1|PACid:26822195	-0.242903	0.311025	-	-	-	-	gi|255564645|ref|XP_002523317.1|/1.4895e-31/conserved hypothetical protein [Ricinus communis]
Gorai.012G181300.1|PACid:26826986	-0.247548	0.270793	-	GO:0031090//organelle membrane;GO:0043231//intracellular membrane-bounded organelle	-	-	gi|255573742|ref|XP_002527792.1|/3.40375e-165/conserved hypothetical protein [Ricinus communis]
Gorai.007G311400.1|PACid:26778152	4.9479	0.275611	-	-	-	-	gi|224065697|ref|XP_002301926.1|/2.63952e-16/predicted protein [Populus trichocarpa]
Gorai.004G103300.1|PACid:26776915	-0.110279	0.206378	-	-	-	-	-
Gorai.004G272500.2|PACid:26775830	-5.52117	0.323721	K00901|1|0.0|672|rcu:RCOM_0729660|diacylglycerol kinase [EC:2.7.1.107]	GO:0016020//membrane	GO:0016301//kinase activity	GO:0048827//phyllome development;GO:0007186//G-protein coupled receptor signaling pathway;GO:0006796//phosphate-containing compound metabolic process	gi|359485049|ref|XP_002271984.2|/0/PREDICTED: diacylglycerol kinase A-like [Vitis vinifera]
Gorai.003G002100.1|PACid:26800164	0.384889	0.303581	K03858|1|2e-45|179|pop:POPTR_825742|phosphatidylinositol glycan, class H	-	GO:0008375//acetylglucosaminyltransferase activity	-	gi|224143162|ref|XP_002324866.1|/1.60847e-44/predicted protein [Populus trichocarpa]
Gorai.013G212500.1|PACid:26791478	-0.0710652	0.252562	K02992|1|4e-74|274|aly:ARALYDRAFT_891290|small subunit ribosomal protein S7	GO:0000314//organellar small ribosomal subunit;GO:0009536//plastid	GO:0003723//RNA binding;GO:0005198//structural molecule activity	GO:0010467//gene expression	gi|62287272|sp|Q6KGW4.1|RR7_SCHCH/2.38197e-73/RecName: Full=30S ribosomal protein S7, chloroplastic
Gorai.010G163700.1|PACid:26758492	-1.3551	0.352437	-	GO:0031410//cytoplasmic vesicle	GO:0004175//endopeptidase activity;GO:0016491//oxidoreductase activity	GO:0019538//protein metabolic process	gi|224116492|ref|XP_002317314.1|/0/predicted protein [Populus trichocarpa]
Gorai.004G215900.2|PACid:26772955	3.50508	0.224939	K13422|1|2e-22|106|ppp:PHYPADRAFT_164647|transcription factor MYC2	-	-	-	gi|184161316|gb|ACC68685.1|/0/bHLH-like DNA binding protein [Vitis vinifera]
Gorai.002G169900.1|PACid:26792065	-4.92668	0.273338	K01580|1|0.0|902|rcu:RCOM_0112580|glutamate decarboxylase [EC:4.1.1.15]	GO:0043231//intracellular membrane-bounded organelle;GO:0044444//cytoplasmic part	GO:0005515//protein binding;GO:0016831//carboxy-lyase activity;GO:0048037//cofactor binding	GO:0009064//glutamine family amino acid metabolic process	gi|70609690|gb|AAZ05070.1|/0/glutamate decarboxylase [Citrus sinensis]
Gorai.006G220200.1|PACid:26834353	-0.81516	0.286762	-	GO:0044464//cell part	-	-	gi|255554180|ref|XP_002518130.1|/5.54419e-18/conserved hypothetical protein [Ricinus communis]
Gorai.N021900.1|PACid:26797048	1.17182	0.3377	-	-	-	-	-
Gorai.009G028700.1|PACid:26763821	0.584648	0.527785	K00924|1|1e-27|122|ath:AT1G28440|[EC:2.7.1.-]	GO:0031410//cytoplasmic vesicle	GO:0016628//oxidoreductase activity, acting on the CH-CH group of donors, NAD or NADP as acceptor;GO:0016772//transferase activity, transferring phosphorus-containing groups	GO:0006796//phosphate-containing compound metabolic process;GO:0023052//signaling	gi|357500939|ref|XP_003620758.1|/1.15509e-119/Leucine-rich repeat receptor protein kinase EXS [Medicago truncatula]
Gorai.001G080100.1|PACid:26819543	-0.454253	0.27022	-	-	-	-	gi|225451974|ref|XP_002279826.1|/1.91445e-81/PREDICTED: uncharacterized protein LOC100248073 [Vitis vinifera]
Gorai.009G442000.1|PACid:26763204	0.807351	0.59408	K14190|1|0.0|706|rcu:RCOM_0278070|GDP-L-galactose phosphorylase [EC:2.7.7.69]	-	-	-	gi|225380880|gb|ACN88681.1|/0/VTC2-like protein [Malus x domestica]
Gorai.005G189300.1|PACid:26804627	0.00444317	0.186129	K00924|1|1e-55|216|osa:4333525|[EC:2.7.1.-];K04733|4|5e-51|201|aly:ARALYDRAFT_916421|interleukin-1 receptor-associated kinase 4 [EC:2.7.11.1];K13430|5|1e-50|199|pop:POPTR_413452|serine/threonine-protein kinase PBS1 [EC:2.7.11.1]	-	GO:0004674//protein serine/threonine kinase activity;GO:0032559	GO:0006464//cellular protein modification process	gi|225424867|ref|XP_002268965.1|/0/PREDICTED: probable serine/threonine-protein kinase At1g18390 [Vitis vinifera]
Gorai.009G222900.1|PACid:26766083	-1.50312	0.273239	K09422|1|2e-117|420|vvi:100262671|myb proto-oncogene protein, plant	GO:0043231//intracellular membrane-bounded organelle	GO:0003676//nucleic acid binding	-	gi|302142145|emb|CBI19348.3|/7.6797e-118/unnamed protein product [Vitis vinifera]
Gorai.003G115200.1|PACid:26798115	4.60912	0.256819	-	-	-	-	gi|224114029|ref|XP_002332456.1|/3.72162e-44/predicted protein [Populus trichocarpa]
Gorai.011G185100.1|PACid:26807279	0.913167	0.246003	K11647|1|2e-145|517|cme:CMM316C|SWI/SNF-related matrix-associated actin-dependent regulator of chromatin subfamily A member 2/4 [EC:3.6.4.-]	GO:0043231//intracellular membrane-bounded organelle;GO:0044444//cytoplasmic part	GO:0003676//nucleic acid binding;GO:0016818//hydrolase activity, acting on acid anhydrides, in phosphorus-containing anhydrides;GO:0032559	GO:0010160//formation of organ boundary;GO:0010468//regulation of gene expression;GO:0009791//post-embryonic development;GO:0006950//response to stress	gi|255551623|ref|XP_002516857.1|/0/conserved hypothetical protein [Ricinus communis]
Gorai.007G022600.4|PACid:26779285	0.089261	0.205638	K13412|1|5e-06|47.4|vcn:VOLCADRAFT_74309|calcium-dependent protein kinase [EC:2.7.11.1]	-	-	-	gi|225426785|ref|XP_002282926.1|/3.54135e-36/PREDICTED: elicitor-responsive protein 3 [Vitis vinifera]
Gorai.011G233400.1|PACid:26811141	-0.519893	0.384104	K07761|1|4e-59|226|ath:AT1G59970|gelatinase A [EC:3.4.24.24]	-	GO:0008233//peptidase activity	-	gi|224097718|ref|XP_002311052.1|/4.52462e-78/predicted protein [Populus trichocarpa]
Gorai.009G249100.1|PACid:26768216	4.4792	0.251556	K13237|1|4e-15|80.5|aly:ARALYDRAFT_478642|peroxisomal 2,4-dienoyl-CoA reductase [EC:1.3.1.34]	GO:0031410//cytoplasmic vesicle	GO:0003845//11-beta-hydroxysteroid dehydrogenase [NAD(P)] activity	GO:0008152//metabolic process	gi|21311775|gb|AAM46847.1|AF498264_1/5.3933e-156/steroleosin-B [Sesamum indicum]
Gorai.011G152400.1|PACid:26808276	-0.693909	0.421502	-	-	GO:0046914//transition metal ion binding	GO:0000302//response to reactive oxygen species;GO:0006790//sulfur compound metabolic process;GO:0010269//response to selenium ion	gi|356568342|ref|XP_003552370.1|/0/PREDICTED: selenium-binding protein 1-like [Glycine max]
Gorai.004G254900.1|PACid:26777622	0.0313566	0.208727	K08825|1|0.0|1109|vvi:100240775|dual-specificity tyrosine-(Y)-phosphorylation regulated kinase [EC:2.7.12.1]	GO:0044444//cytoplasmic part	GO:0004672//protein kinase activity;GO:0032559	GO:0009725//response to hormone stimulus;GO:0006464//cellular protein modification process	gi|225454595|ref|XP_002267912.1|/0/PREDICTED: uncharacterized protein LOC100240775 [Vitis vinifera]
Gorai.009G053800.1|PACid:26762598	-1.66374	0.279636	K01183|1|3e-128|456|rcu:RCOM_0701190|chitinase [EC:3.2.1.14]	-	GO:0004553//hydrolase activity, hydrolyzing O-glycosyl compounds;GO:0043167//ion binding	GO:0006026	gi|224142433|ref|XP_002324562.1|/8.6947e-131/predicted protein [Populus trichocarpa]
Gorai.003G081500.1|PACid:26798401	-1.55286	0.709311	-	-	-	-	gi|224072162|ref|XP_002303634.1|/3.49867e-179/predicted protein [Populus trichocarpa]
Gorai.013G149600.1|PACid:26788021	0.36202	0.366504	K11884|1|4e-107|385|pop:POPTR_642671|RNA-binding protein PNO1	-	GO:0003676//nucleic acid binding	-	gi|224056873|ref|XP_002299066.1|/4.08574e-106/predicted protein [Populus trichocarpa]
Gorai.002G268400.1|PACid:26792859	0.103894	0.194244	-	-	GO:0005092//GDP-dissociation inhibitor activity	GO:0006810//transport;GO:0033124//regulation of GTP catabolic process	gi|224117826|ref|XP_002331641.1|/0/predicted protein [Populus trichocarpa]
Gorai.002G173000.1|PACid:26796828	0.112962	0.272522	-	-	-	-	-
Gorai.006G025000.1|PACid:26832778	0.610555	0.252371	-	-	GO:0005488//binding	-	gi|255566177|ref|XP_002524076.1|/2.88499e-18/mads box protein, putative [Ricinus communis]
Gorai.007G252900.3|PACid:26780720	0.0824328	0.207506	K00326|1|1e-17|86.3|sbi:SORBI_03g037870|cytochrome-b5 reductase [EC:1.6.2.2]	GO:0031410//cytoplasmic vesicle	GO:0016653//oxidoreductase activity, acting on NADH or NADPH, heme protein as acceptor	GO:0008152//metabolic process	gi|255580234|ref|XP_002530947.1|/1.2465e-17/NADH-cytochrome B5 reductase, putative [Ricinus communis]
Gorai.009G398900.1|PACid:26771152	-0.727145	0.342009	K05572|1|3e-29|124|vvi:4025044|NAD(P)H-quinone oxidoreductase subunit 1 [EC:1.6.5.3]	GO:0044464//cell part	-	-	gi|394830786|ref|YP_006503491.1|/3.29353e-34/NADH dehydrogenase subunit 1 (chloroplast) [Gossypium capitis-viridis]
Gorai.004G093700.1|PACid:26774965	0.0876222	0.218935	K10696|1|0.0|1255|vvi:100251829|E3 ubiquitin-protein ligase BRE1 [EC:6.3.2.19]	-	GO:0046914//transition metal ion binding;GO:0042802//identical protein binding;GO:0003824//catalytic activity	GO:0016574//histone ubiquitination;GO:0006513//protein monoubiquitination;GO:0009887//organ morphogenesis;GO:0003006//developmental process involved in reproduction	gi|297746431|emb|CBI16487.3|/0/unnamed protein product [Vitis vinifera]
Gorai.011G148200.1|PACid:26809731	4.55625	0.25594	K04733|1|4e-57|219|smo:SELMODRAFT_230241|interleukin-1 receptor-associated kinase 4 [EC:2.7.11.1];K00924|4|8e-53|205|aly:ARALYDRAFT_486409|[EC:2.7.1.-]	GO:0031224//intrinsic to membrane	GO:0046872//metal ion binding;GO:0004702//receptor signaling protein serine/threonine kinase activity;GO:0032559	GO:0006464//cellular protein modification process	gi|255541802|ref|XP_002511965.1|/5.214e-121/kinase, putative [Ricinus communis]
Gorai.003G126200.1|PACid:26798131	-0.103666	0.20927	-	GO:0043231//intracellular membrane-bounded organelle	-	-	gi|255551847|ref|XP_002516969.1|/1.37558e-16/DAG protein, chloroplast precursor, putative [Ricinus communis]
Gorai.002G071500.1|PACid:26792627	0.238394	0.353039	K10666|1|3e-26|116|zma:100285907|E3 ubiquitin-protein ligase RNF5 [EC:6.3.2.19]	GO:0043231//intracellular membrane-bounded organelle	GO:0019787//small conjugating protein ligase activity	GO:0032446//protein modification by small protein conjugation	gi|255573345|ref|XP_002527599.1|/3.26136e-71/rnf5, putative [Ricinus communis]
Gorai.003G178300.1|PACid:26800140	-5.10635	0.285466	K06694|1|2e-13|75.5|vvi:100257739|26S proteasome non-ATPase regulatory subunit 10;K13118|2|1e-10|66.2|cre:CHLREDRAFT_17930|protein DGCR14	-	-	-	gi|356545491|ref|XP_003541175.1|/8.81981e-69/PREDICTED: death-associated protein kinase 1-like [Glycine max]
Gorai.008G297700.1|PACid:26815117	1.60956	0.390564	-	GO:0043231//intracellular membrane-bounded organelle	-	-	gi|359491609|ref|XP_002283556.2|/7.51e-31/PREDICTED: uncharacterized protein LOC100255301 [Vitis vinifera]
Gorai.005G182000.1|PACid:26806727	0.0858254	0.235031	-	-	-	-	gi|297845418|ref|XP_002890590.1|/2.90275e-56/hypothetical protein ARALYDRAFT_472633 [Arabidopsis lyrata subsp. lyrata]
Gorai.011G155500.1|PACid:26808081	0.0931095	0.222394	K12309|1|0.0|777|ath:AT3G52840|beta-galactosidase [EC:3.2.1.23];K01190|3|4e-67|254|cme:CMP078C|beta-galactosidase [EC:3.2.1.23]	GO:0005618//cell wall;GO:0031090//organelle membrane;GO:0043231//intracellular membrane-bounded organelle;GO:0031410//cytoplasmic vesicle	GO:0030246//carbohydrate binding;GO:0043167//ion binding;GO:0015925	GO:0044238//primary metabolic process	gi|84579373|dbj|BAE72075.1|/0/pear beta-galactosidase3 [Pyrus communis]
Gorai.001G239600.1|PACid:26820148	-3.80561	0.232203	K13267|1|2e-146|517|gmx:100814284|cytochrome P450, family 71, subfamily D, polypeptide 9 (flavonoid 6-hydroxylase) [EC:1.14.13.-];K16085|2|5e-113|406|osa:4335091|cytochrome P450, family 99, subfamily A, polypeptide 3 (9beta-pimara-7,15-diene oxidase) [EC:1.14.13.144];K16083|3|1e-111|401|osa:4329725|cytochrome P450, family 71, subfamily Z, polypeptide 6 (ent-isokaurene C2-hydroxylase) [EC:1.14.13.…	-	GO:0004497//monooxygenase activity;GO:0005506//iron ion binding	-	gi|359494295|ref|XP_003634756.1|/8.46091e-167/PREDICTED: LOW QUALITY PROTEIN: cytochrome P450 71D10-like [Vitis vinifera]
Gorai.004G208800.1|PACid:26776546	-0.33197	0.352218	-	-	-	GO:0009743//response to carbohydrate stimulus	gi|297742579|emb|CBI34728.3|/1.32766e-83/unnamed protein product [Vitis vinifera]
Gorai.009G168800.1|PACid:26770507	-0.590206	0.521666	-	-	-	-	gi|359497000|ref|XP_002280261.2|/2.51551e-66/PREDICTED: uncharacterized protein LOC100262292 [Vitis vinifera]
Gorai.013G240900.1|PACid:26786270	0.270889	0.292633	K11423|1|1e-35|149|vcn:VOLCADRAFT_65215|histone-lysine N-methyltransferase SETD2 [EC:2.1.1.43];K11422|4|7e-25|113|smo:SELMODRAFT_438147|histone-lysine N-methyltransferase SETD1 [EC:2.1.1.43]	GO:0043231//intracellular membrane-bounded organelle	GO:0046914//transition metal ion binding;GO:0016279//protein-lysine N-methyltransferase activity	GO:0016571//histone methylation	gi|255574954|ref|XP_002528383.1|/0/set domain protein, putative [Ricinus communis]
Gorai.010G142700.3|PACid:26758017	-0.0695609	0.193463	-	-	-	GO:0006952//defense response;GO:0009908//flower development	gi|255544520|ref|XP_002513321.1|/5.6512e-172/conserved hypothetical protein [Ricinus communis]
Gorai.012G185800.2|PACid:26828451	-4.23387	0.24336	K11275|1|4e-16|84.0|gmx:100795994|histone H1/5	GO:0043229//intracellular organelle	-	-	gi|359491018|ref|XP_003634203.1|/1.63313e-33/PREDICTED: uncharacterized protein LOC100853898 [Vitis vinifera]
Gorai.004G212500.1|PACid:26772972	0.572225	0.230728	-	-	-	-	gi|255537489|ref|XP_002509811.1|/5.65909e-29/conserved hypothetical protein [Ricinus communis]
Gorai.006G108100.2|PACid:26833395	5.93303	0.371813	K12449|1|0.0|684|ath:AT1G08200|UDP-apiose/xylose synthase	GO:0005576//extracellular region	GO:0016831//carboxy-lyase activity;GO:0000166//nucleotide binding;GO:0048037//cofactor binding	GO:0009225//nucleotide-sugar metabolic process	gi|211906520|gb|ACJ11753.1|/0/UDP-D-apiose/UPD-D-xylose synthetase [Gossypium hirsutum]
Gorai.005G246200.1|PACid:26801749	3.25653	0.22244	K04733|1|1e-148|525|aly:ARALYDRAFT_916421|interleukin-1 receptor-associated kinase 4 [EC:2.7.11.1];K00924|4|3e-62|238|aly:ARALYDRAFT_486409|[EC:2.7.1.-]	-	GO:0004713//protein tyrosine kinase activity;GO:0032559	GO:0006464//cellular protein modification process	gi|75337933|sp|Q9T020.1|Y4391_ARATH/0/RecName: Full=Probable receptor-like protein kinase At4g39110; Flags: Precursor
Gorai.011G242800.1|PACid:26811152	0.122274	0.234401	-	-	-	-	gi|255568211|ref|XP_002525081.1|/0/leukocyte receptor cluster (lrc) member, putative [Ricinus communis]
Gorai.004G116000.1|PACid:26776802	0.429602	0.454649	-	GO:0009536//plastid	-	-	gi|224118136|ref|XP_002317740.1|/3.35339e-55/predicted protein [Populus trichocarpa]
Gorai.007G160100.1|PACid:26782985	0.673197	0.23262	K01148|1|5e-62|237|vvi:100258377|poly(A)-specific ribonuclease [EC:3.1.13.4]	-	GO:0003676//nucleic acid binding;GO:0004540//ribonuclease activity	GO:0016070//RNA metabolic process	gi|255572662|ref|XP_002527264.1|/0/ribonuclease, putative [Ricinus communis]
Gorai.006G082400.1|PACid:26830783	0.863019	0.520816	-	GO:0009526//plastid envelope;GO:0009534//chloroplast thylakoid;GO:0009570//chloroplast stroma;GO:0044436	GO:0005488//binding	GO:0009767//photosynthetic electron transport chain;GO:0009725//response to hormone stimulus;GO:0006950//response to stress	gi|62900641|sp|Q9ZWQ8.1|PAP_CITUN/1.14629e-99/RecName: Full=Plastid-lipid-associated protein, chloroplastic; AltName: Full=CitPAP; Flags: Precursor
Gorai.013G123200.1|PACid:26788158	-0.321115	0.35168	-	GO:0044424//intracellular part	GO:0005488//binding	-	gi|297739755|emb|CBI29937.3|/5.98172e-170/unnamed protein product [Vitis vinifera]
Gorai.009G054800.2|PACid:26765702	-0.966326	0.232863	K14405|1|4e-38|159|vvi:100258583|pre-mRNA 3'-end-processing factor FIP1	-	-	-	gi|359484826|ref|XP_002276238.2|/0/PREDICTED: uncharacterized protein LOC100251960 [Vitis vinifera]
Gorai.009G282800.1|PACid:26766371	-0.251084	0.35862	K01358|1|2e-34|141|ath:ArthCp048|ATP-dependent Clp protease, protease subunit [EC:3.4.21.92]	GO:0009536//plastid	GO:0004175//endopeptidase activity;GO:0032559	GO:0019538//protein metabolic process	gi|394830738|ref|YP_006503385.1|/3.29353e-34/ATP-dependent Clp protease proteolytic subunit (chloroplast) [Gossypium somalense]
Gorai.002G061600.1|PACid:26792301	-4.4899	0.251637	K01757|1|5e-41|166|ath:AT1G74020|strictosidine synthase [EC:4.3.3.2]	-	GO:0016829//lyase activity	-	gi|255546951|ref|XP_002514533.1|/2.81958e-87/strictosidine synthase, putative [Ricinus communis]
Gorai.012G186700.2|PACid:26826281	-1.31369	0.599817	-	-	-	-	gi|296086351|emb|CBI31940.3|/2.30162e-34/unnamed protein product [Vitis vinifera]
Gorai.007G319300.1|PACid:26785024	0.911874	0.284709	-	-	-	GO:0000911//cytokinesis by cell plate formation	gi|359493878|ref|XP_002281921.2|/0/PREDICTED: uncharacterized protein LOC100253761 [Vitis vinifera]
Gorai.008G161700.1|PACid:26814986	0.0581562	0.23384	-	-	-	-	gi|242059609|ref|XP_002458950.1|/6.72718e-11/hypothetical protein SORBIDRAFT_03g043260 [Sorghum bicolor]
Gorai.006G037200.1|PACid:26834686	0.727856	0.555421	-	GO:0031410//cytoplasmic vesicle	-	-	gi|255571986|ref|XP_002526934.1|/0/conserved hypothetical protein [Ricinus communis]
Gorai.003G039200.1|PACid:26798557	0.805147	0.559278	K14684|1|4e-41|167|ota:Ot02g06920|solute carrier family 25 (mitochondrial phosphate transporter), member 23/24/25/41	GO:0019866//organelle inner membrane;GO:0043231//intracellular membrane-bounded organelle;GO:0031224//intrinsic to membrane	-	GO:0046907//intracellular transport	gi|356528463|ref|XP_003532822.1|/5.08586e-143/PREDICTED: calcium-binding mitochondrial carrier protein SCaMC-1-like [Glycine max]
Gorai.007G051000.1|PACid:26785383	-1.73495	0.390478	K08150|1|2e-69|261|vvi:100268023|MFS transporter, SP family, solute carrier family 2 (myo-inositol transporter), member 13	GO:0031224//intrinsic to membrane	GO:0016628//oxidoreductase activity, acting on the CH-CH group of donors, NAD or NADP as acceptor;GO:0022891//substrate-specific transmembrane transporter activity	GO:0008152//metabolic process;GO:0071702	gi|225430802|ref|XP_002267872.1|/0/PREDICTED: probable polyol transporter 6 [Vitis vinifera]
Gorai.008G291300.1|PACid:26813791	-1.03651	0.337139	-	-	-	-	gi|356520683|ref|XP_003528990.1|/1.58774e-12/PREDICTED: uncharacterized protein LOC100781046 [Glycine max]
Gorai.006G175500.2|PACid:26831824	-0.000595114	0.185123	K01507|1|2e-116|416|vvi:100258490|inorganic pyrophosphatase [EC:3.6.1.1]	GO:0044424//intracellular part	GO:0046872//metal ion binding;GO:0016462//pyrophosphatase activity	GO:0006793//phosphorus metabolic process;GO:0010038//response to metal ion	gi|225439878|ref|XP_002278867.1|/1.54462e-115/PREDICTED: soluble inorganic pyrophosphatase [Vitis vinifera]
Gorai.012G176900.1|PACid:26827632	0.383556	0.293766	K13118|1|6e-07|54.3|cre:CHLREDRAFT_17930|protein DGCR14;K06694|2|9e-06|50.4|rcu:RCOM_1621740|26S proteasome non-ATPase regulatory subunit 10	-	-	-	gi|224127106|ref|XP_002329398.1|/6.75597e-70/predicted protein [Populus trichocarpa]
Gorai.010G249600.1|PACid:26759014	0.578914	0.453139	K00857|1|1e-96|350|gmx:100809756|thymidine kinase [EC:2.7.1.21]	GO:0009536//plastid	GO:0019136//deoxynucleoside kinase activity;GO:0032559	GO:0006259//DNA metabolic process;GO:0006796//phosphate-containing compound metabolic process	gi|359497110|ref|XP_002266298.2|/1.45369e-100/PREDICTED: thymidine kinase-like [Vitis vinifera]
Gorai.003G117200.1|PACid:26798707	0.649588	0.377892	K14945|1|7e-32|133|gmx:100789866|protein quaking	GO:0043231//intracellular membrane-bounded organelle	GO:0003676//nucleic acid binding	-	gi|358248858|ref|NP_001239952.1|/7.25836e-42/uncharacterized protein LOC100796731 [Glycine max]
Gorai.005G143600.1|PACid:26806081	6.79822	0.489554	-	GO:0009528//plastid inner membrane	GO:0019899//enzyme binding	GO:0009658//chloroplast organization	gi|225469230|ref|XP_002265574.1|/1.38333e-62/PREDICTED: cell division topological specificity factor homolog, chloroplastic [Vitis vinifera]
Gorai.001G181300.1|PACid:26823104	0.232333	0.37201	-	GO:0031966//mitochondrial membrane	GO:0008320//protein transmembrane transporter activity	GO:0006605//protein targeting	gi|224065545|ref|XP_002301850.1|/2.02644e-36/predicted protein [Populus trichocarpa]
Gorai.006G133200.1|PACid:26831586	7.013	0.52007	-	GO:0042579//microbody;GO:0009536//plastid	GO:0005488//binding;GO:0016772//transferase activity, transferring phosphorus-containing groups	GO:0007031//peroxisome organization;GO:0006796//phosphate-containing compound metabolic process	gi|224139750|ref|XP_002323259.1|/3.48226e-49/predicted protein [Populus trichocarpa]
Gorai.006G193100.1|PACid:26830969	-3.2452	0.376556	K03267|1|0.0|809|rcu:RCOM_0244170|peptide chain release factor subunit 3	GO:0043231//intracellular membrane-bounded organelle	GO:0017111//nucleoside-triphosphatase activity;GO:0004779//sulfate adenylyltransferase activity;GO:0032561//guanyl ribonucleotide binding;GO:0008079//translation termination factor activity	GO:0006412//translation;GO:0009207	gi|255583544|ref|XP_002532529.1|/0/eukaryotic peptide chain release factor GTP-binding subunit, putative [Ricinus communis]
Gorai.004G263700.1|PACid:26777536	0.0146129	0.201965	K14786|1|1e-88|326|gmx:100800732|protein KRI1	GO:0044444//cytoplasmic part	-	-	gi|356533087|ref|XP_003535100.1|/1.0983e-87/PREDICTED: protein KRI1 homolog [Glycine max]
Gorai.010G176400.1|PACid:26761486	-6.26831	0.417343	-	GO:0016020//membrane	-	GO:0006952//defense response;GO:0051707//response to other organism	gi|224076396|ref|XP_002304936.1|/4.52765e-34/predicted protein [Populus trichocarpa]
Gorai.008G030400.5|PACid:26814003	-3.50024	0.224927	-	GO:0016020//membrane	GO:0005548//phospholipid transporter activity	GO:0051234//establishment of localization	gi|359474936|ref|XP_002283681.2|/0/PREDICTED: uncharacterized protein LOC100252199 [Vitis vinifera]
Gorai.009G094900.1|PACid:26769728	-0.444433	0.423272	-	-	-	-	gi|224106353|ref|XP_002314139.1|/1.21901e-180/predicted protein [Populus trichocarpa]
Gorai.003G063800.1|PACid:26798675	0.977367	0.22436	-	GO:0044464//cell part	GO:0005488//binding	-	gi|225442541|ref|XP_002284183.1|/0/PREDICTED: VHS domain-containing protein At3g16270 [Vitis vinifera]
Gorai.012G161200.5|PACid:26828655	-5.03634	0.281724	K13173|1|4e-23|105|vvi:100267001|arginine and glutamate-rich protein 1	GO:0009536//plastid	-	-	gi|359485998|ref|XP_003633371.1|/4.20908e-22/PREDICTED: uncharacterized protein At1g10890 isoform 2 [Vitis vinifera]
Gorai.012G186800.1|PACid:26825502	-5.7444	0.348828	K13448|1|9e-15|77.4|aly:ARALYDRAFT_887792|calcium-binding protein CML	-	GO:0005488//binding	-	gi|224141003|ref|XP_002323865.1|/1.93958e-25/predicted protein [Populus trichocarpa]
Gorai.008G205800.1|PACid:26819125	-0.304559	0.350442	K07195|1|0.0|745|vvi:100268151|exocyst complex component 7	GO:0016020//membrane;GO:0044444//cytoplasmic part	-	GO:0006887//exocytosis	gi|225456309|ref|XP_002279988.1|/0/PREDICTED: uncharacterized protein LOC100268151 [Vitis vinifera]
Gorai.001G083400.1|PACid:26823683	3.29264	0.22244	K00695|1|0.0|1281|gmx:100808482|sucrose synthase [EC:2.4.1.13]	GO:0030312//external encapsulating structure	GO:0035251//UDP-glucosyltransferase activity	GO:0052545;GO:0005984//disaccharide metabolic process	gi|392050922|gb|AFM52238.1|/0/putative sucrose synthase 7 [Gossypium arboreum]
Gorai.011G174200.2|PACid:26808204	0.241024	0.320198	K00025|1|6e-171|598|pop:POPTR_747123|malate dehydrogenase [EC:1.1.1.37]	GO:0044424//intracellular part	GO:0016747//transferase activity, transferring acyl groups other than amino-acyl groups;GO:0016615//malate dehydrogenase activity	GO:0009060//aerobic respiration;GO:0005975//carbohydrate metabolic process;GO:0043648//dicarboxylic acid metabolic process	gi|211906490|gb|ACJ11738.1|/7.80251e-178/malate dehydrogenase [Gossypium hirsutum]
Gorai.004G042400.2|PACid:26772581	-0.969895	0.238155	K00924|1|0.0|701|ath:AT4G00720|[EC:2.7.1.-];K03083|3|0.0|672|smo:SELMODRAFT_159063|glycogen synthase kinase 3 beta [EC:2.7.11.26]	GO:0043231//intracellular membrane-bounded organelle;GO:0044444//cytoplasmic part	GO:0004672//protein kinase activity;GO:0032559	GO:0009725//response to hormone stimulus;GO:0006464//cellular protein modification process;GO:0006796//phosphate-containing compound metabolic process	gi|224130108|ref|XP_002320754.1|/0/predicted protein [Populus trichocarpa]
Gorai.003G165100.1|PACid:26800720	-6.14318	0.400588	K05280|1|2e-59|228|vvi:100263810|flavonoid 3'-monooxygenase [EC:1.14.13.21];K00517|3|1e-58|225|osa:4348172|[EC:1.14.-.-]	-	GO:0046872//metal ion binding;GO:0016491//oxidoreductase activity	-	gi|14334057|gb|AAK60517.1|AF332974_1/7.8124e-142/P450 monooxygenase [Gossypium arboreum]
Gorai.005G135000.4|PACid:26805592	-4.03278	0.236819	-	GO:0044444//cytoplasmic part;GO:0016020//membrane	GO:0004672//protein kinase activity	-	gi|374095601|gb|AEY85028.1|/0/putative ATP-binding protein [Camellia sinensis]
Gorai.008G253800.1|PACid:26817827	0.140691	0.269237	K02684|1|0.0|738|vvi:100260326|DNA primase small subunit [EC:2.7.7.-]	GO:0043234//protein complex	GO:0003899//DNA-directed RNA polymerase activity	GO:0006259//DNA metabolic process;GO:0010467//gene expression	gi|359473913|ref|XP_002270595.2|/0/PREDICTED: DNA primase small subunit-like [Vitis vinifera]
Gorai.004G149000.9|PACid:26775822	0.087344	0.193932	-	-	-	-	gi|224130704|ref|XP_002320907.1|/1.50023e-27/NAC domain protein, IPR003441 [Populus trichocarpa]
Gorai.008G127100.1|PACid:26814819	-0.489823	0.405891	K02183|1|2e-08|55.5|bdi:100823858|calmodulin;K13448|2|2e-08|55.5|ath:AT4G14640|calcium-binding protein CML	-	GO:0046872//metal ion binding	GO:0000904//cell morphogenesis involved in differentiation	gi|357514485|ref|XP_003627531.1|/2.17243e-46/Centrin-2 [Medicago truncatula]
Gorai.005G228700.1|PACid:26803903	0.132942	0.225471	-	GO:0031224//intrinsic to membrane	GO:0015081//sodium ion transmembrane transporter activity	GO:0030001//metal ion transport;GO:0009267//cellular response to starvation	gi|225427484|ref|XP_002263043.1|/0/PREDICTED: probable urea active transporter 1 [Vitis vinifera]
Gorai.008G086100.1|PACid:26818253	5.85075	0.361969	K13416|1|1e-19|95.1|vvi:100253855|brassinosteroid insensitive 1-associated receptor kinase 1 [EC:2.7.10.1 2.7.11.1];K13418|2|2e-19|94.4|ath:AT1G71830|somatic embryogenesis receptor kinase 1 [EC:2.7.10.1 2.7.11.1]	GO:0016020//membrane	-	GO:0023052//signaling;GO:0009987//cellular process	gi|224097218|ref|XP_002310881.1|/2.23103e-102/predicted protein [Populus trichocarpa]
Gorai.011G152700.1|PACid:26807987	-5.58932	0.330812	-	GO:0005576//extracellular region	-	GO:0007154//cell communication;GO:0023052//signaling	gi|255563604|ref|XP_002522804.1|/6.22579e-26/RALFL33, putative [Ricinus communis]
Gorai.012G043900.1|PACid:26826800	-0.105137	0.284732	K14489|1|3e-06|52.0|vvi:100263145|arabidopsis histidine kinase 2/3/4 (cytokinin receptor) [EC:2.7.13.3]	GO:0031410//cytoplasmic vesicle	GO:0043167//ion binding;GO:0008422//beta-glucosidase activity	GO:0044238//primary metabolic process	gi|224124850|ref|XP_002329964.1|/0/predicted protein [Populus trichocarpa]
Gorai.007G237400.1|PACid:26780745	1.47046	0.575606	-	GO:0044444//cytoplasmic part	GO:0005515//protein binding	GO:0010286//heat acclimation;GO:0009791//post-embryonic development	gi|357442559|ref|XP_003591557.1|/9.10961e-21/hypothetical protein MTR_1g088760 [Medicago truncatula]
Gorai.013G168800.3|PACid:26787540	-4.98974	0.278352	-	GO:0031224//intrinsic to membrane	GO:0035252//UDP-xylosyltransferase activity	GO:0005975//carbohydrate metabolic process	gi|255585738|ref|XP_002533550.1|/4.84358e-73/acetylglucosaminyltransferase, putative [Ricinus communis]
Gorai.006G264200.1|PACid:26830990	0.254335	0.303772	K14837|1|3e-43|173|rcu:RCOM_1278180|nucleolar protein 12;K03243|2|4e-36|149|aly:ARALYDRAFT_313019|translation initiation factor 5B;K15032|3|3e-09|60.8|ota:Ot01g03880|mTERF domain-containing protein, mitochondrial	-	-	-	gi|225432338|ref|XP_002274845.1|/2.89097e-61/PREDICTED: uncharacterized protein LOC100252802 [Vitis vinifera]
Gorai.007G023400.2|PACid:26781103	3.84266	0.23229	K00558|1|4e-06|51.6|mtr:MTR_065s0038|DNA (cytosine-5-)-methyltransferase [EC:2.1.1.37]	-	GO:0003676//nucleic acid binding	GO:0006351//transcription, DNA-dependent	gi|224058512|ref|XP_002299533.1|/0/predicted protein [Populus trichocarpa]
Gorai.011G066300.1|PACid:26807484	-4.35	0.782997	-	GO:0043231//intracellular membrane-bounded organelle	GO:0005488//binding	GO:0006810//transport	gi|255572975|ref|XP_002527418.1|/2.12516e-47/conserved hypothetical protein [Ricinus communis]
Gorai.013G045500.1|PACid:26791065	2.61275	0.344583	K15406|1|2e-52|204|ath:AT5G37300|wax-ester synthase / diacylglycerol O-acyltransferase [EC:2.3.1.75 2.3.1.20]	-	-	-	gi|147826474|emb|CAN72806.1|/7.97708e-159/hypothetical protein VITISV_035309 [Vitis vinifera]
Gorai.012G085700.1|PACid:26827309	-7.7262	0.619245	-	GO:0031224//intrinsic to membrane	-	-	gi|224129056|ref|XP_002328879.1|/1.32354e-19/predicted protein [Populus trichocarpa]
Gorai.002G256700.1|PACid:26794996	-1.42192	0.376163	K13417|1|3e-61|234|ath:AT2G13790|somatic embryogenesis receptor kinase 4 [EC:2.7.10.1 2.7.11.1];K13416|2|3e-61|234|ath:AT4G33430|brassinosteroid insensitive 1-associated receptor kinase 1 [EC:2.7.10.1 2.7.11.1];K13418|5|1e-59|229|aly:ARALYDRAFT_895025|somatic embryogenesis receptor kinase 1 [EC:2.7.10.1 2.7.11.1]	GO:0016020//membrane	GO:0004674//protein serine/threonine kinase activity;GO:0000166//nucleotide binding	GO:0009987//cellular process	gi|255584540|ref|XP_002532997.1|/0/kinase, putative [Ricinus communis]
Gorai.010G030800.1|PACid:26761471	0.0120299	0.192862	-	-	-	-	-
[truncated: 27,475 more rows]
