# Supplementary material for: Control of cotton fibre elongation by a homeodomain transcription factor GhHOX3
Source: Nat Commun. 2014 Nov 21;5:5519. doi: 10.1038/ncomms6519 (PMC4263147; doi:10.1038/ncomms6519)
Supplement: Supplementary Data 2 — List of filtered differentially expressed genes in 6-DPA fiber of GhHOX3 co-suppression line 5-8 compared to the wild-type G. hirsutum cv. R15. [file ncomms6519-s3.xls]

## Sheet: Wildtype_R15-VS-HOX3silenced_5_
Supplementary Data 2 List of filtered differentially expressed genes in 6-DPA fiber of GhHOX3 co-suppression line 5-8 compared to the wild-type G. hirsutum cv. R15.
Custom ID	GeneID	log2Ratio(HOX3silenced/Wildtype_R15)	Qvalue	KEGG Orthology	GO Component	GO Function	GO Process	Blast nr
DR38	Gorai.N015200.1|PACid:26771665	-10.7268	0.919842	K03327|1|1e-41|166|pop:POPTR_858893|multidrug resistance protein, MATE family	GO:0016020//membrane	GO:0015291//secondary active transmembrane transporter activity	GO:0015893//drug transport;GO:0000041//transition metal ion transport;GO:0051235	gi|224096808|ref|XP_002334668.1|/9.35867e-41/predicted protein [Populus trichocarpa]
	Gorai.N004000.1|PACid:26777998	2.57589	0.770081	-	GO:0031225//anchored to membrane	-	GO:0043062//extracellular structure organization;GO:0009725//response to hormone stimulus;GO:0010101	gi|255584681|ref|XP_002533063.1|/3.41763e-45/Auxin-induced in root cultures protein 12 precursor, putative [Ricinus communis]
	Gorai.013G270600.1|PACid:26787373	-2.26206	0.767421	K03283|1|0.0|1057|rcu:RCOM_1442280|heat shock 70kDa protein 1/8	-	GO:0016628//oxidoreductase activity, acting on the CH-CH group of donors, NAD or NADP as acceptor;GO:0032559	GO:0008152//metabolic process;GO:0050896//response to stimulus	gi|255543359|ref|XP_002512742.1|/0/heat shock protein, putative [Ricinus communis]
	Gorai.013G234400.1|PACid:26790548	-3.80591	0.784142	-	-	-	-	gi|225445553|ref|XP_002285304.1|/1.36949e-53/PREDICTED: blue copper protein [Vitis vinifera]
	Gorai.013G223900.1|PACid:26787741	2.02749	0.75889	-	GO:0005618//cell wall;GO:0031410//cytoplasmic vesicle	GO:0004175//endopeptidase activity;GO:0005515//protein binding	GO:0019538//protein metabolic process;GO:0044092//negative regulation of molecular function	gi|225444712|ref|XP_002278292.1|/0/PREDICTED: subtilisin-like protease [Vitis vinifera]
	Gorai.013G219400.1|PACid:26789322	-8.86933	0.764494	-	-	-	-	gi|224141719|ref|XP_002324212.1|/5.62824e-51/predicted protein [Populus trichocarpa]
	Gorai.013G200400.1|PACid:26788444	3.09758	0.761487	-	GO:0030312//external encapsulating structure	-	GO:0006952//defense response	gi|19962|emb|CAA41437.1|/7.17724e-50/pathogenesis-related protein 4A [Nicotiana tabacum]
	Gorai.013G195300.1|PACid:26786011	-3.32717	0.783974	-	-	-	-	-
	Gorai.013G141100.1|PACid:26787901	-3.0764	0.779584	-	-	-	-	-
	Gorai.013G094400.1|PACid:26790654	-8.85147	0.762401	-	-	-	-	-
DR13	Gorai.013G091800.1|PACid:26790780	-9.47122	0.826925	-	GO:0005576//extracellular region	-	-	gi|297851024|ref|XP_002893393.1|/4.02126e-08/hypothetical protein ARALYDRAFT_472749 [Arabidopsis lyrata subsp. lyrata]
	Gorai.013G083600.1|PACid:26789733	-2.05736	0.752389	K09338|1|2e-87|320|ath:AT1G69780|homeobox-leucine zipper protein	GO:0043231//intracellular membrane-bounded organelle	GO:0003677//DNA binding;GO:0001071//nucleic acid binding transcription factor activity	GO:0006351//transcription, DNA-dependent	gi|225425754|ref|XP_002276889.1|/1.52985e-123/PREDICTED: homeobox-leucine zipper protein ATHB-13-like [Vitis vinifera]
DR75	Gorai.013G080700.12|PACid:26787332	-9.26998	0.806138	-	GO:0044464//cell part	-	-	gi|224108528|ref|XP_002314881.1|/1.87823e-43/predicted membrane protein [Populus trichocarpa]
	Gorai.013G046400.1|PACid:26789167	2.21871	0.76306	K14505|1|2e-125|446|vvi:100264093|cyclin D3, plant	-	-	GO:0009987//cellular process	gi|225428885|ref|XP_002285320.1|/2.65598e-124/PREDICTED: cyclin-D3-2-like [Vitis vinifera]
	Gorai.013G026900.1|PACid:26786776	-2.82709	0.776259	-	-	-	-	gi|357510613|ref|XP_003625595.1|/3.61442e-09/hypothetical protein MTR_7g100860 [Medicago truncatula]
	Gorai.013G018400.1|PACid:26791311	-8.98499	0.776825	-	-	-	GO:0009267//cellular response to starvation	gi|225448408|ref|XP_002273406.1|/3.81491e-51/PREDICTED: uncharacterized protein LOC100257064 isoform 1 [Vitis vinifera]
	Gorai.013G016500.1|PACid:26791225	-8.84509	0.761649	-	-	-	-	gi|224104975|ref|XP_002313640.1|/4.94313e-43/predicted protein [Populus trichocarpa]
DR74	Gorai.013G015300.1|PACid:26790530	-11.3431	0.948651	-	GO:0043234//protein complex	GO:0004721//phosphoprotein phosphatase activity	GO:0006464//cellular protein modification process	gi|224053324|ref|XP_002297764.1|/2.30086e-35/predicted protein [Populus trichocarpa]
	Gorai.013G003200.1|PACid:26790230	2.59051	0.756941	-	GO:0043231//intracellular membrane-bounded organelle	-	GO:0009987//cellular process	gi|157273666|gb|ABV27487.1|/0/fasciclin-like arabinogalactan protein 16 [Gossypium hirsutum]
	Gorai.012G186500.1|PACid:26826805	2.87961	0.751082	K09422|1|8e-108|388|pop:POPTR_567011|myb proto-oncogene protein, plant	-	-	-	gi|13346188|gb|AAK19616.1|AF336283_1/0/GHMYB25 [Gossypium hirsutum]
DR19	Gorai.012G178800.1|PACid:26827375	-12.2265	0.973342	-	-	-	-	gi|224127106|ref|XP_002329398.1|/2.57353e-14/predicted protein [Populus trichocarpa]
DR37	Gorai.012G178700.1|PACid:26825182	-10.3323	0.895729	K06694|1|1e-12|72.4|cre:CHLREDRAFT_140415|26S proteasome non-ATPase regulatory subunit 10	-	-	-	gi|255585399|ref|XP_002533395.1|/5.48003e-62/ankyrin repeat-containing protein, putative [Ricinus communis]
DR68	Gorai.012G166400.1|PACid:26828473	-10.2837	0.892461	-	GO:0031410//cytoplasmic vesicle	-	-	gi|224075545|ref|XP_002304676.1|/4.27093e-18/predicted protein [Populus trichocarpa]
	Gorai.012G162900.1|PACid:26828617	-5.90263	0.79191	K00511|1|8e-128|437|sbi:SORBI_01g042050|squalene monooxygenase [EC:1.14.13.132]	GO:0031224//intrinsic to membrane;GO:0031410//cytoplasmic vesicle	GO:0004497//monooxygenase activity;GO:0050662//coenzyme binding	GO:0008152//metabolic process	gi|242041655|ref|XP_002468222.1|/9.12449e-127/hypothetical protein SORBIDRAFT_01g042050 [Sorghum bicolor]
	Gorai.012G162700.1|PACid:26828626	-5.47379	0.773523	K00511|1|4e-139|492|gmx:100796946|squalene monooxygenase [EC:1.14.13.132]	GO:0016020//membrane;GO:0031410//cytoplasmic vesicle	GO:0016491//oxidoreductase activity	GO:0008152//metabolic process	gi|356549465|ref|XP_003543114.1|/4.15319e-138/PREDICTED: squalene monooxygenase-like [Glycine max]
DR70	Gorai.012G162500.1|PACid:26825929	-6.85384	0.895602	K00511|1|3e-44|176|vvi:100262930|squalene monooxygenase [EC:1.14.13.132]	GO:0031224//intrinsic to membrane;GO:0031410//cytoplasmic vesicle	GO:0004497//monooxygenase activity;GO:0050662//coenzyme binding	GO:0008152//metabolic process	gi|229893912|gb|ACQ90301.1|/1.53406e-43/squalene epoxidase [Gynostemma pentaphyllum]
	Gorai.012G160600.1|PACid:26826902	-3.21593	0.7704	-	GO:0031410//cytoplasmic vesicle	GO:0046914//transition metal ion binding	-	gi|224054286|ref|XP_002298184.1|/2.80619e-46/predicted protein [Populus trichocarpa]
	Gorai.012G153300.1|PACid:26826681	-4.78491	0.782748	-	-	-	-	gi|224078098|ref|XP_002305487.1|/7.36144e-48/predicted protein [Populus trichocarpa]
	Gorai.012G151200.1|PACid:26827997	5.30286	0.76299	-	-	-	-	gi|255584614|ref|XP_002533031.1|/1.78717e-16/conserved hypothetical protein [Ricinus communis]
	Gorai.012G118200.1|PACid:26825198	-2.27178	0.760104	K08059|1|2e-43|174|aly:ARALYDRAFT_659982|interferon, gamma-inducible protein 30	-	-	-	gi|224122192|ref|XP_002318774.1|/5.9534e-55/predicted protein [Populus trichocarpa]
	Gorai.012G073600.1|PACid:26826327	-2.43962	0.766773	-	GO:0044464//cell part	GO:0016787//hydrolase activity;GO:0005488//binding	GO:0010876	gi|224101069|ref|XP_002312129.1|/6.95e-45/predicted protein [Populus trichocarpa]
	Gorai.012G063500.1|PACid:26828136	-2.20944	0.756293	K06617|1|0.0|1347|rcu:RCOM_1095590|raffinose synthase [EC:2.4.1.82]	GO:0009536//plastid	GO:0004672//protein kinase activity;GO:0008378//galactosyltransferase activity;GO:0032559	GO:0009725//response to hormone stimulus;GO:0009312//oligosaccharide biosynthetic process;GO:0005985//sucrose metabolic process;GO:0019406;GO:0023052//signaling;GO:0006950//response to stress;GO:0006464//cellular protein modification process	gi|255567355|ref|XP_002524657.1|/0/Stachyose synthase precursor, putative [Ricinus communis]
DR69	Gorai.012G057400.1|PACid:26827275	-9.31651	0.811193	-	-	-	-	gi|296082870|emb|CBI22171.3|/2.62539e-31/unnamed protein product [Vitis vinifera]
	Gorai.012G055200.1|PACid:26828732	-4.49485	0.768069	-	-	GO:0001071//nucleic acid binding transcription factor activity	GO:0009725//response to hormone stimulus;GO:0000902//cell morphogenesis;GO:0048506;GO:0009639//response to red or far red light	gi|225452765|ref|XP_002283094.1|/1.86192e-21/PREDICTED: transcription factor bHLH135 [Vitis vinifera]
	Gorai.012G028700.1|PACid:26827035	3.74866	0.764483	-	-	-	-	gi|393191327|gb|AFN06072.1|/7.71888e-62/sieve element occlusion protein 1 [Nicotiana tabacum]
DR36	Gorai.012G026200.1|PACid:26826466	-11.2298	0.944128	K05278|1|4e-139|492|pop:POPTR_665178|flavonol synthase [EC:1.14.11.23]	GO:0044424//intracellular part	GO:0043169//cation binding;GO:0019842//vitamin binding;GO:0016706//oxidoreductase activity, acting on paired donors, with incorporation or reduction of molecular oxygen, 2-oxoglutarate as one donor, and incorporation of one atom each of oxygen into both donors;GO:0016701//oxidoreductase activity, acting on single donors with incorporation of molecular oxygen	GO:0051553	gi|14916566|sp|Q9ZWQ9.1|FLS_CITUN/8.83208e-145/RecName: Full=Flavonol synthase/flavanone 3-hydroxylase; AltName: Full=CitFLS; Short=FLS
DR30	Gorai.012G025400.1|PACid:26828622	-9.30926	0.810262	-	-	-	GO:0048468//cell development;GO:0010564//regulation of cell cycle process	gi|147785317|emb|CAN72854.1|/8.06842e-17/hypothetical protein VITISV_043216 [Vitis vinifera]
DR26	Gorai.012G021700.1|PACid:26825095	-6.17878	0.840575	K00517|1|1e-95|348|aly:ARALYDRAFT_495302|[EC:1.14.-.-];K15405|2|3e-95|347|aly:ARALYDRAFT_474859|cytochrome P450, family 96, subfamily A, polypeptide 15 (midchain alkane hydroxylase);K15402|4|4e-87|320|rcu:RCOM_1376710|cytochrome P450, family 86, subfamily B, polypeptide 1 (fatty acid omega-hydroxylase) [EC:1.14.-.-]	-	-	-	gi|57282621|emb|CAE54308.1|/0/cytochrome P450-like protein [Gossypium hirsutum]
	Gorai.012G019500.1|PACid:26827964	-5.53333	0.759514	K11821|1|3e-70|263|aly:ARALYDRAFT_895283|desulfoglucosinolate sulfotransferase A/B/C [EC:2.8.2.-];K01014|3|4e-10|63.9|olu:OSTLU_32551|aryl sulfotransferase [EC:2.8.2.1]	-	GO:0008146//sulfotransferase activity	GO:0009719;GO:0031407//oxylipin metabolic process	gi|255603809|ref|XP_002538120.1|/6.97002e-137/Flavonol 4'-sulfotransferase, putative [Ricinus communis]
	Gorai.012G010800.1|PACid:26826417	-8.80544	0.75705	-	-	-	-	gi|224128658|ref|XP_002329058.1|/1.39644e-54/predicted protein [Populus trichocarpa]
	Gorai.011G293900.1|PACid:26808545	2.93829	0.755026	-	-	-	-	gi|255542484|ref|XP_002512305.1|/8.48672e-78/phosphoprotein phosphatase, putative [Ricinus communis]
	Gorai.011G283200.1|PACid:26806961	2.41216	0.762418	K09872|1|9e-146|514|aly:ARALYDRAFT_912203|aquaporin PIP	GO:0031224//intrinsic to membrane	-	GO:0006810//transport	gi|256568419|gb|ACU87553.1|/2.09756e-165/PIP protein [Gossypium hirsutum]
	Gorai.011G245400.1|PACid:26811514	-3.82346	0.760752	-	-	GO:0003824//catalytic activity	-	gi|297823825|ref|XP_002879795.1|/2.93796e-134/esterase/lipase/thioesterase family protein [Arabidopsis lyrata subsp. lyrata]
	Gorai.011G229800.1|PACid:26807352	1.9873	0.754818	K00517|1|0.0|735|vvi:100245465|[EC:1.14.-.-];K15399|5|0.0|690|aly:ARALYDRAFT_478392|cytochrome P450, family 77, subfamily A, polypeptide 6 [EC:1.14.-.-]	GO:0043231//intracellular membrane-bounded organelle	GO:0016709//oxidoreductase activity, acting on paired donors, with incorporation or reduction of molecular oxygen, NADH or NADPH as one donor, and incorporation of one atom of oxygen;GO:0005506//iron ion binding	GO:0006633//fatty acid biosynthetic process;GO:0003006//developmental process involved in reproduction;GO:0009791//post-embryonic development;GO:0009566//fertilization	gi|225449736|ref|XP_002270736.1|/0/PREDICTED: cytochrome P450 77A2 [Vitis vinifera]
DR54	Gorai.011G202100.1|PACid:26806792	-9.31678	0.811193	-	GO:0030312//external encapsulating structure	-	-	gi|225432018|ref|XP_002273484.1|/4.4153e-36/PREDICTED: putative invertase inhibitor [Vitis vinifera]
	Gorai.011G199100.1|PACid:26808467	-6.2876	0.751967	K15403|1|2e-137|488|gmx:100818122|fatty acid omega-hydroxy dehydrogenase [EC:1.1.-.-]	-	GO:0016830//carbon-carbon lyase activity	-	gi|356575920|ref|XP_003556084.1|/5.25716e-168/PREDICTED: protein HOTHEAD-like [Glycine max]
	Gorai.011G173200.1|PACid:26808064	2.70989	0.775252	-	-	-	-	gi|147789716|emb|CAN65159.1|/6.81249e-08/hypothetical protein VITISV_017831 [Vitis vinifera]
DR66	Gorai.011G171600.1|PACid:26808922	-9.55239	0.83449	-	-	-	-	-
DR78	Gorai.011G128500.3|PACid:26807559	0.17492	0.202949	-	GO:0044464//cell part	-	GO:0007047//cellular cell wall organization	gi|324984057|gb|ADY68811.1|/7.77106e-134/alpha-expansin 1 [Gossypium raimondii]
	Gorai.011G128400.1|PACid:26811712	2.80938	0.777895	-	-	GO:0005488//binding	GO:0051234//establishment of localization;GO:0010876	gi|3334277|sp|O24418.1|NLTP6_GOSHI/1.20233e-52/RecName: Full=Non-specific lipid-transfer protein 6; Short=LTP; Flags: Precursor
	Gorai.011G121800.1|PACid:26809334	9.30538	0.810025	-	-	GO:0003824//catalytic activity	-	gi|224115242|ref|XP_002332196.1|/2.77127e-171/predicted protein [Populus trichocarpa]
	Gorai.011G104400.1|PACid:26810207	3.49271	0.769254	K00423|1|2e-152|537|ath:AT1G55570|L-ascorbate oxidase [EC:1.10.3.3]	GO:0005618//cell wall;GO:0031410//cytoplasmic vesicle	GO:0046914//transition metal ion binding;GO:0016682//oxidoreductase activity, acting on diphenols and related substances as donors, oxygen as acceptor	GO:0009628//response to abiotic stimulus;GO:0008152//metabolic process	gi|225468506|ref|XP_002270831.1|/0/PREDICTED: L-ascorbate oxidase homolog [Vitis vinifera]
DR24	Gorai.011G098500.1|PACid:26808443	-6.57126	0.89629	K15235|1|1e-06|49.3|vvi:100243268|josephin [EC:3.4.19.12]	-	-	-	gi|224133714|ref|XP_002327662.1|/7.06298e-21/predicted protein [Populus trichocarpa]
DR67	Gorai.011G093500.1|PACid:26807140	-9.75484	0.852154	-	-	-	-	-
	Gorai.011G083300.1|PACid:26811834	2.56136	0.756085	-	-	-	-	gi|255553167|ref|XP_002517626.1|/4.32443e-26/conserved hypothetical protein [Ricinus communis]
	Gorai.011G079000.1|PACid:26809850	-9.07644	0.786293	K06892|1|1e-23|108|pop:POPTR_550478|;K04124|2|4e-22|103|vvi:100265167|gibberellin 3-beta-dioxygenase [EC:1.14.11.15];K05278|5|3e-20|97.4|gmx:100816829|flavonol synthase [EC:1.14.11.23]	GO:0044464//cell part	GO:0046914//transition metal ion binding;GO:0016706//oxidoreductase activity, acting on paired donors, with incorporation or reduction of molecular oxygen, 2-oxoglutarate as one donor, and incorporation of one atom each of oxygen into both donors;GO:0016701//oxidoreductase activity, acting on single donors with incorporation of molecular oxygen	GO:0019758	gi|224054176|ref|XP_002298129.1|/1.78936e-144/2-oxoglutarate-dependent dioxygenase [Populus trichocarpa]
	Gorai.011G066300.1|PACid:26807484	-4.35	0.782997	-	GO:0043231//intracellular membrane-bounded organelle	GO:0005488//binding	GO:0006810//transport	gi|255572975|ref|XP_002527418.1|/2.12516e-47/conserved hypothetical protein [Ricinus communis]
	Gorai.011G065600.1|PACid:26811074	-9.02113	0.780689	-	-	-	-	gi|224093230|ref|XP_002309844.1|/1.00204e-76/predicted protein [Populus trichocarpa]
DR33	Gorai.011G063500.1|PACid:26811347	-10.3503	0.896817	-	-	-	-	gi|225442219|ref|XP_002277637.1|/3.48514e-28/PREDICTED: uncharacterized protein LOC100267009 [Vitis vinifera]
	Gorai.011G057000.1|PACid:26808976	-8.79879	0.756374	-	-	-	-	-
	Gorai.011G055000.1|PACid:26811521	11.0177	0.934822	-	-	-	-	-
DR25	Gorai.011G049600.1|PACid:26807438	-10.8569	0.926545	-	-	-	-	-
	Gorai.011G049500.1|PACid:26808050	-8.89841	0.767716	-	-	-	-	-
	Gorai.011G044100.1|PACid:26812482	-8.97429	0.775761	K09422|1|8e-90|329|rcu:RCOM_0611570|myb proto-oncogene protein, plant	-	GO:0001071//nucleic acid binding transcription factor activity	GO:0048868//pollen tube development;GO:0045595//regulation of cell differentiation;GO:0048229//gametophyte development;GO:0006351//transcription, DNA-dependent	gi|255569291|ref|XP_002525613.1|/8.38387e-89/myb119, putative [Ricinus communis]
	Gorai.011G041500.1|PACid:26807797	-2.75296	0.753245	K14489|1|3e-13|71.6|vvi:100263145|arabidopsis histidine kinase 2/3/4 (cytokinin receptor) [EC:2.7.13.3]	GO:0031410//cytoplasmic vesicle	GO:0016787//hydrolase activity	-	gi|351722033|ref|NP_001236462.1|/8.58255e-27/uncharacterized protein LOC100306539 precursor [Glycine max]
DR6	Gorai.010G246800.1|PACid:26756217	-9.36901	0.816497	-	-	-	-	gi|124360105|gb|ABN08121.1|/1.36282e-22/hypothetical protein MtrDRAFT_AC155880g21v2 [Medicago truncatula]
DR29	Gorai.010G246700.1|PACid:26756851	-12.9541	0.985066	-	-	-	-	gi|224061621|ref|XP_002300571.1|/6.57832e-134/predicted protein [Populus trichocarpa]
	Gorai.010G215800.1|PACid:26758806	5.52238	0.819579	K01166|1|1e-19|94.7|pop:POPTR_820480|ribonuclease T2 [EC:3.1.27.1]	-	-	-	gi|357493387|ref|XP_003616982.1|/1.20304e-21/S-RNase [Medicago truncatula]
	Gorai.010G213100.1|PACid:26758823	3.60079	0.781701	K00422|1|5e-130|463|vvi:100256583|polyphenol oxidase [EC:1.10.3.1]	GO:0044424//intracellular part	-	-	gi|378747844|gb|AFC36521.1|/0/polyphenol oxidase [Gossypium hirsutum]
	Gorai.010G202700.1|PACid:26756708	-9.12669	0.791401	-	-	GO:0003824//catalytic activity	-	gi|297823825|ref|XP_002879795.1|/5.04854e-126/esterase/lipase/thioesterase family protein [Arabidopsis lyrata subsp. lyrata]
	Gorai.010G196200.1|PACid:26760615	-8.80943	0.757646	-	-	-	-	-
	Gorai.010G186100.1|PACid:26760565	2.5739	0.761492	-	-	-	-	gi|224086369|ref|XP_002307868.1|/4.74484e-09/predicted protein [Populus trichocarpa]
	Gorai.010G184900.1|PACid:26761033	-3.83406	0.760099	K05933|1|6e-149|525|pop:POPTR_746197|aminocyclopropanecarboxylate oxidase [EC:1.14.17.4]	-	GO:0043169//cation binding;GO:0019842//vitamin binding;GO:0016641//oxidoreductase activity, acting on the CH-NH2 group of donors, oxygen as acceptor	GO:0003006//developmental process involved in reproduction;GO:0009692	gi|73761687|gb|AAZ83343.1|/1.70891e-169/ACC oxidase 2 [Gossypium hirsutum]
	Gorai.010G160400.1|PACid:26760544	-2.40034	0.757091	K13428|1|7e-15|80.1|aly:ARALYDRAFT_488953|LRR receptor-like serine/threonine-protein kinase EFR [EC:2.7.11.1]	GO:0016020//membrane	-	-	gi|188509963|gb|ACD56647.1|/5.87256e-142/putative leucine-rich repeat family protein [Gossypioides kirkii]
	Gorai.010G159400.1|PACid:26761035	-2.70515	0.763916	-	GO:0009536//plastid	-	-	gi|255563162|ref|XP_002522585.1|/3.50443e-54/conserved hypothetical protein [Ricinus communis]
DR55	Gorai.010G120300.1|PACid:26758708	-7.99826	0.935875	K00924|1|2e-09|62.0|aly:ARALYDRAFT_489138|[EC:2.7.1.-]	-	GO:0016787//hydrolase activity	-	gi|224142001|ref|XP_002324349.1|/1.50715e-141/predicted protein [Populus trichocarpa]
	Gorai.010G069500.1|PACid:26758187	-3.30626	0.780498	K03627|1|1e-64|243|pop:POPTR_669292|putative transcription factor	GO:0031981//nuclear lumen	GO:0003712//transcription cofactor activity;GO:0001071//nucleic acid binding transcription factor activity;GO:0003677//DNA binding	GO:0000160//two-component signal transduction system (phosphorelay);GO:0009725//response to hormone stimulus;GO:0006355//regulation of transcription, DNA-dependent;GO:0006950//response to stress	gi|224142125|ref|XP_002324409.1|/1.24278e-63/predicted protein [Populus trichocarpa]
DR4	Gorai.010G069000.1|PACid:26756435	-7.18601	0.920721	-	-	GO:0003824//catalytic activity	-	gi|224088079|ref|XP_002308316.1|/2.51944e-94/predicted protein [Populus trichocarpa]
	Gorai.010G058900.1|PACid:26758091	5.03071	0.797931	K01183|1|8e-114|407|vvi:100232985|chitinase [EC:3.2.1.14]	-	GO:0004553//hydrolase activity, hydrolyzing O-glycosyl compounds;GO:0030247//polysaccharide binding	GO:0006026	gi|1729760|emb|CAA92277.1|/2.06827e-153/chitinase [Gossypium hirsutum]
DR15	Gorai.010G057900.1|PACid:26758011	-6.05537	0.859303	-	-	-	-	gi|224120454|ref|XP_002331052.1|/1.5437e-55/predicted protein [Populus trichocarpa]
DR8	Gorai.010G045200.1|PACid:26760730	-12.0991	0.970838	-	-	-	-	gi|356548425|ref|XP_003542602.1|/1.29773e-06/PREDICTED: uncharacterized protein LOC100791854 [Glycine max]
	Gorai.010G038600.1|PACid:26758281	2.00261	0.752337	K06630|1|3e-121|432|rcu:RCOM_1037090|tyrosine 3-monooxygenase/tryptophan 5-monooxygenase activation protein	-	GO:0005515//protein binding	-	gi|193290377|gb|ABY65001.1|/1.3058e-120/14-3-3b protein [Gossypium hirsutum]
	Gorai.010G023400.1|PACid:26761346	-4.29633	0.775865	-	-	GO:0003824//catalytic activity	-	gi|224137652|ref|XP_002327179.1|/3.75931e-91/predicted protein [Populus trichocarpa]
DR65	Gorai.010G022300.1|PACid:26760153	-6.87362	0.890819	K13496|1|1e-110|398|ath:AT2G36780|UDP-glucosyl transferase 73C [EC:2.4.1.-]	-	GO:0035251//UDP-glucosyltransferase activity	GO:0008152//metabolic process	gi|255538228|ref|XP_002510179.1|/0/UDP-glucosyltransferase, putative [Ricinus communis]
	Gorai.010G016500.1|PACid:26760027	-8.9799	0.776311	-	GO:0009534//chloroplast thylakoid	-	-	gi|225464604|ref|XP_002274943.1|/6.20689e-33/PREDICTED: uncharacterized LOC100266405 [Vitis vinifera]
	Gorai.009G449300.1|PACid:26764920	-3.28631	0.782436	-	-	-	GO:0010039//response to iron ion;GO:0009723//response to ethylene stimulus;GO:0071241//cellular response to inorganic substance	gi|255563526|ref|XP_002522765.1|/1.45253e-34/conserved hypothetical protein [Ricinus communis]
	Gorai.009G433800.1|PACid:26769591	-2.29058	0.751377	-	GO:0016020//membrane	-	-	gi|38016521|gb|AAR07596.1|/5.56023e-86/fiber protein Fb34 [Gossypium barbadense]
	Gorai.009G432200.1|PACid:26763308	9.59103	0.837804	-	-	-	-	gi|225447245|ref|XP_002272845.1|/9.20145e-29/PREDICTED: uncharacterized protein LOC100261846 [Vitis vinifera]
DR48	Gorai.009G428400.1|PACid:26764584	-9.84182	0.994847	K14181|1|3e-172|603|vvi:100256880|valencene synthase [EC:4.2.3.73];K12929|2|4e-126|450|rcu:RCOM_1574190|casbene synthase [EC:4.2.3.8];K14184|5|3e-118|424|ath:AT5G23960|alpha-humulene/beta-caryophyllene synthase [EC:4.2.3.- 4.2.3.57]	-	GO:0046872//metal ion binding;GO:0010334//sesquiterpene synthase activity	-	gi|61354279|gb|AAX44033.1|/0/(+)-delta-cadinene synthase [Gossypium hirsutum]
DR63	Gorai.009G418000.1|PACid:26767679	-9.59951	0.838724	-	-	-	-	gi|225439980|ref|XP_002276083.1|/2.31636e-08/PREDICTED: uncharacterized protein LOC100241447 [Vitis vinifera]
	Gorai.009G413000.1|PACid:26765569	-2.36709	0.770648	K09873|1|1e-120|430|ath:AT2G36830|aquaporin TIP	GO:0031224//intrinsic to membrane;GO:0000325//plant-type vacuole;GO:0000322;GO:0009526//plastid envelope;GO:0031090//organelle membrane	GO:0005372//water transmembrane transporter activity;GO:0042887	GO:0055085//transmembrane transport;GO:0010476//gibberellin mediated signaling pathway;GO:0015840//urea transport;GO:0042044//fluid transport	gi|227434194|gb|ACP28878.1|/6.33674e-133/tonoplast intrinsic protein [Gossypium hirsutum]
	Gorai.009G410600.1|PACid:26766283	-3.13664	0.77136	K13126|1|3e-162|570|smo:SELMODRAFT_168822|polyadenylate-binding protein	GO:0031410//cytoplasmic vesicle	GO:0003723//RNA binding	-	gi|225441084|ref|XP_002264613.1|/0/PREDICTED: probable polyadenylate-binding protein At2g36660 [Vitis vinifera]
	Gorai.009G311300.1|PACid:26763550	-4.6999	0.757421	-	GO:0016020//membrane	-	GO:0048513//organ development;GO:0008283//cell proliferation	gi|224100747|ref|XP_002311997.1|/2.26496e-19/predicted protein [Populus trichocarpa]
	Gorai.009G293500.1|PACid:26770531	-3.23921	0.776571	-	GO:0044464//cell part	-	GO:0007047//cellular cell wall organization	gi|81230695|gb|ABB59694.1|/3.38568e-134/alpha-expansin 2 [Gossypium hirsutum]
	Gorai.009G276300.1|PACid:26767247	-3.42167	0.762632	-	-	-	-	gi|255538182|ref|XP_002510156.1|/1.7114e-93/conserved hypothetical protein [Ricinus communis]
	Gorai.009G261400.1|PACid:26766517	5.9755	0.76948	K00423|1|2e-23|107|aly:ARALYDRAFT_892557|L-ascorbate oxidase [EC:1.10.3.3]	-	-	-	gi|40218371|gb|AAR83118.1|/1.80548e-79/secretory laccase [Gossypium arboreum]
	Gorai.009G244800.1|PACid:26763341	-2.23468	0.756449	-	GO:0044464//cell part	-	-	gi|153805698|gb|ABS52574.1|/0/nodulin family protein [Gossypium hirsutum]
	Gorai.009G242500.1|PACid:26768334	-3.77685	0.775443	-	GO:0031224//intrinsic to membrane	GO:0016798//hydrolase activity, acting on glycosyl bonds	GO:0008152//metabolic process	gi|2244738|dbj|BAA21110.1|/3.2738e-147/endo-1,3-beta-glucanase [Gossypium hirsutum]
	Gorai.009G240900.1|PACid:26770568	-2.35231	0.76251	K04708|1|5e-102|369|gmx:100789771|3-dehydrosphinganine reductase [EC:1.1.1.102]	-	GO:0005488//binding;GO:0016491//oxidoreductase activity	GO:0008152//metabolic process	gi|356555636|ref|XP_003546136.1|/5.62079e-101/PREDICTED: 3-ketodihydrosphingosine reductase-like [Glycine max]
	Gorai.009G199900.1|PACid:26763288	-8.94287	0.772511	-	-	-	-	gi|359492691|ref|XP_002281534.2|/2.50184e-19/PREDICTED: inositol-pentakisphosphate 2-kinase-like [Vitis vinifera]
	Gorai.009G188400.1|PACid:26764061	2.06473	0.756646	-	GO:0043231//intracellular membrane-bounded organelle	-	-	gi|224086012|ref|XP_002307777.1|/7.89347e-84/predicted protein [Populus trichocarpa]
	Gorai.009G182300.1|PACid:26766449	-2.03981	0.753904	K05933|1|2e-154|543|pop:POPTR_746197|aminocyclopropanecarboxylate oxidase [EC:1.14.17.4]	-	GO:0043169//cation binding;GO:0019842//vitamin binding;GO:0016641//oxidoreductase activity, acting on the CH-NH2 group of donors, oxygen as acceptor	GO:0003006//developmental process involved in reproduction;GO:0009692	gi|73761685|gb|AAZ83342.1|/2.81284e-169/ACC oxidase 1 [Gossypium hirsutum]
	Gorai.009G166500.1|PACid:26763880	2.53199	0.763118	K00924|1|0.0|1402|aly:ARALYDRAFT_473063|[EC:2.7.1.-];K08286|3|0.0|1043|ath:AT4G28490|protein-serine/threonine kinase [EC:2.7.11.-]	GO:0031224//intrinsic to membrane	GO:0004674//protein serine/threonine kinase activity;GO:0004871//signal transducer activity;GO:0001071//nucleic acid binding transcription factor activity;GO:0016491//oxidoreductase activity;GO:0032559	GO:0009845//seed germination;GO:0010431//seed maturation;GO:0007167//enzyme linked receptor protein signaling pathway;GO:0006351//transcription, DNA-dependent;GO:0006464//cellular protein modification process	gi|224079165|ref|XP_002305776.1|/0/predicted protein [Populus trichocarpa]
	Gorai.009G146100.1|PACid:26768226	-3.9212	0.767282	-	GO:0044464//cell part	-	-	gi|255588318|ref|XP_002534567.1|/1.61067e-23/conserved hypothetical protein [Ricinus communis]
DR60	Gorai.009G133400.1|PACid:26763713	-9.57561	0.836468	-	-	-	-	gi|224058858|ref|XP_002299642.1|/1.28967e-72/predicted protein [Populus trichocarpa]
	Gorai.009G130500.1|PACid:26762277	-2.18942	0.751267	-	GO:0016020//membrane	-	-	gi|357455163|ref|XP_003597862.1|/2.05856e-28/hypothetical protein MTR_2g103380 [Medicago truncatula]
DR56	Gorai.009G125500.1|PACid:26765743	-10.7715	0.996726	-	-	-	-	gi|255572787|ref|XP_002527326.1|/2.56946e-16/Vegetative cell wall protein gp1 precursor, putative [Ricinus communis]
	Gorai.009G115400.1|PACid:26768405	-5.14259	0.795212	-	-	-	-	gi|124360105|gb|ABN08121.1|/4.64147e-12/hypothetical protein MtrDRAFT_AC155880g21v2 [Medicago truncatula]
	Gorai.009G107200.1|PACid:26762462	-3.56659	0.764292	K09872|1|2e-140|496|rcu:RCOM_1356060|aquaporin PIP	GO:0031224//intrinsic to membrane	-	GO:0006810//transport	gi|255578852|ref|XP_002530280.1|/6.60529e-143/Aquaporin PIP2.1, putative [Ricinus communis]
	Gorai.009G095100.1|PACid:26769125	-3.87714	0.769914	K13993|1|1e-54|209|rcu:RCOM_0731960|HSP20 family protein	-	-	-	gi|159138935|gb|ABW89467.1|/4.84332e-56/low molecular weight heat shock protein [Gossypium hirsutum]
	Gorai.009G095000.1|PACid:26765903	-3.57641	0.781522	K13993|1|7e-68|253|mtr:MTR_6g061850|HSP20 family protein	GO:0044424//intracellular part	-	GO:0050896//response to stimulus	gi|159138941|gb|ABW89470.1|/6.50055e-77/low molecular weight heat shock protein [Gossypium hirsutum]
	Gorai.009G081100.1|PACid:26770413	-3.73388	0.750457	K01188|1|0.0|701|vvi:100255282|beta-glucosidase [EC:3.2.1.21]	-	GO:0015926//glucosidase activity	GO:0044238//primary metabolic process	gi|255565897|ref|XP_002523937.1|/0/hydrolase, hydrolyzing O-glycosyl compounds, putative [Ricinus communis]
DR77	Gorai.009G052200.7|PACid:26764722	-0.230726	0.244164	-	-	-	-	gi|18447761|gb|AAL67991.1|/1.46736e-149/dehydration-induced protein RD22-like protein [Gossypium hirsutum]
	Gorai.009G047800.1|PACid:26770398	3.75186	0.783997	-	GO:0016020//membrane;GO:0005811//lipid particle	-	-	gi|21311555|gb|AAM46778.1|AF466103_1/6.93815e-51/15.8 kDa oleosin [Theobroma cacao]
	Gorai.009G042000.1|PACid:26764693	-2.58166	0.763598	K13993|1|5e-51|197|rcu:RCOM_0706510|HSP20 family protein	-	-	-	gi|255550115|ref|XP_002516108.1|/4.24205e-50/heat-shock protein, putative [Ricinus communis]
	Gorai.009G037400.1|PACid:26767371	2.66423	0.750231	-	-	-	-	gi|297812261|ref|XP_002874014.1|/2.05733e-36/hypothetical protein ARALYDRAFT_488984 [Arabidopsis lyrata subsp. lyrata]
DR45	Gorai.009G035800.1|PACid:26763532	-5.70333	0.836983	-	GO:0005576//extracellular region;GO:0030312//external encapsulating structure	GO:0046914//transition metal ion binding;GO:0004871//signal transducer activity	GO:0009755//hormone-mediated signaling pathway	gi|30841320|gb|AAO92740.1|/8.76353e-102/auxin binding protein [Gossypium hirsutum]
	Gorai.009G035600.1|PACid:26762247	-9.03781	0.782488	-	-	GO:0005488//binding	-	gi|255550451|ref|XP_002516276.1|/6.58669e-19/conserved hypothetical protein [Ricinus communis]
DR39	Gorai.009G035500.1|PACid:26769764	-7.03671	0.924145	-	GO:0005576//extracellular region;GO:0030312//external encapsulating structure	GO:0016209//antioxidant activity;GO:0046914//transition metal ion binding;GO:0004871//signal transducer activity;GO:0003824//catalytic activity	GO:0009755//hormone-mediated signaling pathway;GO:0008152//metabolic process	gi|119657105|gb|ABL86677.1|/1.1169e-81/GLP3 [Gossypium barbadense]
DR40	Gorai.009G034600.1|PACid:26764874	-9.3719	0.816861	-	GO:0009534//chloroplast thylakoid;GO:0016020//membrane	-	-	gi|45356861|gb|AAS58469.1|/1.72132e-43/ultraviolet-B-repressible protein [Gossypium hirsutum]
	Gorai.009G033300.1|PACid:26767044	-3.9375	0.759555	K13496|1|2e-20|98.2|ath:AT2G36780|UDP-glucosyl transferase 73C [EC:2.4.1.-]	-	GO:0016740//transferase activity	-	gi|225444853|ref|XP_002281094.1|/1.38361e-108/PREDICTED: UDP-glycosyltransferase 91C1-like [Vitis vinifera]
DR72	Gorai.009G028500.1|PACid:26763555	-6.83386	0.91175	K05759|1|6e-68|253|mtr:MTR_6g090030|profilin	GO:0005856//cytoskeleton	GO:0008092//cytoskeletal protein binding	GO:0007010//cytoskeleton organization	gi|133925931|gb|ABO43717.1|/4.94432e-75/profilin [Gossypium hirsutum]
	Gorai.009G019500.1|PACid:26770144	-2.56525	0.762372	-	GO:0016020//membrane	-	-	gi|255566943|ref|XP_002524454.1|/1.78751e-32/Early nodulin, putative [Ricinus communis]
	Gorai.009G018700.1|PACid:26771289	-4.20687	0.774385	-	-	-	-	gi|255566963|ref|XP_002524464.1|/3.93597e-19/conserved hypothetical protein [Ricinus communis]
	Gorai.009G018000.1|PACid:26764832	-2.31014	0.754529	K15280|1|3e-24|110|osa:4324622|solute carrier family 35, member C2	GO:0031224//intrinsic to membrane	-	-	gi|297802784|ref|XP_002869276.1|/2.70653e-134/hypothetical protein ARALYDRAFT_913209 [Arabidopsis lyrata subsp. lyrata]
	Gorai.009G016700.1|PACid:26762711	-9.11976	0.790626	-	-	GO:0003676//nucleic acid binding	GO:0006351//transcription, DNA-dependent	gi|225445565|ref|XP_002285328.1|/7.66867e-80/PREDICTED: axial regulator YABBY 5 [Vitis vinifera]
	Gorai.009G007700.1|PACid:26770158	-5.1906	0.772777	-	-	-	-	gi|147794335|emb|CAN78256.1|/2.02674e-28/hypothetical protein VITISV_031957 [Vitis vinifera]
	Gorai.009G006000.1|PACid:26763336	-2.87277	0.780296	-	GO:0044464//cell part	-	-	gi|75106791|sp|Q5K4H9.1|CSPL2_GOSHI/2.2638e-91/RecName: Full=CASP-like protein XL3
	Gorai.008G295000.1|PACid:26813625	5.42391	0.810013	K01673|1|2e-75|280|gmx:547671|carbonic anhydrase [EC:4.2.1.1]	-	GO:0016829//lyase activity	-	gi|255644872|gb|ACU22936.1|/2.55296e-74/unknown [Glycine max]
	Gorai.008G285300.1|PACid:26813863	9.93667	0.866833	-	-	-	-	gi|359490932|ref|XP_002275255.2|/1.15943e-36/PREDICTED: uncharacterized protein LOC100250877 [Vitis vinifera]
DR14	Gorai.008G281400.1|PACid:26817003	-6.2974	0.875798	-	GO:0044464//cell part	-	GO:0009056//catabolic process	gi|224134687|ref|XP_002321883.1|/5.35278e-37/predicted protein [Populus trichocarpa]
	Gorai.008G273200.2|PACid:26818067	2.30504	0.751538	K13263|1|2e-82|304|gmx:100101902|isoflavone 7-O-glucosyltransferase [EC:2.4.1.170];K08237|2|6e-68|256|aly:ARALYDRAFT_490463|hydroquinone glucosyltransferase [EC:2.4.1.218]	-	GO:0016757//transferase activity, transferring glycosyl groups	-	gi|255545138|ref|XP_002513630.1|/2.53509e-132/UDP-glucosyltransferase, putative [Ricinus communis]
DR50	Gorai.008G259700.1|PACid:26816752	-9.93321	0.866608	-	-	-	-	gi|307159058|gb|ADN39415.1|/0/NAC trascription factor 3 [Gossypium hirsutum]
	Gorai.008G237600.1|PACid:26815706	-1.93036	0.755419	-	-	GO:0005488//binding	GO:0010876	gi|110816009|gb|ABG91752.1|/5.09075e-35/HyPRP2 [Gossypium hirsutum]
	Gorai.008G224600.1|PACid:26817248	8.91739	0.769833	K13448|1|4e-48|167|pop:POPTR_554051|calcium-binding protein CML	GO:0005773//vacuole	GO:0046872//metal ion binding;GO:0016628//oxidoreductase activity, acting on the CH-CH group of donors, NAD or NADP as acceptor	GO:0006811//ion transport;GO:0008152//metabolic process	gi|224074329|ref|XP_002304353.1|/3.51457e-47/predicted protein [Populus trichocarpa]
	Gorai.008G219300.1|PACid:26814264	-8.74969	0.750711	K14516|1|4e-20|96.3|rcu:RCOM_1007740|ethylene-responsive transcription factor 1;K09286|2|7e-20|95.5|mtr:MTR_4g100420|EREBP-like factor	-	GO:0005488//binding	GO:0050896//response to stimulus	gi|224077026|ref|XP_002305098.1|/6.75253e-57/AP2/ERF domain-containing transcription factor [Populus trichocarpa]
	Gorai.008G190500.1|PACid:26815898	-3.73437	0.763956	K14638|1|2e-96|351|smo:SELMODRAFT_448814|solute carrier family 15 (peptide/histidine transporter), member 3/4	GO:0016020//membrane	GO:0046872//metal ion binding	GO:0051707//response to other organism;GO:0015833//peptide transport	gi|255540909|ref|XP_002511519.1|/0/nitrate transporter, putative [Ricinus communis]
	Gorai.008G186200.1|PACid:26813158	-8.81926	0.758803	-	GO:0043231//intracellular membrane-bounded organelle	-	GO:0048513//organ development	gi|225423881|ref|XP_002281540.1|/2.31099e-16/PREDICTED: uncharacterized protein LOC100261046 [Vitis vinifera]
	Gorai.008G184100.2|PACid:26815880	9.27325	0.806739	-	-	-	-	gi|255576465|ref|XP_002529124.1|/1.98844e-31/conserved hypothetical protein [Ricinus communis]
DR18	Gorai.008G172100.1|PACid:26817991	-9.3679	0.816497	-	-	-	-	gi|224087158|ref|XP_002308088.1|/5.95952e-12/predicted protein [Populus trichocarpa]
	Gorai.008G158600.1|PACid:26814263	-4.96186	0.79132	K15014|1|3e-162|569|vvi:100250206|solute carrier family 29 (equilibrative nucleoside transporter), member 1/2/3	GO:0031090//organelle membrane;GO:0043231//intracellular membrane-bounded organelle	GO:0005337//nucleoside transmembrane transporter activity	GO:0015931//nucleobase-containing compound transport	gi|118480977|gb|ABK92442.1|/2.4444e-161/unknown [Populus trichocarpa]
	Gorai.008G155400.1|PACid:26814682	-3.07547	0.782441	-	GO:0031225//anchored to membrane;GO:0005618//cell wall	-	-	gi|150416583|gb|ABR68799.1|/3.70906e-106/fasciclin-like arabinogalactan protein 1 [Gossypium hirsutum]
	Gorai.008G150600.1|PACid:26812985	-3.93063	0.785704	K13993|1|6e-67|250|rcu:RCOM_0731960|HSP20 family protein	GO:0044424//intracellular part	-	GO:0050896//response to stimulus	gi|159138935|gb|ABW89467.1|/1.06388e-66/low molecular weight heat shock protein [Gossypium hirsutum]
	Gorai.008G142600.1|PACid:26817709	2.92297	0.760584	-	-	-	-	gi|225437485|ref|XP_002274279.1|/4.33039e-39/PREDICTED: uncharacterized protein LOC100260563 [Vitis vinifera]
DR2	Gorai.008G130500.1|PACid:26812640	-6.51822	0.873091	-	-	-	-	gi|224064362|ref|XP_002301438.1|/7.03976e-13/predicted protein [Populus trichocarpa]
	Gorai.008G086800.1|PACid:26816920	2.91666	0.768919	K08235|1|3e-142|502|gmx:100785470|xyloglucan:xyloglucosyl transferase [EC:2.4.1.207]	GO:0005576//extracellular region;GO:0030312//external encapsulating structure	GO:0016798//hydrolase activity, acting on glycosyl bonds;GO:0016758//transferase activity, transferring hexosyl groups	GO:0044042//glucan metabolic process	gi|308229784|gb|ADO24300.1|/3.37668e-155/xyloglucan endotransglucosylase/hydrolase [Gossypium hirsutum]
DR76	Gorai.008G075000.1|PACid:26812816	-10.1412	0.882478	-	-	GO:0046872//metal ion binding	-	gi|359480680|ref|XP_003632511.1|/1.70026e-35/PREDICTED: fimbrin [Vitis vinifera]
	Gorai.008G056100.1|PACid:26817110	-6.43551	0.782349	K10717|1|0.0|837|rcu:RCOM_1725340|cytokinin trans-hydroxylase	GO:0031410//cytoplasmic vesicle	GO:0005506//iron ion binding;GO:0016634	GO:0008152//metabolic process	gi|255551354|ref|XP_002516723.1|/0/cytochrome P450, putative [Ricinus communis]
	Gorai.008G056000.1|PACid:26813919	-2.07236	0.754488	K01955|1|6e-06|49.7|vvi:100262205|carbamoyl-phosphate synthase large subunit [EC:6.3.5.5]	-	-	-	gi|118481089|gb|ABK92498.1|/1.13835e-100/unknown [Populus trichocarpa]
	Gorai.008G038700.1|PACid:26813114	3.64313	0.770087	-	-	-	-	gi|349844872|gb|AEQ19905.1|/5.99726e-14/dehydrin 3 [Vitis yeshanensis]
	Gorai.008G035300.1|PACid:26815784	-4.90043	0.797503	K05765|1|8e-51|197|gmx:100819975|cofilin	GO:0044464//cell part	GO:0008092//cytoskeletal protein binding	-	gi|89276301|gb|ABD66507.1|/5.53983e-67/actin depolymerizing factor 5 [Gossypium hirsutum]
	Gorai.008G032500.1|PACid:26815689	-2.58811	0.775634	K14488|1|2e-49|192|rcu:RCOM_1597250|SAUR family protein	-	-	GO:0009725//response to hormone stimulus	gi|255538892|ref|XP_002510511.1|/1.41704e-48/Auxin-induced protein 6B, putative [Ricinus communis]
	Gorai.008G010900.1|PACid:26819030	-6.09205	0.779561	-	-	-	-	gi|224061357|ref|XP_002300440.1|/1.51294e-50/predicted protein [Populus trichocarpa]
	Gorai.008G010600.1|PACid:26815587	3.32405	0.773245	-	-	-	-	gi|224061357|ref|XP_002300440.1|/6.22471e-49/predicted protein [Populus trichocarpa]
	Gorai.007G372700.1|PACid:26778835	-3.13966	0.774165	K09873|1|5e-115|411|ath:AT2G36830|aquaporin TIP	GO:0031224//intrinsic to membrane;GO:0000325//plant-type vacuole;GO:0000322;GO:0009526//plastid envelope;GO:0031090//organelle membrane	GO:0005372//water transmembrane transporter activity;GO:0042887	GO:0055085//transmembrane transport;GO:0010476//gibberellin mediated signaling pathway;GO:0015840//urea transport;GO:0042044//fluid transport	gi|300793602|tpg|DAA33867.1|/3.14489e-132/TPA: TPA_inf: aquaporin TIP1;4 [Gossypium hirsutum]
	Gorai.007G336400.1|PACid:26778586	-8.79516	0.755992	-	-	-	-	gi|224094186|ref|XP_002310088.1|/7.73192e-39/predicted protein [Populus trichocarpa]
DR23	Gorai.007G322600.1|PACid:26778458	-10.7668	0.921999	-	-	GO:0043169//cation binding	-	gi|4545262|gb|AAD22465.1|AF118230_1/6.26275e-17/metallothionein-like protein [Gossypium hirsutum]
	Gorai.007G320700.1|PACid:26779417	-4.59628	0.785628	-	-	-	-	-
	Gorai.007G318400.1|PACid:26783528	-3.88081	0.770689	-	-	-	-	-
	Gorai.007G312200.1|PACid:26781342	-2.06421	0.750318	K09286|1|2e-48|190|rcu:RCOM_0546450|EREBP-like factor	-	GO:0005488//binding	GO:0009725//response to hormone stimulus;GO:0050794//regulation of cellular process;GO:0006351//transcription, DNA-dependent	gi|73761695|gb|AAZ83347.1|/1.40008e-57/ethylene-responsive element-binding factor [Gossypium hirsutum]
	Gorai.007G262000.1|PACid:26780402	-2.63093	0.753008	-	-	-	-	gi|255568900|ref|XP_002525420.1|/3.86157e-58/conserved hypothetical protein [Ricinus communis]
DR57	Gorai.007G257300.1|PACid:26780600	-10.5042	0.906759	-	-	-	-	-
	Gorai.007G243000.1|PACid:26785290	-2.71921	0.774165	-	-	-	-	-
	Gorai.007G240200.1|PACid:26784074	-2.3253	0.76756	K00799|1|1e-107|387|rcu:RCOM_1599790|glutathione S-transferase [EC:2.5.1.18]	-	GO:0016765//transferase activity, transferring alkyl or aryl (other than methyl) groups	-	gi|255539098|ref|XP_002510614.1|/1.03424e-106/glutathione-s-transferase theta, gst, putative [Ricinus communis]
DR10	Gorai.007G237700.1|PACid:26782394	-9.23575	0.802858	-	-	-	-	-
	Gorai.007G230100.1|PACid:26780936	-8.82497	0.759381	-	-	-	-	-
	Gorai.007G226000.1|PACid:26783251	-2.83349	0.760897	-	-	-	-	gi|23466375|tpg|DAA00278.1|/1.76573e-19/TPA: TPA_exp: putative phytosulfokine peptide precursor [Gossypium arboreum]
	Gorai.007G206000.1|PACid:26785746	-2.23771	0.75583	K09338|1|4e-38|155|aly:ARALYDRAFT_490960|homeobox-leucine zipper protein	-	-	GO:0009725//response to hormone stimulus;GO:0006355//regulation of transcription, DNA-dependent	gi|255568259|ref|XP_002525104.1|/1.23909e-48/homeobox protein, putative [Ricinus communis]
DR71	Gorai.007G171200.1|PACid:26782923	-9.34807	0.814449	-	-	-	-	gi|321172984|gb|ADW77276.1|/1.53297e-07/CLE22 protein [Glycine max]
	Gorai.007G170100.1|PACid:26782797	5.85092	0.828348	K05933|1|3e-149|525|pop:POPTR_573016|aminocyclopropanecarboxylate oxidase [EC:1.14.17.4]	-	GO:0043169//cation binding;GO:0019842//vitamin binding;GO:0016641//oxidoreductase activity, acting on the CH-NH2 group of donors, oxygen as acceptor	GO:0003006//developmental process involved in reproduction;GO:0009692	gi|73761689|gb|AAZ83344.1|/8.10108e-158/ACC oxidase 3 [Gossypium hirsutum]
	Gorai.007G168600.1|PACid:26779982	2.49454	0.77402	-	-	-	-	-
	Gorai.007G168500.1|PACid:26783964	2.87814	0.780215	-	-	-	-	-
	Gorai.007G164200.1|PACid:26780655	8.8495	0.762082	K10357|1|6e-21|97.1|aly:ARALYDRAFT_887631|myosin V;K03165|2|2e-14|75.1|ota:Ot06g03550|DNA topoisomerase III [EC:5.99.1.2]	GO:0015629//actin cytoskeleton	GO:0008092//cytoskeletal protein binding;GO:0017111//nucleoside-triphosphatase activity;GO:0032559	GO:0030029//actin filament-based process	gi|255550191|ref|XP_002516146.1|/4.47437e-36/myosin XI, putative [Ricinus communis]
	Gorai.007G158400.1|PACid:26780112	-2.1121	0.760579	-	GO:0016020//membrane	-	-	gi|255584675|ref|XP_002533060.1|/1.74008e-145/dopamine beta-monooxygenase, putative [Ricinus communis]
	Gorai.007G156400.1|PACid:26780023	-2.39122	0.750272	-	-	-	-	gi|255583978|ref|XP_002532735.1|/1.01086e-80/hypothetical protein RCOM_1749890 [Ricinus communis]
	Gorai.007G152200.1|PACid:26780425	-2.19838	0.76011	K13993|1|2e-52|201|vvi:100254799|HSP20 family protein	GO:0044439	GO:0005488//binding	GO:0006979//response to oxidative stress;GO:0044267//cellular protein metabolic process	gi|224065138|ref|XP_002301686.1|/3.11814e-61/predicted protein [Populus trichocarpa]
DR11	Gorai.007G138600.2|PACid:26780387	-10.1752	0.884717	-	-	-	GO:0051234//establishment of localization	gi|224085499|ref|XP_002307596.1|/1.34009e-34/predicted protein [Populus trichocarpa]
DR51	Gorai.007G138600.1|PACid:26780386	-10.8881	0.928211	-	-	-	GO:0051234//establishment of localization	gi|224085499|ref|XP_002307596.1|/6.80547e-34/predicted protein [Populus trichocarpa]
	Gorai.007G137900.1|PACid:26781130	-5.95735	0.781811	-	-	-	-	gi|224085487|ref|XP_002307592.1|/1.4703e-31/predicted protein [Populus trichocarpa]
	Gorai.007G081100.1|PACid:26783837	-9.05519	0.784084	-	-	-	-	-
	Gorai.007G078800.1|PACid:26784709	-6.02647	0.783922	K09874|1|2e-89|327|osa:4330713|aquaporin NIP	GO:0044420//extracellular matrix part;GO:0031224//intrinsic to membrane	GO:0015103//inorganic anion transmembrane transporter activity	GO:0015698//inorganic anion transport	gi|255587854|ref|XP_002534417.1|/2.16556e-113/Silicon transporter, putative [Ricinus communis]
	Gorai.007G072000.1|PACid:26779268	3.85671	0.75092	K00799|1|4e-66|249|vvi:100245065|glutathione S-transferase [EC:2.5.1.18]	-	GO:0003824//catalytic activity	-	gi|6856103|gb|AAF29773.1|/5.09001e-78/glutathione S-transferase [Gossypium hirsutum]
	Gorai.007G067600.2|PACid:26783142	9.46011	0.825641	K01206|1|4e-22|103|ath:AT1G67830|alpha-L-fucosidase [EC:3.2.1.51];K00514|3|1e-09|62.4|rcu:RCOM_1428040|zeta-carotene desaturase [EC:1.3.5.6]	GO:0005576//extracellular region;GO:0030312//external encapsulating structure;GO:0009536//plastid	GO:0016787//hydrolase activity	-	gi|255553949|ref|XP_002518015.1|/6.28024e-123/zinc finger protein, putative [Ricinus communis]
	Gorai.007G049900.1|PACid:26779853	-3.33725	0.769306	K00430|1|8e-152|534|rcu:RCOM_0533480|peroxidase [EC:1.11.1.7]	GO:0044464//cell part	GO:0005506//iron ion binding;GO:0003824//catalytic activity;GO:0016209//antioxidant activity	GO:0008152//metabolic process;GO:0006950//response to stress	gi|255561000|ref|XP_002521512.1|/8.09181e-151/Peroxidase 72 precursor, putative [Ricinus communis]
	Gorai.007G036300.1|PACid:26782470	10.717	0.919229	-	-	-	GO:0048506;GO:0009639//response to red or far red light	gi|255540981|ref|XP_002511555.1|/2.077e-12/DNA binding protein, putative [Ricinus communis]
	Gorai.007G027100.1|PACid:26779999	-1.90795	0.751822	-	GO:0009534//chloroplast thylakoid	-	-	gi|224552010|gb|ACN54400.1|/2.38629e-29/hybrid proline-rich protein [Gossypium hirsutum]
	Gorai.007G019900.1|PACid:26778616	2.88737	0.778057	-	GO:0043231//intracellular membrane-bounded organelle	-	-	gi|225426596|ref|XP_002280209.1|/7.20236e-66/PREDICTED: uncharacterized protein LOC100242761 [Vitis vinifera]
DR7	Gorai.007G018800.1|PACid:26784408	-9.52973	0.832286	-	-	-	-	-
	Gorai.007G015300.1|PACid:26780250	-2.29097	0.762927	K01051|1|2e-119|428|gmx:100802881|pectinesterase [EC:3.1.1.11]	GO:0005618//cell wall	GO:0030234//enzyme regulator activity;GO:0004091//carboxylesterase activity	GO:0071555//cell wall organization	gi|224135163|ref|XP_002321999.1|/0/predicted protein [Populus trichocarpa]
DR62	Gorai.006G240600.1|PACid:26830039	-6.04077	0.859789	-	GO:0044464//cell part	-	-	gi|255552121|ref|XP_002517105.1|/2.453e-39/lipid binding protein, putative [Ricinus communis]
	Gorai.006G237300.1|PACid:26831903	-2.41409	0.761099	-	-	-	-	gi|255552329|ref|XP_002517209.1|/5.77312e-70/conserved hypothetical protein [Ricinus communis]
	Gorai.006G229400.1|PACid:26832536	-3.38175	0.770787	K01757|1|7e-36|149|aly:ARALYDRAFT_476542|strictosidine synthase [EC:4.3.3.2]	GO:0043231//intracellular membrane-bounded organelle	GO:0016843	GO:0010208//pollen wall assembly;GO:0008152//metabolic process	gi|359478139|ref|XP_003632076.1|/0/PREDICTED: adipocyte plasma membrane-associated protein-like [Vitis vinifera]
	Gorai.006G227300.1|PACid:26829111	-2.96672	0.75295	-	-	-	-	-
	Gorai.006G168500.1|PACid:26831549	-3.92348	0.755315	-	GO:0043231//intracellular membrane-bounded organelle	GO:0015020//glucuronosyltransferase activity;GO:0016763//transferase activity, transferring pentosyl groups	GO:0009832//plant-type cell wall biogenesis;GO:0010413//glucuronoxylan metabolic process	gi|33771692|gb|AAQ54338.1|/0/glycuronosyltransferase-like protein [Gossypium hirsutum]
	Gorai.006G162400.1|PACid:26829621	4.41502	0.790388	K08235|1|3e-152|535|gmx:100817157|xyloglucan:xyloglucosyl transferase [EC:2.4.1.207]	GO:0005576//extracellular region;GO:0030312//external encapsulating structure	GO:0016798//hydrolase activity, acting on glycosyl bonds;GO:0016758//transferase activity, transferring hexosyl groups	GO:0044042//glucan metabolic process	gi|356572476|ref|XP_003554394.1|/3.01607e-151/PREDICTED: probable xyloglucan endotransglucosylase/hydrolase protein 32-like [Glycine max]
	Gorai.006G145400.1|PACid:26832526	8.91602	0.769515	-	-	-	-	-
DR17	Gorai.006G135300.1|PACid:26832348	-9.16676	0.985893	K01674|1|2e-62|236|rcu:RCOM_0544250|carbonic anhydrase [EC:4.2.1.1]	GO:0000325//plant-type vacuole;GO:0031090//organelle membrane;GO:0009534//chloroplast thylakoid	GO:0005515//protein binding;GO:0003824//catalytic activity	GO:0012501//programmed cell death;GO:0006952//defense response;GO:0051707//response to other organism;GO:0006970//response to osmotic stress;GO:0050801//ion homeostasis	gi|359478710|ref|XP_002282495.2|/4.5478e-63/PREDICTED: bifunctional monodehydroascorbate reductase and carbonic anhydrase nectarin-3-like [Vitis vinifera]
	Gorai.006G121100.1|PACid:26830794	-2.27711	0.765726	-	GO:0016020//membrane;GO:0031410//cytoplasmic vesicle	-	GO:0032502//developmental process	gi|255570765|ref|XP_002526335.1|/1.11012e-110/conserved hypothetical protein [Ricinus communis]
	Gorai.006G113900.1|PACid:26829109	-3.07371	0.776091	-	-	-	GO:0009628//response to abiotic stimulus	gi|224104871|ref|XP_002313600.1|/1.37239e-24/predicted protein [Populus trichocarpa]
DR73	Gorai.006G068400.1|PACid:26830634	-7.30784	0.933301	-	GO:0031224//intrinsic to membrane;GO:0009532//plastid stroma;GO:0009941//chloroplast envelope;GO:0042598	GO:0046872//metal ion binding;GO:0016705//oxidoreductase activity, acting on paired donors, with incorporation or reduction of molecular oxygen;GO:0016702//oxidoreductase activity, acting on single donors with incorporation of molecular oxygen, incorporation of two atoms of oxygen;GO:0004497//monooxygenase activity;GO:0008374//O-acyltransferase activity	GO:0051707//response to other organism;GO:0006633//fatty acid biosynthetic process;GO:0006996//organelle organization;GO:0009725//response to hormone stimulus;GO:0009414//response to water deprivation;GO:0006970//response to osmotic stress;GO:0003006//developmental process involved in reproduction;GO:0046471//phosphatidylglycerol metabolic process	gi|15226103|ref|NP_180896.1|/1.00761e-78/caleosin-related protein [Arabidopsis thaliana]
	Gorai.006G062500.1|PACid:26833682	-8.84542	0.761649	-	-	-	-	-
	Gorai.006G026300.1|PACid:26829972	8.92071	0.770232	K13510|1|3e-13|71.6|pop:POPTR_1098087|lysophosphatidylcholine acyltransferase / lyso-PAF acetyltransferase [EC:2.3.1.23 2.3.1.67]	-	GO:0046872//metal ion binding;GO:0016747//transferase activity, transferring acyl groups other than amino-acyl groups	-	gi|224130082|ref|XP_002320748.1|/3.5312e-12/predicted protein [Populus trichocarpa]
	Gorai.005G253800.2|PACid:26805653	9.04769	0.783361	K05765|1|7e-36|134|gmx:100819975|cofilin	GO:0044464//cell part	GO:0008092//cytoskeletal protein binding	-	gi|89276301|gb|ABD66507.1|/6.78376e-55/actin depolymerizing factor 5 [Gossypium hirsutum]
	Gorai.005G251700.1|PACid:26802915	-2.74868	0.75808	K14488|1|2e-35|144|vvi:100255446|SAUR family protein	-	-	-	gi|225427874|ref|XP_002276412.1|/3.24644e-34/PREDICTED: auxin-induced protein X10A [Vitis vinifera]
	Gorai.005G239400.1|PACid:26801756	2.03793	0.759636	K13258|1|2e-59|227|gmx:547489|2-hydroxyisoflavanone dehydratase [EC:4.2.1.105];K14493|2|3e-27|120|ppp:PHYPADRAFT_118478|gibberellin receptor GID1 [EC:3.-.-.-]	-	-	-	gi|224105523|ref|XP_002313842.1|/1.9941e-84/predicted protein [Populus trichocarpa]
DR58	Gorai.005G231200.1|PACid:26804412	-10.4737	0.904914	-	-	GO:0004553//hydrolase activity, hydrolyzing O-glycosyl compounds	GO:0005975//carbohydrate metabolic process	gi|23429644|gb|AAN10199.1|/0/endoxylanase [Carica papaya]
DR20	Gorai.005G224900.1|PACid:26802419	-10.5996	0.999208	-	-	-	-	-
DR12	Gorai.005G224800.1|PACid:26803553	-13.9851	0.993672	-	-	-	-	gi|119887998|gb|ABM05951.1|/2.61864e-07/proline-rich protein [Gossypium hirsutum]
	Gorai.005G208200.1|PACid:26806554	-3.12543	0.780487	-	-	-	-	-
	Gorai.005G197500.1|PACid:26805516	-4.9763	0.784743	-	GO:0043231//intracellular membrane-bounded organelle;GO:0031410//cytoplasmic vesicle	GO:0015020//glucuronosyltransferase activity	GO:0009832//plant-type cell wall biogenesis;GO:0010413//glucuronoxylan metabolic process	gi|224075447|ref|XP_002304637.1|/0/predicted protein [Populus trichocarpa]
	Gorai.005G184600.1|PACid:26802272	2.90223	0.780296	K14496|1|7e-07|51.6|bdi:100821488|abscisic acid receptor PYR/PYL family	GO:0044464//cell part	-	GO:0006950//response to stress	gi|211906510|gb|ACJ11748.1|/8.58789e-83/major latex-like protein [Gossypium hirsutum]
	Gorai.005G172200.1|PACid:26805696	-3.65808	0.767941	-	-	-	-	gi|356567336|ref|XP_003551877.1|/4.90933e-38/PREDICTED: uncharacterized protein LOC100500344 [Glycine max]
	Gorai.005G162200.1|PACid:26805803	-2.48395	0.771932	-	-	-	-	-
	Gorai.005G136300.1|PACid:26804997	-2.2336	0.765778	-	-	-	-	gi|255540705|ref|XP_002511417.1|/0/Polygalacturonase-1 non-catalytic subunit beta precursor, putative [Ricinus communis]
	Gorai.005G134600.1|PACid:26802005	2.38692	0.758277	-	GO:0043231//intracellular membrane-bounded organelle	GO:0005488//binding	GO:0006351//transcription, DNA-dependent;GO:0009630//gravitropism	gi|255587500|ref|XP_002534293.1|/7.3773e-161/nucleic acid binding protein, putative [Ricinus communis]
	Gorai.005G125900.5|PACid:26804968	-8.79994	0.756744	-	GO:0044464//cell part	-	GO:0048193//Golgi vesicle transport	gi|32815883|gb|AAP88335.1|/4.56484e-36/At1g80500 [Arabidopsis thaliana]
	Gorai.005G099900.1|PACid:26805783	-2.97019	0.768057	-	GO:0005618//cell wall;GO:0005576//extracellular region	GO:0004175//endopeptidase activity	GO:0010191;GO:0003006//developmental process involved in reproduction;GO:0009845//seed germination	gi|224063461|ref|XP_002301156.1|/0/predicted protein [Populus trichocarpa]
	Gorai.005G093600.1|PACid:26802229	9.11282	0.790111	-	-	-	-	gi|90657650|gb|ABD96948.1|/2.34812e-08/hypothetical protein [Cleome spinosa]
DR46	Gorai.005G089800.1|PACid:26802817	-9.86337	0.860853	-	-	-	-	gi|188509926|gb|ACD56615.1|/3.50549e-51/predicted protein [Gossypioides kirkii]
	Gorai.005G064500.1|PACid:26804525	-8.90282	0.768277	-	-	-	-	gi|354620275|gb|AER29901.1|/3.0871e-61/VdI2 [Gossypium barbadense]
	Gorai.005G043700.1|PACid:26803688	-2.64552	0.773633	K13993|1|4e-58|221|rcu:RCOM_0977820|HSP20 family protein	-	-	-	gi|255560519|ref|XP_002521274.1|/4.15234e-57/heat-shock protein, putative [Ricinus communis]
	Gorai.005G038900.1|PACid:26805137	-3.18967	0.781921	-	-	-	GO:0051234//establishment of localization	gi|329762910|gb|AEC04836.1|/3.36056e-31/lipid transfer protein [Dimocarpus longan]
	Gorai.005G027700.1|PACid:26805269	-4.69173	0.786293	K01251|1|0.0|917|aly:ARALYDRAFT_915516|adenosylhomocysteinase [EC:3.3.1.1]	GO:0043231//intracellular membrane-bounded organelle;GO:0031090//organelle membrane	GO:0016802;GO:0046914//transition metal ion binding	GO:0050896//response to stimulus;GO:0010608//posttranscriptional regulation of gene expression;GO:0006342//chromatin silencing;GO:0003006//developmental process involved in reproduction	gi|211905341|gb|ACJ11250.1|/0/S-adenosyl-L-homocystein hydrolase [Gossypium hirsutum]
	Gorai.004G267900.1|PACid:26775203	3.19192	0.779498	K13420|1|8e-45|179|sbi:SORBI_06g028760|LRR receptor-like serine/threonine-protein kinase FLS2 [EC:2.7.11.1]	GO:0005618//cell wall;GO:0009536//plastid	GO:0016628//oxidoreductase activity, acting on the CH-CH group of donors, NAD or NADP as acceptor;GO:0016772//transferase activity, transferring phosphorus-containing groups	GO:0009628//response to abiotic stimulus;GO:0006796//phosphate-containing compound metabolic process;GO:0023052//signaling	gi|224136153|ref|XP_002327394.1|/0/predicted protein [Populus trichocarpa]
DR22	Gorai.004G206800.1|PACid:26776451	-7.35455	0.89861	-	-	GO:0005515//protein binding;GO:0004175//endopeptidase activity	GO:0019538//protein metabolic process;GO:0044092//negative regulation of molecular function	gi|255537247|ref|XP_002509690.1|/0/Cucumisin precursor, putative [Ricinus communis]
DR1	Gorai.004G201700.1|PACid:26771699	-13.5514	0.991018	-	GO:0044464//cell part	GO:0005488//binding;GO:0004672//protein kinase activity	-	gi|255537043|ref|XP_002509588.1|/5.44341e-21/lipid binding protein, putative [Ricinus communis]
	Gorai.004G199300.1|PACid:26776575	-3.91568	0.765512	K13993|1|4e-35|145|vvi:100248906|HSP20 family protein	-	-	GO:0010038//response to metal ion	gi|159138943|gb|ABW89471.1|/1.42776e-76/low molecular weight heat shock protein [Gossypium hirsutum]
	Gorai.004G188600.1|PACid:26772386	-2.19271	0.762036	K13993|1|1e-62|236|mtr:MTR_6g061850|HSP20 family protein	GO:0044424//intracellular part	-	GO:0050896//response to stimulus	gi|320090070|gb|ADW08704.1|/1.03521e-80/heat shock protein [Gossypium hirsutum]
	Gorai.004G149700.1|PACid:26774709	-4.46286	0.784952	K14488|1|2e-37|151|pop:POPTR_664170|SAUR family protein	-	-	GO:0009725//response to hormone stimulus	gi|224128011|ref|XP_002320219.1|/2.71041e-36/SAUR family protein [Populus trichocarpa]
	Gorai.004G144600.1|PACid:26772502	-4.57425	0.781418	-	-	-	-	gi|224068570|ref|XP_002302773.1|/4.08299e-16/predicted protein [Populus trichocarpa]
	Gorai.004G136100.1|PACid:26772694	9.02601	0.781053	-	GO:0044424//intracellular part	GO:0005319//lipid transporter activity;GO:0008289//lipid binding	GO:0006869//lipid transport	gi|255576457|ref|XP_002529120.1|/1.18642e-34/conserved hypothetical protein [Ricinus communis]
	Gorai.004G128000.1|PACid:26772371	-8.93669	0.77188	-	GO:0044464//cell part	-	GO:0045333//cellular respiration	gi|224115468|ref|XP_002317041.1|/1.91611e-10/predicted protein [Populus trichocarpa]
DR21	Gorai.004G110400.1|PACid:26776276	-11.443	0.95211	-	-	-	-	gi|255581283|ref|XP_002531453.1|/3.15368e-111/zinc ion binding protein, putative [Ricinus communis]
	Gorai.004G107700.1|PACid:26772653	1.99024	0.756096	-	-	-	GO:0010876	gi|255582327|ref|XP_002531954.1|/4.25824e-44/lipid binding protein, putative [Ricinus communis]
	Gorai.004G088800.1|PACid:26772836	2.13726	0.761394	K07213|1|9e-08|55.8|vvi:100247137|copper chaperone	-	-	-	gi|224131176|ref|XP_002321019.1|/1.01042e-29/predicted protein [Populus trichocarpa]
	Gorai.004G086600.1|PACid:26772195	-3.41343	0.761169	-	-	GO:0060089	GO:0009314//response to radiation;GO:0000904//cell morphogenesis involved in differentiation;GO:0023052//signaling	gi|224128542|ref|XP_002320358.1|/0/predicted protein [Populus trichocarpa]
	Gorai.004G069900.1|PACid:26776256	-3.33165	0.780429	-	GO:0031410//cytoplasmic vesicle	GO:0046914//transition metal ion binding	-	gi|319433441|gb|ADV57638.1|/5.09023e-59/copper binding protein 3 [Gossypium hirsutum]
DR52	Gorai.004G058000.1|PACid:26771825	-9.52095	0.831616	-	-	-	-	gi|255577552|ref|XP_002529654.1|/1.39177e-21/conserved hypothetical protein [Ricinus communis]
	Gorai.004G023600.1|PACid:26777451	9.62869	0.841182	-	-	-	-	gi|224146981|ref|XP_002336377.1|/1.76808e-19/predicted protein [Populus trichocarpa]
DR64	Gorai.004G020900.1|PACid:26775990	-5.98023	0.854363	-	-	-	GO:0051234//establishment of localization	gi|35187460|gb|AAQ84321.1|/1.04061e-32/fiber protein Fb28 [Gossypium barbadense]
	Gorai.004G019300.1|PACid:26773255	-8.86615	0.76417	K13523|1|6e-46|181|gmx:100805704|lysophosphatidic acid acyltransferase / lysophosphatidylinositol acyltransferase [EC:2.3.1.51 2.3.1.-]	-	GO:0016740//transferase activity	-	gi|224106167|ref|XP_002314068.1|/2.82615e-52/predicted protein [Populus trichocarpa]
	Gorai.003G155600.1|PACid:26799321	-2.95917	0.765894	K04079|1|0.0|1100|vvi:100257736|molecular chaperone HtpG	GO:0044444//cytoplasmic part;GO:0016020//membrane;GO:0030312//external encapsulating structure	GO:0005515//protein binding;GO:0032559	GO:0006952//defense response;GO:0010035//response to inorganic substance;GO:0044267//cellular protein metabolic process	gi|225464589|ref|XP_002274022.1|/0/PREDICTED: heat shock protein 83-like [Vitis vinifera]
	Gorai.003G151900.1|PACid:26797259	-3.12029	0.762418	-	-	-	-	gi|224124776|ref|XP_002319419.1|/2.62316e-17/predicted protein [Populus trichocarpa]
	Gorai.003G149600.1|PACid:26799236	-4.75394	0.782037	K01955|1|5e-40|161|vvi:100262205|carbamoyl-phosphate synthase large subunit [EC:6.3.5.5];K13944|2|3e-30|129|rcu:RCOM_0993260|LOB domain-containing protein 16	-	-	GO:0009887//organ morphogenesis	gi|224055395|ref|XP_002298499.1|/8.23801e-70/predicted protein [Populus trichocarpa]
	Gorai.003G147100.1|PACid:26797881	-4.17923	0.787283	K05283|1|1e-09|59.7|aly:ARALYDRAFT_354960|phosphatidylinositol glycan, class W [EC:2.3.-.-];K11982|2|7e-06|47.0|vvi:100262515|E3 ubiquitin-protein ligase RNF115/126 [EC:6.3.2.19]	-	GO:0046914//transition metal ion binding	-	gi|255574820|ref|XP_002528317.1|/2.65612e-12/RING-H2 finger protein ATL2N, putative [Ricinus communis]
	Gorai.003G147000.1|PACid:26797153	-2.34376	0.75033	K05283|1|1e-14|78.2|aly:ARALYDRAFT_354960|phosphatidylinositol glycan, class W [EC:2.3.-.-];K10601|2|7e-08|55.8|ppp:PHYPADRAFT_2973|E3 ubiquitin-protein ligase synoviolin [EC:6.3.2.19];K11982|3|9e-08|55.5|rcu:RCOM_1031870|E3 ubiquitin-protein ligase RNF115/126 [EC:6.3.2.19]	-	GO:0046914//transition metal ion binding	GO:0050896//response to stimulus	gi|225434526|ref|XP_002278655.1|/2.99654e-42/PREDICTED: RING-H2 finger protein ATL5 [Vitis vinifera]
	Gorai.003G141200.1|PACid:26797405	-2.97243	0.774171	-	GO:0044464//cell part	-	-	gi|224104645|ref|XP_002313513.1|/3.94836e-11/predicted protein [Populus trichocarpa]
	Gorai.003G136600.1|PACid:26800200	-4.04418	0.768346	K09873|1|3e-101|365|osa:4324303|aquaporin TIP	GO:0031224//intrinsic to membrane	-	GO:0006810//transport	gi|292653531|gb|ADE34283.1|/2.52254e-113/aquaporin TIP1;7 [Gossypium hirsutum]
	Gorai.003G127000.1|PACid:26801044	10.2246	0.888268	K14686|1|3e-36|148|pop:POPTR_821522|solute carrier family 31 (copper transporter), member 1	GO:0031225//anchored to membrane	GO:0005375//copper ion transmembrane transporter activity	GO:0003006//developmental process involved in reproduction;GO:0035434//copper ion transmembrane transport;GO:0048513//organ development	gi|224104361|ref|XP_002313411.1|/3.00219e-35/copper transporter [Populus trichocarpa]
DR28	Gorai.003G118600.1|PACid:26799301	-10.4446	0.903138	-	-	-	-	-
	Gorai.003G108300.1|PACid:26800049	-3.71078	0.785033	K01728|1|0.0|717|pop:POPTR_575272|pectate lyase [EC:4.2.2.2]	-	GO:0003824//catalytic activity	-	gi|345104285|gb|AEN70964.1|/0/pectate lyase [Gossypium laxum]
	Gorai.003G108200.1|PACid:26800059	-2.78644	0.775495	K01365|1|3e-174|609|rcu:RCOM_1507820|cathepsin L [EC:3.4.22.15]	GO:0044432//endoplasmic reticulum part;GO:0016023//cytoplasmic membrane-bounded vesicle	GO:0004175//endopeptidase activity;GO:0016628//oxidoreductase activity, acting on the CH-CH group of donors, NAD or NADP as acceptor	GO:0019538//protein metabolic process	gi|351726339|ref|NP_001237379.1|/1.31664e-173/cysteine proteinase precursor [Glycine max]
	Gorai.003G105800.1|PACid:26799786	-9.08623	0.787311	-	-	-	-	-
	Gorai.003G088700.1|PACid:26800254	-2.92299	0.77819	K00430|1|8e-49|191|rcu:RCOM_1182920|peroxidase [EC:1.11.1.7]	-	-	-	gi|57282623|emb|CAE54309.1|/6.6682e-90/peroxidase [Gossypium hirsutum]
	Gorai.003G081200.1|PACid:26797813	9.24183	0.803275	K14774|1|7e-27|116|gmx:100810500|U3 small nucleolar RNA-associated protein 25	GO:0031981//nuclear lumen	-	GO:0006351//transcription, DNA-dependent;GO:0048229//gametophyte development	gi|356530314|ref|XP_003533727.1|/9.37494e-26/PREDICTED: U3 small nucleolar RNA-associated protein 25-like [Glycine max]
DR43	Gorai.003G077700.1|PACid:26798255	-6.87001	0.885532	-	-	-	-	gi|307159054|gb|ADN39413.1|/0/NAC trascription factor 2 [Gossypium hirsutum]
	Gorai.003G040100.1|PACid:26799264	3.84081	0.755379	K13030|1|3e-78|290|sbi:SORBI_01g001220|cyanohydrin beta-glucosyltransferase [EC:2.4.1.85];K13692|2|3e-47|187|vvi:100252177|UDP-glucose:(indol-3-yl)acetate beta-D-glucosyltransferase [EC:2.4.1.121];K13228|5|3e-45|180|zma:100274317|UDP-glucosyltransferase BX9 [EC:2.4.1.202]	-	GO:0035251//UDP-glucosyltransferase activity	-	gi|359496680|ref|XP_003635298.1|/2.02334e-135/PREDICTED: UDP-glycosyltransferase 85A2-like [Vitis vinifera]
DR35	Gorai.003G034700.1|PACid:26799731	-9.5747	0.836468	K13422|1|2e-17|88.6|pop:POPTR_676550|transcription factor MYC2	-	-	-	gi|359480528|ref|XP_002270448.2|/1.7532e-77/PREDICTED: transcription factor bHLH25-like [Vitis vinifera]
	Gorai.003G032400.1|PACid:26799282	-4.61516	0.782858	K13416|1|8e-23|105|vvi:100253855|brassinosteroid insensitive 1-associated receptor kinase 1 [EC:2.7.10.1 2.7.11.1];K13418|2|4e-22|103|ath:AT1G71830|somatic embryogenesis receptor kinase 1 [EC:2.7.10.1 2.7.11.1]	GO:0043231//intracellular membrane-bounded organelle;GO:0016020//membrane	GO:0016772//transferase activity, transferring phosphorus-containing groups	GO:0006796//phosphate-containing compound metabolic process;GO:0023052//signaling	gi|255579539|ref|XP_002530612.1|/3.02179e-115/serine-threonine protein kinase, plant-type, putative [Ricinus communis]
	Gorai.002G248400.3|PACid:26792697	-5.49375	0.765767	K09872|1|8e-149|524|pop:POPTR_735495|aquaporin PIP	GO:0031224//intrinsic to membrane	-	GO:0006810//transport	gi|164668308|gb|ABK60195.2|/8.65434e-164/PIP2 protein [Gossypium hirsutum]
DR9	Gorai.002G242100.1|PACid:26794346	-5.94574	0.85205	K01623|1|5e-175|611|pop:POPTR_578574|fructose-bisphosphate aldolase, class I [EC:4.1.2.13]	GO:0030312//external encapsulating structure;GO:0031967;GO:0031981//nuclear lumen;GO:0009536//plastid;GO:0031090//organelle membrane;GO:0005576//extracellular region	GO:0016832//aldehyde-lyase activity;GO:0046914//transition metal ion binding	GO:0006007//glucose catabolic process;GO:0010038//response to metal ion;GO:0006970//response to osmotic stress	gi|118489199|gb|ABK96406.1|/5.27783e-175/unknown [Populus trichocarpa x Populus deltoides]
	Gorai.002G236700.1|PACid:26793672	-4.932	0.797329	-	-	-	-	gi|225440755|ref|XP_002281204.1|/5.35858e-21/PREDICTED: uncharacterized protein LOC100266492 [Vitis vinifera]
	Gorai.002G229500.1|PACid:26792923	-4.84356	0.775241	-	-	-	-	gi|224120184|ref|XP_002330985.1|/7.63228e-07/predicted protein [Populus trichocarpa]
	Gorai.002G212100.1|PACid:26795459	-8.88195	0.765842	-	GO:0009536//plastid	-	-	gi|297736362|emb|CBI25085.3|/3.67197e-09/unnamed protein product [Vitis vinifera]
	Gorai.002G189500.1|PACid:26794131	9.59032	0.837804	-	-	-	-	-
	Gorai.002G179300.1|PACid:26793778	-2.34854	0.767195	-	-	-	-	-
DR5	Gorai.002G174700.1|PACid:26793940	-11.1088	0.939004	-	GO:0016020//membrane	-	GO:0006950//response to stress	gi|224099527|ref|XP_002311519.1|/1.85312e-59/predicted protein [Populus trichocarpa]
DR61	Gorai.002G174600.1|PACid:26795736	-7.00814	0.911843	-	-	-	-	gi|357149775|ref|XP_003575228.1|/5.85652e-40/PREDICTED: cell number regulator 2-like [Brachypodium distachyon]
	Gorai.002G172900.1|PACid:26791969	-9.15931	0.794813	K02138|1|5e-25|110|gmx:100306184|F-type H+-transporting ATPase subunit d [EC:3.6.3.14]	GO:0005840//ribosome;GO:0031981//nuclear lumen;GO:0031090//organelle membrane;GO:0009534//chloroplast thylakoid	GO:0046914//transition metal ion binding	GO:0006970//response to osmotic stress	gi|351734514|ref|NP_001235072.1|/6.80828e-24/uncharacterized protein LOC100306184 [Glycine max]
	Gorai.002G161400.1|PACid:26796555	-3.78855	0.775362	-	GO:0005576//extracellular region;GO:0044464//cell part	-	-	gi|224100181|ref|XP_002311777.1|/0/predicted protein [Populus trichocarpa]
	Gorai.002G127500.1|PACid:26794513	2.81985	0.765512	-	GO:0043231//intracellular membrane-bounded organelle	GO:0003676//nucleic acid binding;GO:0001071//nucleic acid binding transcription factor activity	GO:0010467//gene expression	gi|224066213|ref|XP_002302028.1|/5.41261e-86/predicted protein [Populus trichocarpa]
	Gorai.002G123400.1|PACid:26796646	2.1519	0.761787	K07375|1|0.0|826|rcu:RCOM_1598040|tubulin beta	GO:0032991//macromolecular complex;GO:0043231//intracellular membrane-bounded organelle;GO:0015630//microtubule cytoskeleton	GO:0017111//nucleoside-triphosphatase activity;GO:0032561//guanyl ribonucleotide binding	GO:0009314//response to radiation;GO:0000902//cell morphogenesis;GO:0043623//cellular protein complex assembly;GO:0009207;GO:0007017//microtubule-based process	gi|166343833|gb|ABY86659.1|/0/beta-tubulin 13 [Gossypium hirsutum]
	Gorai.002G118700.1|PACid:26796946	-4.25437	0.780018	-	-	-	-	gi|255539176|ref|XP_002510653.1|/7.23876e-108/conserved hypothetical protein [Ricinus communis]
	Gorai.002G097100.1|PACid:26794546	3.55984	0.765402	K13267|1|5e-145|512|gmx:100814284|cytochrome P450, family 71, subfamily D, polypeptide 9 (flavonoid 6-hydroxylase) [EC:1.14.13.-];K16085|2|9e-113|405|osa:4335091|cytochrome P450, family 99, subfamily A, polypeptide 3 (9beta-pimara-7,15-diene oxidase) [EC:1.14.13.144];K16083|3|8e-112|402|osa:4329725|cytochrome P450, family 71, subfamily Z, polypeptide 6 (ent-isokaurene C2-hydroxylase) [EC:1.14.13.…	-	GO:0004497//monooxygenase activity;GO:0005506//iron ion binding	-	gi|296089249|emb|CBI39021.3|/8.57253e-167/unnamed protein product [Vitis vinifera]
	Gorai.002G090500.1|PACid:26793049	2.33254	0.765518	-	-	-	-	-
	Gorai.002G076900.1|PACid:26791940	-8.97939	0.776311	-	-	-	-	gi|356543984|ref|XP_003540436.1|/4.84598e-22/PREDICTED: uncharacterized protein LOC100777261 [Glycine max]
DR16	Gorai.002G074500.1|PACid:26792056	-11.538	0.955349	-	-	-	-	gi|225447245|ref|XP_002272845.1|/4.27424e-26/PREDICTED: uncharacterized protein LOC100261846 [Vitis vinifera]
	Gorai.002G070700.1|PACid:26795745	4.1855	0.768132	K05283|1|4e-11|65.9|aly:ARALYDRAFT_354960|phosphatidylinositol glycan, class W [EC:2.3.-.-];K11982|2|2e-10|63.2|sbi:SORBI_03g011120|E3 ubiquitin-protein ligase RNF115/126 [EC:6.3.2.19]	-	GO:0046914//transition metal ion binding;GO:0019787//small conjugating protein ligase activity	GO:0032446//protein modification by small protein conjugation	gi|15219164|ref|NP_175709.1|/9.31928e-24/putative RING-H2 finger protein ATL19 [Arabidopsis thaliana]
DR31	Gorai.002G050500.1|PACid:26794803	-9.22627	0.801898	-	-	-	-	gi|224101067|ref|XP_002312128.1|/9.06189e-46/predicted protein [Populus trichocarpa]
DR44	Gorai.002G050100.1|PACid:26796944	-9.81593	0.857336	-	-	-	-	gi|359493734|ref|XP_003634658.1|/7.44392e-07/PREDICTED: uncharacterized protein LOC100250351 [Vitis vinifera]
DR3	Gorai.002G039400.1|PACid:26795750	-9.42078	0.82169	-	-	-	-	-
	Gorai.002G025100.1|PACid:26795105	-9.08819	0.787311	K05607|1|7e-06|48.9|rcu:RCOM_0191380|methylglutaconyl-CoA hydratase [EC:4.2.1.18]	GO:0042579//microbody	GO:0005488//binding;GO:0016863//intramolecular oxidoreductase activity, transposing C=C bonds	GO:0006631//fatty acid metabolic process;GO:0009850//auxin metabolic process;GO:0009628//response to abiotic stimulus;GO:0048588//developmental cell growth;GO:0009733//response to auxin stimulus	gi|224111012|ref|XP_002315715.1|/4.47069e-71/predicted protein [Populus trichocarpa]
DR49	Gorai.002G013000.1|PACid:26793210	-9.61993	0.840505	K00430|1|1e-129|460|rcu:RCOM_1182920|peroxidase [EC:1.11.1.7]	-	-	-	gi|345104367|gb|AEN71005.1|/4.30066e-141/bacterial-induced peroxidase [Gossypium davidsonii]
	Gorai.002G009100.1|PACid:26793522	2.51267	0.771591	K13420|1|3e-26|117|sbi:SORBI_06g028760|LRR receptor-like serine/threonine-protein kinase FLS2 [EC:2.7.11.1]	-	GO:0016491//oxidoreductase activity	GO:0008152//metabolic process	gi|224103655|ref|XP_002313141.1|/1.50867e-138/predicted protein [Populus trichocarpa]
DR59	Gorai.002G002600.1|PACid:26795052	-10.8414	0.925713	K03094|1|4e-51|197|rcu:RCOM_1598810|S-phase kinase-associated protein 1	-	-	-	gi|255539022|ref|XP_002510576.1|/3.79077e-50/skp1, putative [Ricinus communis]
DR27	Gorai.001G253100.1|PACid:26824837	-9.90548	0.864346	K14516|1|2e-46|183|vvi:100246426|ethylene-responsive transcription factor 1	-	-	-	gi|224066255|ref|XP_002302049.1|/7.20746e-52/AP2/ERF domain-containing transcription factor [Populus trichocarpa]
	Gorai.001G230400.1|PACid:26822433	-3.55036	0.763037	K00344|1|8e-18|89.4|osa:4331066|NADPH2:quinone reductase [EC:1.6.5.5];K07119|2|1e-17|89.0|ath:AT1G49670|	GO:0009528//plastid inner membrane;GO:0009534//chloroplast thylakoid	GO:0046914//transition metal ion binding;GO:0016491//oxidoreductase activity	GO:0008152//metabolic process	gi|38016531|gb|AAR07601.1|/3.5624e-151/fiber quinone-oxidoreductase, partial [Gossypium barbadense]
	Gorai.001G230300.1|PACid:26820969	-2.70034	0.774448	K07119|1|3e-18|90.9|ath:AT1G49670|;K00344|2|8e-18|89.4|osa:4331066|NADPH2:quinone reductase [EC:1.6.5.5]	GO:0009528//plastid inner membrane;GO:0009534//chloroplast thylakoid	GO:0046914//transition metal ion binding;GO:0016491//oxidoreductase activity	GO:0008152//metabolic process	gi|38016531|gb|AAR07601.1|/1.88895e-152/fiber quinone-oxidoreductase, partial [Gossypium barbadense]
	Gorai.001G228900.1|PACid:26820032	-9.05452	0.784067	-	GO:0031410//cytoplasmic vesicle	-	GO:0003002//regionalization;GO:0010374//stomatal complex development;GO:0007154//cell communication	gi|224065439|ref|XP_002301818.1|/9.64977e-34/predicted protein [Populus trichocarpa]
	Gorai.001G222400.1|PACid:26821967	-2.21354	0.759682	-	GO:0031225//anchored to membrane;GO:0031090//organelle membrane	-	-	gi|157273672|gb|ABV27490.1|/0/fasciclin-like arabinogalactan protein 19 [Gossypium hirsutum]
	Gorai.001G220300.1|PACid:26824923	-4.73746	0.759913	-	GO:0016020//membrane	-	-	gi|255582433|ref|XP_002532004.1|/2.08306e-127/Auxin-induced in root cultures protein 12 precursor, putative [Ricinus communis]
	Gorai.001G209500.1|PACid:26819723	-3.56626	0.767247	-	-	-	-	gi|359488444|ref|XP_003633760.1|/1.48872e-10/PREDICTED: uncharacterized protein LOC100854073 [Vitis vinifera]
DR53	Gorai.001G188400.1|PACid:26820197	-7.63237	0.9513	-	-	-	-	gi|255583978|ref|XP_002532735.1|/1.60316e-35/hypothetical protein RCOM_1749890 [Ricinus communis]
	Gorai.001G183700.1|PACid:26821117	3.11855	0.782713	-	-	-	-	-
	Gorai.001G183600.1|PACid:26822827	2.22546	0.763002	-	-	-	-	-
	Gorai.001G180400.1|PACid:26822094	-2.4719	0.771707	K02866|1|3e-18|90.1|osa:4332737|large subunit ribosomal protein L10e	GO:0005618//cell wall;GO:0031090//organelle membrane;GO:0009536//plastid	GO:0016791//phosphatase activity	-	gi|255571216|ref|XP_002526558.1|/7.57944e-105/Acid phosphatase 1 precursor, putative [Ricinus communis]
	Gorai.001G156400.1|PACid:26821488	-5.44883	0.774599	-	-	-	-	gi|255537729|ref|XP_002509931.1|/1.02376e-11/hypothetical protein RCOM_1691130 [Ricinus communis]
DR42	Gorai.001G148000.1|PACid:26821707	-5.64732	0.822049	-	-	-	-	gi|242035649|ref|XP_002465219.1|/6.9031e-08/hypothetical protein SORBIDRAFT_01g034350 [Sorghum bicolor]
	Gorai.001G110300.1|PACid:26822259	-4.22445	0.755477	-	-	-	-	gi|224104447|ref|XP_002313438.1|/9.63339e-38/predicted protein [Populus trichocarpa]
DR47	Gorai.001G105600.1|PACid:26822218	-9.26602	0.805889	-	-	-	-	-
DR34	Gorai.001G096300.1|PACid:26824874	-9.62123	0.84065	K05933|1|2e-135|479|pop:POPTR_573016|aminocyclopropanecarboxylate oxidase [EC:1.14.17.4]	-	GO:0043169//cation binding;GO:0019842//vitamin binding;GO:0016641//oxidoreductase activity, acting on the CH-NH2 group of donors, oxygen as acceptor	GO:0050896//response to stimulus;GO:0003006//developmental process involved in reproduction;GO:0009692	gi|83316226|gb|ABC02397.1|/1.07492e-157/1-aminocyclopropane-1-carboxylate oxidase [Gossypium hirsutum]
	Gorai.001G096200.1|PACid:26824989	-2.09958	0.759682	K05933|1|6e-21|97.1|pop:POPTR_552732|aminocyclopropanecarboxylate oxidase [EC:1.14.17.4]	-	GO:0043169//cation binding;GO:0019842//vitamin binding;GO:0016641//oxidoreductase activity, acting on the CH-NH2 group of donors, oxygen as acceptor	GO:0009692	gi|74273617|gb|ABA01476.1|/6.86608e-24/ACC oxidase ACO4 [Gossypium hirsutum]
	Gorai.001G092200.1|PACid:26821357	-9.16086	0.794813	-	GO:0016020//membrane;GO:0043231//intracellular membrane-bounded organelle	-	-	gi|224085373|ref|XP_002307558.1|/1.13394e-77/predicted protein [Populus trichocarpa]
	Gorai.001G090600.1|PACid:26824474	-9.01256	0.779515	-	-	-	-	gi|224120618|ref|XP_002330910.1|/1.53164e-15/predicted protein [Populus trichocarpa]
DR32	Gorai.001G084300.1|PACid:26819572	-11.0909	0.938252	K03327|1|2e-72|270|gmx:100820234|multidrug resistance protein, MATE family	-	-	-	gi|359488145|ref|XP_002265933.2|/3.1242e-72/PREDICTED: MATE efflux family protein 5-like [Vitis vinifera]
	Gorai.001G079000.1|PACid:26821118	-3.66792	0.751377	-	-	-	-	gi|225457339|ref|XP_002284698.1|/5.48888e-75/PREDICTED: uncharacterized protein LOC100260477 [Vitis vinifera]
	Gorai.001G056900.1|PACid:26819438	3.30508	0.773806	K09841|1|1e-15|82.4|bdi:100827045|xanthoxin dehydrogenase [EC:1.1.1.288];K11165|2|2e-15|81.6|zma:100282413|dehydrogenase/reductase SDR family member 7 [EC:1.1.-.-];K00059|4|5e-15|80.1|zma:100381348|3-oxoacyl-[acyl-carrier protein] reductase [EC:1.1.1.100]	-	GO:0003845//11-beta-hydroxysteroid dehydrogenase [NAD(P)] activity	GO:0009725//response to hormone stimulus;GO:0006629//lipid metabolic process	gi|224134026|ref|XP_002321718.1|/1.87734e-75/predicted protein [Populus trichocarpa]
DR41	Gorai.001G023000.1|PACid:26820830	-9.50022	0.829464	K14496|1|7e-84|307|rcu:RCOM_0797770|abscisic acid receptor PYR/PYL family	-	GO:0004871//signal transducer activity;GO:0042802//identical protein binding	GO:0009755//hormone-mediated signaling pathway	gi|255550818|ref|XP_002516457.1|/6.99301e-83/conserved hypothetical protein [Ricinus communis]
	Gorai.001G009500.1|PACid:26824571	-2.39023	0.770307	-	-	-	-	gi|224134172|ref|XP_002321754.1|/3.79429e-22/predicted protein [Populus trichocarpa]
